# Supplementary material for: Identification of key programmed cell death genes for predicting prognosis and treatment sensitivity in colorectal cancer
Source: Front Oncol. 2024 Nov 13;14:1483987. doi: 10.3389/fonc.2024.1483987 (PMC11603958; doi:10.3389/fonc.2024.1483987)
Supplement: Supplementary Figure S1 — relationship between expression levels of the three model genes and OS separately. [file DataSheet1.zip]

Archive with 8 entries (8 files):
- full_membranes_WB.pdf
- NAT1_QPCR.xlsx
- FABP4_QPCR.xlsx
- AQP8_QPCR.xlsx
- Figure S1 & R script.docx
- Table S1.xlsx
- Table S2.xlsx
- Data.xlsx
