# Supplementary material for: Identification of key programmed cell death genes for predicting prognosis and treatment sensitivity in colorectal cancer
Source: Front Oncol. 2024 Nov 13;14:1483987. doi: 10.3389/fonc.2024.1483987 (PMC11603958; doi:10.3389/fonc.2024.1483987)
Supplement: Supplementary Figure S1 — relationship between expression levels of the three model genes and OS separately. [file DataSheet1.zip › NAT1_QPCR.xlsx]

## Sheet: Sheet1
Block Type	96alum
Chemistry	SYBR_GREEN
Experiment File Name	F:\JY\2023.12.22\JY1.eds
Experiment Run End Time	2023-12-22 17:56:58 PM CST
Instrument Type	sds7500
Passive Reference	ROX
Well	Sample Name	Target Name	Task	Reporter	Quencher	RQ	RQ Min	RQ Max	Cт	Cт Mean	Cт SD	ΔCт	ΔCт Mean	ΔCт SE	HK Control ΔCт Mean	HK Control ΔCт SE	ΔΔCт	Automatic Ct Threshold	Ct Threshold	Automatic Baseline	Baseline Start	Baseline End	Efficiency	Tm1	Tm2	Tm3	Comments	HIGHSD	SPIKE	OUTLIERRG
A1	NCM460	NAT1	UNKNOWN	SYBR	None				20.6292	20.5796	0.0889302							F	2.14452	T	3	23	1	79.2852					N	N
A2	NCM460	NAT1	UNKNOWN	SYBR	None				20.4769	20.5796	0.0889302							F	2.14452	T	3	20	1	79.8817					N	N
A3	NCM460	NAT1	UNKNOWN	SYBR	None				20.6327	20.5796	0.0889302							F	2.14452	T	3	16	1	79.8817					N	N
A4	NCM460	β-actin	UNKNOWN	SYBR	None				20.0318	19.9821	0.0444032							F	2.55142	T	3	14	1	80.4781					N	N
A5	NCM460	β-actin	UNKNOWN	SYBR	None				19.9683	19.9821	0.0444032							F	2.55142	T	3	22	1	80.2793					N	N
A6	NCM460	β-actin	UNKNOWN	SYBR	None				19.9462	19.9821	0.0444032							F	2.55142	T	3	12	1	80.2793					N	N
A7	NCM460	NAT1	UNKNOWN	SYBR	None				21.5903	21.438	0.14205							F	2.14452	T	3	17	1	83.2615					N	N
A8	NCM460	NAT1	UNKNOWN	SYBR	None				21.4146	21.438	0.14205							F	2.14452	T	3	14	1	83.4604					N	N
A9	NCM460	NAT1	UNKNOWN	SYBR	None				21.3091	21.438	0.14205							F	2.14452	T	3	10	1	83.4604					N	N
A10	NCM460	β-actin	UNKNOWN	SYBR	None				20.9402	20.7823	0.207239							F	2.55142	T	3	13	1	83.2615					N	N
A11	NCM460	β-actin	UNKNOWN	SYBR	None				20.8591	20.7823	0.207239							F	2.55142	T	3	20	1	82.6651					N	N
A12	NCM460	β-actin	UNKNOWN	SYBR	None				20.5477	20.7823	0.207239							F	2.55142	T	3	14	1	82.8639					N	N
B1	NCM460	NAT1	UNKNOWN	SYBR	None				18.6575	18.6333	0.180451							F	2.14452	T	3	19	1	80.0805					N	N
B2	NCM460	NAT1	UNKNOWN	SYBR	None				18.4419	18.6333	0.180451							F	2.14452	T	3	17	1	80.2793					N	N
B3	NCM460	NAT1	UNKNOWN	SYBR	None				18.8004	18.6333	0.180451							F	2.14452	T	3	10	1	80.4781					N	N
B4	NCM460	β-actin	UNKNOWN	SYBR	None				18.6339	18.6901	0.138257							F	2.55142	T	3	17	1	80.0805					N	N
B5	NCM460	β-actin	UNKNOWN	SYBR	None				18.5888	18.6901	0.138257							F	2.55142	T	3	21	1	80.2793					N	N
B6	NCM460	β-actin	UNKNOWN	SYBR	None				18.8476	18.6901	0.138257							F	2.55142	T	3	7	1	80.4781					N	N
B7	LOVO	NAT1	UNKNOWN	SYBR	None				20.8828	20.8619	0.186404							F	2.14452	T	3	16	1	83.858					N	N
B8	LOVO	NAT1	UNKNOWN	SYBR	None				20.666	20.8619	0.186404							F	2.14452	T	3	17	1	83.6592					N	N
B9	LOVO	NAT1	UNKNOWN	SYBR	None				21.037	20.8619	0.186404							F	2.14452	T	3	10	1	83.858					N	N
B10	LOVO	β-actin	UNKNOWN	SYBR	None				20.0656	20.0459	0.0854086							F	2.55142	T	3	7	1	83.4604					N	N
B11	LOVO	β-actin	UNKNOWN	SYBR	None				20.1197	20.0459	0.0854086							F	2.55142	T	3	15	1	83.6592					N	N
B12	LOVO	β-actin	UNKNOWN	SYBR	None				19.9523	20.0459	0.0854086							F	2.55142	T	3	10	1	83.2615					N	N
C1	LOVO	NAT1	UNKNOWN	SYBR	None				19.9445	19.9561	0.0372639							F	2.14452	T	3	20	1	80.2793					N	N
C2	LOVO	NAT1	UNKNOWN	SYBR	None				19.926	19.9561	0.0372639							F	2.14452	T	3	16	1	80.4781					N	N
C3	LOVO	NAT1	UNKNOWN	SYBR	None				19.9977	19.9561	0.0372639							F	2.14452	T	3	6	1	80.6769					N	N
C4	LOVO	β-actin	UNKNOWN	SYBR	None				18.9342	19.0062	0.103051							F	2.55142	T	3	13	1	80.8757					N	N
C5	LOVO	β-actin	UNKNOWN	SYBR	None				18.9602	19.0062	0.103051							F	2.55142	T	3	20	1	80.6769					N	N
C6	LOVO	β-actin	UNKNOWN	SYBR	None				19.1243	19.0062	0.103051							F	2.55142	T	3	4	1	81.0746					N	N
C7	LOVO	NAT1	UNKNOWN	SYBR	None				21.709	21.6746	0.161882							F	2.14452	T	3	14	1	84.0568					N	N
C8	LOVO	NAT1	UNKNOWN	SYBR	None				21.4983	21.6746	0.161882							F	2.14452	T	3	13	1	84.0568					N	N
C9	LOVO	NAT1	UNKNOWN	SYBR	None				21.8165	21.6746	0.161882							F	2.14452	T	3	12	1	84.2556					N	N
C10	LOVO	β-actin	UNKNOWN	SYBR	None				19.8517	19.8902	0.0931226							F	2.55142	T	3	9	1	84.0568					N	N
C11	LOVO	β-actin	UNKNOWN	SYBR	None				19.8225	19.8902	0.0931226							F	2.55142	T	3	14	1	83.6592					N	N
C12	LOVO	β-actin	UNKNOWN	SYBR	None				19.9964	19.8902	0.0931226							F	2.55142	T	3	5	1	83.6592					N	N
D1	SW480	NAT1	UNKNOWN	SYBR	None				20.8946	20.8982	0.154704							F	2.14452	T	3	18	1	86.045					N	N
D2	SW480	NAT1	UNKNOWN	SYBR	None				21.0547	20.8982	0.154704							F	2.14452	T	3	16	1	86.2438					N	N
D3	SW480	NAT1	UNKNOWN	SYBR	None				20.7453	20.8982	0.154704							F	2.14452	T	1	3	1	86.4426					N	N
D4	SW480	β-actin	UNKNOWN	SYBR	None				19.6779	19.5958	0.0868703							F	2.55142	T	3	14	1	86.4426					N	N
D5	SW480	β-actin	UNKNOWN	SYBR	None				19.6045	19.5958	0.0868703							F	2.55142	T	3	16	1	86.4426					N	N
D6	SW480	β-actin	UNKNOWN	SYBR	None				19.5049	19.5958	0.0868703							F	2.55142	T	1	2	1	86.8402					N	N
D7	SW480	NAT1	UNKNOWN	SYBR	None				21.1133	21.1042	0.194331							F	2.14452	T	3	18	1	86.045					N	N
D8	SW480	NAT1	UNKNOWN	SYBR	None				20.9054	21.1042	0.194331							F	2.14452	T	3	14	1	86.2438					N	N
D9	SW480	NAT1	UNKNOWN	SYBR	None				21.2937	21.1042	0.194331							F	2.14452	T	3	5	1	86.4426					N	N
D10	SW480	β-actin	UNKNOWN	SYBR	None				19.7848	19.7491	0.168507							F	2.55142	T	3	12	1	86.4426					N	N
D11	SW480	β-actin	UNKNOWN	SYBR	None				19.8969	19.7491	0.168507							F	2.55142	T	3	18	1	86.6414					N	N
D12	SW480	β-actin	UNKNOWN	SYBR	None				19.5656	19.7491	0.168507							F	2.55142	T	1	2	1	86.8402					N	N
E1	SW480	NAT1	UNKNOWN	SYBR	None				22.4772	22.5581	0.114503							F	2.14452	T	3	17	1	86.2438					N	N
E2	SW480	NAT1	UNKNOWN	SYBR	None				22.5079	22.5581	0.114503							F	2.14452	T	3	17	1	86.2438					N	N
E3	SW480	NAT1	UNKNOWN	SYBR	None				22.6891	22.5581	0.114503							F	2.14452	T	3	7	1	86.2438					N	N
E4	SW480	β-actin	UNKNOWN	SYBR	None				20.4906	20.4577	0.046321							F	2.55142	T	3	14	1	86.2438					N	N
E5	SW480	β-actin	UNKNOWN	SYBR	None				20.4047	20.4577	0.046321							F	2.55142	T	3	17	1	86.2438					N	N
E6	SW480	β-actin	UNKNOWN	SYBR	None				20.4778	20.4577	0.046321							F	2.55142	T	3	10	1	86.6414					N	N
Analysis Type
Endogenous Control
RQ Min/Max Confidence Level
Reference Sample

## Sheet: Sheet2
Block Type	96alum
Chemistry	SYBR_GREEN
Experiment File Name	F:\JY\2023.12.22\JY2.eds
Experiment Run End Time	2023-12-22 18:20:33 PM CST
Instrument Type	sds7500
Passive Reference	ROX
Well	Sample Name	Target Name	Task	Reporter	Quencher	RQ	RQ Min	RQ Max	Cт	Cт Mean	Cт SD	ΔCт	ΔCт Mean	ΔCт SE	HK Control ΔCт Mean	HK Control ΔCт SE	ΔΔCт	Automatic Ct Threshold	Ct Threshold	Automatic Baseline	Baseline Start	Baseline End	Efficiency	Tm1	Tm2	Tm3	Comments	HIGHSD	SPIKE	OUTLIERRG
A1	NCM460	NAT1	UNKNOWN	SYBR	None				20.1698	20.2606	0.202522							F	2.62655	T	3	23	1	85.3737					N	N
A2	NCM460	NAT1	UNKNOWN	SYBR	None				20.1193	20.2606	0.202522							F	2.62655	T	3	20	1	85.9511					N	N
A3	NCM460	NAT1	UNKNOWN	SYBR	None				20.4926	20.2606	0.202522							F	2.62655	T	3	17	1	83.2466					N	N
A4	NCM460	β-actin	UNKNOWN	SYBR	None				20.3884	20.411	0.0200721							F	2.78545	T	3	23	1	87.2919					N	N
A5	NCM460	β-actin	UNKNOWN	SYBR	None				20.4177	20.411	0.0200721							F	2.78545	T	3	23	1	84.76					N	N
A6	NCM460	β-actin	UNKNOWN	SYBR	None				20.4268	20.411	0.0200721							F	2.78545	T	3	15	1	85.5145					N	N
A7	NCM460	NAT1	UNKNOWN	SYBR	None				19.7367	19.7912	0.0498269							F	2.62655	T	3	8	1	81.9639					N	N
A8	NCM460	NAT1	UNKNOWN	SYBR	None				19.8023	19.7912	0.0498269							F	2.62655	T	3	11	1	85.7958					N	N
A9	NCM460	NAT1	UNKNOWN	SYBR	None				19.8345	19.7912	0.0498269							F	2.62655	T	3	17	1	77.7874					N	N
A10	NCM460	β-actin	UNKNOWN	SYBR	None				20.0811	20.0435	0.0525602							F	2.78545	T	3	22	1	84.5329					N	N
A11	NCM460	β-actin	UNKNOWN	SYBR	None				19.9835	20.0435	0.0525602							F	2.78545	T	1	6	1	82.6018					N	N
A12	NCM460	β-actin	UNKNOWN	SYBR	None				20.066	20.0435	0.0525602							F	2.78545	T	3	14	1	84.8332					N	N
B1	NCM460	NAT1	UNKNOWN	SYBR	None				19.5664	19.6265	0.16366							F	2.62655	T	3	5	1	86.1852					N	N
B2	NCM460	NAT1	UNKNOWN	SYBR	None				19.8118	19.6265	0.16366							F	2.62655	T	3	20	1	81.2899					N	N
B3	NCM460	NAT1	UNKNOWN	SYBR	None				19.5015	19.6265	0.16366							F	2.62655	T	3	17	1	86.167					N	N
B4	NCM460	β-actin	UNKNOWN	SYBR	None				19.7447	19.8505	0.0961934							F	2.78545	T	3	8	1	79.3441					N	N
B5	NCM460	β-actin	UNKNOWN	SYBR	None				19.9328	19.8505	0.0961934							F	2.78545	T	1	7	1	82.7184					N	N
B6	NCM460	β-actin	UNKNOWN	SYBR	None				19.874	19.8505	0.0961934							F	2.78545	T	3	4	1	78.4113					N	N
B7	LOVO	NAT1	UNKNOWN	SYBR	None				22.5876	22.4845	0.170012							F	2.62655	T	3	10	1	81.8711					N	N
B8	LOVO	NAT1	UNKNOWN	SYBR	None				22.5776	22.4845	0.170012							F	2.62655	T	3	18	1	82.2237					N	N
B9	LOVO	NAT1	UNKNOWN	SYBR	None				22.2882	22.4845	0.170012							F	2.62655	T	3	11	1	86.0346					N	N
B10	LOVO	β-actin	UNKNOWN	SYBR	None				20.1476	20.1786	0.0320807							F	2.78545	T	3	4	1	86.5673					N	N
B11	LOVO	β-actin	UNKNOWN	SYBR	None				20.2117	20.1786	0.0320807							F	2.78545	T	3	6	1	83.4623					N	N
B12	LOVO	β-actin	UNKNOWN	SYBR	None				20.1764	20.1786	0.0320807							F	2.78545	T	3	9	1	83.5147					N	N
C1	LOVO	NAT1	UNKNOWN	SYBR	None				21.8873	21.9352	0.0594172							F	2.62655	T	3	17	1	87.1153					N	N
C2	LOVO	NAT1	UNKNOWN	SYBR	None				21.9167	21.9352	0.0594172							F	2.62655	T	3	5	1	84.1673					N	N
C3	LOVO	NAT1	UNKNOWN	SYBR	None				22.0017	21.9352	0.0594172							F	2.62655	T	3	16	1	80.0801					N	N
C4	LOVO	β-actin	UNKNOWN	SYBR	None				20.6193	20.7389	0.10579							F	2.78545	T	3	20	1	84.2839					N	N
C5	LOVO	β-actin	UNKNOWN	SYBR	None				20.8202	20.7389	0.10579							F	2.78545	T	3	15	1	83.6281					N	N
C6	LOVO	β-actin	UNKNOWN	SYBR	None				20.7773	20.7389	0.10579							F	2.78545	T	3	14	1	82.248					N	N
C7	LOVO	NAT1	UNKNOWN	SYBR	None				21.5423	21.5495	0.0969536							F	2.62655	T	3	4	1	83.8635					N	N
C8	LOVO	NAT1	UNKNOWN	SYBR	None				21.6499	21.5495	0.0969536							F	2.62655	T	3	7	1	84.1102					N	N
C9	LOVO	NAT1	UNKNOWN	SYBR	None				21.4564	21.5495	0.0969536							F	2.62655	T	3	21	1	92.3728					N	N
C10	LOVO	β-actin	UNKNOWN	SYBR	None				19.6764	19.7409	0.0560038							F	2.78545	T	1	12	1	84.419					N	N
C11	LOVO	β-actin	UNKNOWN	SYBR	None				19.777	19.7409	0.0560038							F	2.78545	T	3	19	1	80.4535					N	N
C12	LOVO	β-actin	UNKNOWN	SYBR	None				19.7692	19.7409	0.0560038							F	2.78545	T	3	14	1	81.5959					N	N
D1	SW480	NAT1	UNKNOWN	SYBR	None				22.1761	22.1664	0.102065							F	2.62655	T	3	11	1	79.7004					N	N
D2	SW480	NAT1	UNKNOWN	SYBR	None				22.2633	22.1664	0.102065							F	2.62655	T	3	2	1	82.6085					N	N
D3	SW480	NAT1	UNKNOWN	SYBR	None				22.0598	22.1664	0.102065							F	2.62655	T	3	23	1	89.7195					N	N
D4	SW480	β-actin	UNKNOWN	SYBR	None				20.1316	20.1644	0.0624172							F	2.78545	T	3	11	1	79.8982					N	N
D5	SW480	β-actin	UNKNOWN	SYBR	None				20.1252	20.1644	0.0624172							F	2.78545	T	3	7	1	83.6365					N	N
D6	SW480	β-actin	UNKNOWN	SYBR	None				20.2364	20.1644	0.0624172							F	2.78545	T	3	21	1	81.9585					N	N
D7	SW480	NAT1	UNKNOWN	SYBR	None				20.7391	20.7095	0.0482847							F	2.62655	T	3	7	1	82.7543					N	N
D8	SW480	NAT1	UNKNOWN	SYBR	None				20.7356	20.7095	0.0482847							F	2.62655	T	3	4	1	79.4562					N	N
D9	SW480	NAT1	UNKNOWN	SYBR	None				20.6537	20.7095	0.0482847							F	2.62655	T	3	21	1	80.4411					N	N
D10	SW480	β-actin	UNKNOWN	SYBR	None				19.7117	19.7351	0.154607							F	2.78545	T	3	10	1	82.048					N	N
D11	SW480	β-actin	UNKNOWN	SYBR	None				19.5936	19.7351	0.154607							F	2.78545	T	3	7	1	83.848					N	N
D12	SW480	β-actin	UNKNOWN	SYBR	None				19.9001	19.7351	0.154607							F	2.78545	T	3	21	1	83.2829					N	N
E1	SW480	NAT1	UNKNOWN	SYBR	None				21.599	21.6333	0.101787							F	2.62655	T	3	5	1	81.2771					N	N
E2	SW480	NAT1	UNKNOWN	SYBR	None				21.553	21.6333	0.101787							F	2.62655	T	3	21	1	87.2169					N	N
E3	SW480	NAT1	UNKNOWN	SYBR	None				21.7478	21.6333	0.101787							F	2.62655	T	1	19	1	80.6872					N	N
E4	SW480	β-actin	UNKNOWN	SYBR	None				20.297	20.2566	0.211733							F	2.78545	T	1	23	1	83.1069					N	N
E5	SW480	β-actin	UNKNOWN	SYBR	None				20.4453	20.2566	0.211733							F	2.78545	T	3	4	1	84.2932					N	N
E6	SW480	β-actin	UNKNOWN	SYBR	None				20.0276	20.2566	0.211733							F	2.78545	T	3	4	1	83.6633					N	N
Analysis Type
Endogenous Control
RQ Min/Max Confidence Level
Reference Sample
