# Supplementary material for: Identification of key programmed cell death genes for predicting prognosis and treatment sensitivity in colorectal cancer
Source: Front Oncol. 2024 Nov 13;14:1483987. doi: 10.3389/fonc.2024.1483987 (PMC11603958; doi:10.3389/fonc.2024.1483987)
Supplement: Supplementary Figure S1 — relationship between expression levels of the three model genes and OS separately. [file DataSheet1.zip › FABP4_QPCR.xlsx]

## Sheet: Sheet1
Block Type	96alum
Chemistry	SYBR_GREEN
Experiment File Name	F:\JY\2023.12.26\JY5.eds
Experiment Run End Time	2023-12-26 17:11:04 PM CST
Instrument Type	sds7500
Passive Reference	ROX
Well	Sample Name	Target Name	Task	Reporter	Quencher	RQ	RQ Min	RQ Max	Cт	Cт Mean	Cт SD	ΔCт	ΔCт Mean	ΔCт SE	HK Control ΔCт Mean	HK Control ΔCт SE	ΔΔCт	Automatic Ct Threshold	Ct Threshold	Automatic Baseline	Baseline Start	Baseline End	Efficiency	Tm1	Tm2	Tm3	Comments	HIGHSD	SPIKE	OUTLIERRG
A1	NCM460	FABP4	UNKNOWN	SYBR	None				20.104	20.0543	0.0444032							F	3.45132	T	3	6	1	84.4894					N	N
A2	NCM460	FABP4	UNKNOWN	SYBR	None				20.0405	20.0543	0.0444032							F	3.45132	T	3	10	1	82.7387					N	N
A3	NCM460	FABP4	UNKNOWN	SYBR	None				20.0185	20.0543	0.0444032							F	3.45132	T	3	18	1	85.3476					N	N
A4	NCM460	β-actin	UNKNOWN	SYBR	None				20.2811	20.1288	0.14205							F	3.64871	T	3	12	1	80.1366					N	N
A5	NCM460	β-actin	UNKNOWN	SYBR	None				20.1054	20.1288	0.14205							F	3.64871	T	3	19	1	83.0322					N	N
A6	NCM460	β-actin	UNKNOWN	SYBR	None				19.9999	20.1288	0.14205							F	3.64871	T	3	5	1	83.4928					N	N
A7	NCM460	FABP4	UNKNOWN	SYBR	None				20.0129	19.855	0.207239							F	3.45132	T	3	21	1	87.069					N	N
A8	NCM460	FABP4	UNKNOWN	SYBR	None				19.9317	19.855	0.207239							F	3.45132	T	3	10	1	84.1776					N	N
A9	NCM460	FABP4	UNKNOWN	SYBR	None				19.6203	19.855	0.207239							F	3.45132	T	3	7	1	85.5649					N	N
A10	NCM460	β-actin	UNKNOWN	SYBR	None				20.017	19.9628	0.0507637							F	3.64871	T	3	16	1	79.2095					N	N
A11	NCM460	β-actin	UNKNOWN	SYBR	None				19.9164	19.9628	0.0507637							F	3.64871	T	3	8	1	82.0937					N	N
A12	NCM460	β-actin	UNKNOWN	SYBR	None				19.9549	19.9628	0.0507637							F	3.64871	T	3	6	1	82.832					N	N
B1	NCM460	FABP4	UNKNOWN	SYBR	None				18.8626	18.8384	0.180451							F	3.45132	T	3	20	1	86.2013					N	N
B2	NCM460	FABP4	UNKNOWN	SYBR	None				18.6471	18.8384	0.180451							F	3.45132	T	3	23	1	84.674					N	N
B3	NCM460	FABP4	UNKNOWN	SYBR	None				19.0055	18.8384	0.180451							F	3.45132	T	3	14	1	80.7625					N	N
B4	NCM460	β-actin	UNKNOWN	SYBR	None				18.9844	19.0406	0.138257							F	3.64871	T	3	8	1	81.5476					N	N
B5	NCM460	β-actin	UNKNOWN	SYBR	None				18.9393	19.0406	0.138257							F	3.64871	T	3	11	1	80.0325					N	N
B6	NCM460	β-actin	UNKNOWN	SYBR	None				19.1981	19.0406	0.138257							F	3.64871	T	3	22	1	85.9295					N	N
B7	LOVO	FABP4	UNKNOWN	SYBR	None				18.8097	18.7888	0.186404							F	3.45132	T	3	9	1	86.1039					N	N
B8	LOVO	FABP4	UNKNOWN	SYBR	None				18.5928	18.7888	0.186404							F	3.45132	T	3	7	1	83.1082					N	N
B9	LOVO	FABP4	UNKNOWN	SYBR	None				18.9639	18.7888	0.186404							F	3.45132	T	3	8	1	84.3481					N	N
B10	LOVO	β-actin	UNKNOWN	SYBR	None				19.9235	19.9038	0.0854086							F	3.64871	T	3	5	1	84.7584					N	N
B11	LOVO	β-actin	UNKNOWN	SYBR	None				19.9777	19.9038	0.0854086							F	3.64871	T	3	18	1	86.7689					N	N
B12	LOVO	β-actin	UNKNOWN	SYBR	None				19.8103	19.9038	0.0854086							F	3.64871	T	3	17	1	85.5411					N	N
C1	LOVO	FABP4	UNKNOWN	SYBR	None				19.6023	19.6139	0.0372639							F	3.45132	T	3	6	1	80.8974					N	N
C2	LOVO	FABP4	UNKNOWN	SYBR	None				19.5837	19.6139	0.0372639							F	3.45132	T	3	14	1	85.1277					N	N
C3	LOVO	FABP4	UNKNOWN	SYBR	None				19.6555	19.6139	0.0372639							F	3.45132	T	3	4	1	84.2352					N	N
C4	LOVO	β-actin	UNKNOWN	SYBR	None				20.0788	20.1508	0.103051							F	3.64871	T	3	6	1	87.4661					N	N
C5	LOVO	β-actin	UNKNOWN	SYBR	None				20.1047	20.1508	0.103051							F	3.64871	T	3	15	1	84.4313					N	N
C6	LOVO	β-actin	UNKNOWN	SYBR	None				20.2688	20.1508	0.103051							F	3.64871	T	3	7	1	84.9058					N	N
C7	LOVO	FABP4	UNKNOWN	SYBR	None				19.4998	19.4654	0.161882							F	3.45132	T	3	24	1	79.6512					N	N
C8	LOVO	FABP4	UNKNOWN	SYBR	None				19.2891	19.4654	0.161882							F	3.45132	T	3	13	1	83.7636					N	N
C9	LOVO	FABP4	UNKNOWN	SYBR	None				19.6074	19.4654	0.161882							F	3.45132	T	3	16	1	88.4712					N	N
C10	LOVO	β-actin	UNKNOWN	SYBR	None				19.9441	19.9826	0.0931226							F	3.64871	T	3	20	1	86.3419					N	N
C11	LOVO	β-actin	UNKNOWN	SYBR	None				19.915	19.9826	0.0931226							F	3.64871	T	3	23	1	86.9615					N	N
C12	LOVO	β-actin	UNKNOWN	SYBR	None				20.0888	19.9826	0.0931226							F	3.64871	T	3	8	1	85.7709					N	N
D1	SW480	FABP4	UNKNOWN	SYBR	None				19.763	19.7666	0.154704							F	3.45132	T	3	21	1	86.1351					N	N
D2	SW480	FABP4	UNKNOWN	SYBR	None				19.9231	19.7666	0.154704							F	3.45132	T	3	17	1	82.8978					N	N
D3	SW480	FABP4	UNKNOWN	SYBR	None				19.6137	19.7666	0.154704							F	3.45132	T	3	19	1	84.222					N	N
D4	SW480	β-actin	UNKNOWN	SYBR	None				20.4777	20.3955	0.0868703							F	3.64871	T	3	11	1	85.9829					N	N
D5	SW480	β-actin	UNKNOWN	SYBR	None				20.4042	20.3955	0.0868703							F	3.64871	T	3	22	1	82.6746					N	N
D6	SW480	β-actin	UNKNOWN	SYBR	None				20.3046	20.3955	0.0868703							F	3.64871	T	3	9	1	85.1294					N	N
D7	SW480	FABP4	UNKNOWN	SYBR	None				18.7068	18.6977	0.194331							F	3.45132	T	3	20	1	79.7368					N	N
D8	SW480	FABP4	UNKNOWN	SYBR	None				18.4989	18.6977	0.194331							F	3.45132	T	3	13	1	82.8041					N	N
D9	SW480	FABP4	UNKNOWN	SYBR	None				18.8872	18.6977	0.194331							F	3.45132	T	3	19	1	83.4987					N	N
D10	SW480	β-actin	UNKNOWN	SYBR	None				19.581	19.5453	0.168507							F	3.64871	T	3	7	1	82.8492					N	N
D11	SW480	β-actin	UNKNOWN	SYBR	None				19.6931	19.5453	0.168507							F	3.64871	T	3	18	1	82.9055					N	N
D12	SW480	β-actin	UNKNOWN	SYBR	None				19.3618	19.5453	0.168507							F	3.64871	T	3	21	1	84.9205					N	N
E1	SW480	FABP4	UNKNOWN	SYBR	None				20.0469	20.1277	0.114503							F	3.45132	T	3	21	1	82.2114					N	N
E2	SW480	FABP4	UNKNOWN	SYBR	None				20.0776	20.1277	0.114503							F	3.45132	T	3	20	1	81.7842					N	N
E3	SW480	FABP4	UNKNOWN	SYBR	None				20.2588	20.1277	0.114503							F	3.45132	T	3	6	1	84.3871					N	N
E4	SW480	β-actin	UNKNOWN	SYBR	None				20.7343	20.7014	0.046321							F	3.64871	T	3	12	1	82.5629					N	N
E5	SW480	β-actin	UNKNOWN	SYBR	None				20.6484	20.7014	0.046321							F	3.64871	T	3	18	1	88.0275					N	N
E6	SW480	β-actin	UNKNOWN	SYBR	None				20.7215	20.7014	0.046321							F	3.64871	T	3	21	1	83.8136					N	N
Analysis Type
Endogenous Control
RQ Min/Max Confidence Level
Reference Sample

## Sheet: Sheet2
Block Type	96alum
Chemistry	SYBR_GREEN
Experiment File Name	F:\JY\2023.12.26\JY6.eds
Experiment Run End Time	2023-12-26 17:39:03 PM CST
Instrument Type	sds7500
Passive Reference	ROX
Well	Sample Name	Target Name	Task	Reporter	Quencher	RQ	RQ Min	RQ Max	Cт	Cт Mean	Cт SD	ΔCт	ΔCт Mean	ΔCт SE	HK Control ΔCт Mean	HK Control ΔCт SE	ΔΔCт	Automatic Ct Threshold	Ct Threshold	Automatic Baseline	Baseline Start	Baseline End	Efficiency	Tm1	Tm2	Tm3	Comments	HIGHSD	SPIKE	OUTLIERRG
A1	NCM460	FABP4	UNKNOWN	SYBR	None				20.4636	20.5544	0.202522							F	3.85489	T	3	5	1	85.3022					N	N
A2	NCM460	FABP4	UNKNOWN	SYBR	None				20.4132	20.5544	0.202522							F	3.85489	T	3	9	1	83.7428					N	N
A3	NCM460	FABP4	UNKNOWN	SYBR	None				20.7864	20.5544	0.202522							F	3.85489	T	3	17	1	82.5794					N	N
A4	NCM460	β-actin	UNKNOWN	SYBR	None				19.9642	19.9867	0.0200721							F	3.95461	T	3	14	1	81.9028					N	N
A5	NCM460	β-actin	UNKNOWN	SYBR	None				19.9935	19.9867	0.0200721							F	3.95461	T	3	20	1	80.655					N	N
A6	NCM460	β-actin	UNKNOWN	SYBR	None				20.0026	19.9867	0.0200721							F	3.95461	T	3	6	1	86.0125					N	N
A7	NCM460	FABP4	UNKNOWN	SYBR	None				19.8838	19.9382	0.0498269							F	3.85489	T	3	23	1	85.7849					N	N
A8	NCM460	FABP4	UNKNOWN	SYBR	None				19.9493	19.9382	0.0498269							F	3.85489	T	3	12	1	84.5913					N	N
A9	NCM460	FABP4	UNKNOWN	SYBR	None				19.9816	19.9382	0.0498269							F	3.85489	T	3	8	1	83.2049					N	N
A10	NCM460	β-actin	UNKNOWN	SYBR	None				20.0677	20.0301	0.0525602							F	3.95461	T	3	18	1	79.4579					N	N
A11	NCM460	β-actin	UNKNOWN	SYBR	None				19.9701	20.0301	0.0525602							F	3.95461	T	3	7	1	82.1235					N	N
A12	NCM460	β-actin	UNKNOWN	SYBR	None				20.0526	20.0301	0.0525602							F	3.95461	T	3	5	1	83.6452					N	N
B1	NCM460	FABP4	UNKNOWN	SYBR	None				21.3421	21.4023	0.16366							F	3.85489	T	3	19	1	86.4358					N	N
B2	NCM460	FABP4	UNKNOWN	SYBR	None				21.5875	21.4023	0.16366							F	3.85489	T	3	22	1	84.9846					N	N
B3	NCM460	FABP4	UNKNOWN	SYBR	None				21.2772	21.4023	0.16366							F	3.85489	T	3	15	1	80.7123					N	N
B4	NCM460	β-actin	UNKNOWN	SYBR	None				21.1258	21.2316	0.0961934							F	3.95461	T	3	7	1	82.0026					N	N
B5	NCM460	β-actin	UNKNOWN	SYBR	None				21.3139	21.2316	0.0961934							F	3.95461	T	3	13	1	81.3498					N	N
B6	NCM460	β-actin	UNKNOWN	SYBR	None				21.2551	21.2316	0.0961934							F	3.95461	T	3	21	1	84.2595					N	N
B7	LOVO	FABP4	UNKNOWN	SYBR	None				18.5406	18.4375	0.170012							F	3.85489	T	3	11	1	85.7164					N	N
B8	LOVO	FABP4	UNKNOWN	SYBR	None				18.5306	18.4375	0.170012							F	3.85489	T	3	8	1	83.832					N	N
B9	LOVO	FABP4	UNKNOWN	SYBR	None				18.2413	18.4375	0.170012							F	3.85489	T	3	6	1	84.3873					N	N
B10	LOVO	β-actin	UNKNOWN	SYBR	None				19.3847	19.4157	0.0320807							F	3.95461	T	3	7	1	83.9946					N	N
B11	LOVO	β-actin	UNKNOWN	SYBR	None				19.4488	19.4157	0.0320807							F	3.95461	T	3	18	1	87.0197					N	N
B12	LOVO	β-actin	UNKNOWN	SYBR	None				19.4135	19.4157	0.0320807							F	3.95461	T	3	20	1	85.6892					N	N
C1	LOVO	FABP4	UNKNOWN	SYBR	None				19.4223	19.4702	0.0594172							F	3.85489	T	3	5	1	82.1459					N	N
C2	LOVO	FABP4	UNKNOWN	SYBR	None				19.4517	19.4702	0.0594172							F	3.85489	T	3	13	1	85.3219					N	N
C3	LOVO	FABP4	UNKNOWN	SYBR	None				19.5367	19.4702	0.0594172							F	3.85489	T	3	4	1	84.5348					N	N
C4	LOVO	β-actin	UNKNOWN	SYBR	None				20.4518	20.5714	0.10579							F	3.95461	T	3	5	1	86.2375					N	N
C5	LOVO	β-actin	UNKNOWN	SYBR	None				20.6527	20.5714	0.10579							F	3.95461	T	3	14	1	84.0239					N	N
C6	LOVO	β-actin	UNKNOWN	SYBR	None				20.6098	20.5714	0.10579							F	3.95461	T	3	6	1	83.7525					N	N
C7	LOVO	FABP4	UNKNOWN	SYBR	None				19.9759	19.9831	0.0969536							F	3.85489	T	3	24	1	80.7433					N	N
C8	LOVO	FABP4	UNKNOWN	SYBR	None				20.0835	19.9831	0.0969536							F	3.85489	T	3	15	1	83.3267					N	N
C9	LOVO	FABP4	UNKNOWN	SYBR	None				19.89	19.9831	0.0969536							F	3.85489	T	3	18	1	87.0451					N	N
C10	LOVO	β-actin	UNKNOWN	SYBR	None				20.3115	20.376	0.0560038							F	3.95461	T	3	20	1	85.5633					N	N
C11	LOVO	β-actin	UNKNOWN	SYBR	None				20.4121	20.376	0.0560038							F	3.95461	T	3	22	1	87.6379					N	N
C12	LOVO	β-actin	UNKNOWN	SYBR	None				20.4043	20.376	0.0560038							F	3.95461	T	3	8	1	85.8974					N	N
D1	SW480	FABP4	UNKNOWN	SYBR	None				18.84	18.8303	0.102065							F	3.85489	T	3	20	1	86.2037					N	N
D2	SW480	FABP4	UNKNOWN	SYBR	None				18.9272	18.8303	0.102065							F	3.85489	T	3	19	1	82.7103					N	N
D3	SW480	FABP4	UNKNOWN	SYBR	None				18.7238	18.8303	0.102065							F	3.85489	T	3	19	1	84.4592					N	N
D4	SW480	β-actin	UNKNOWN	SYBR	None				19.2663	19.2991	0.0624172							F	3.95461	T	3	9	1	85.9875					N	N
D5	SW480	β-actin	UNKNOWN	SYBR	None				19.2599	19.2991	0.0624172							F	3.95461	T	3	21	1	82.894					N	N
D6	SW480	β-actin	UNKNOWN	SYBR	None				19.3711	19.2991	0.0624172							F	3.95461	T	3	7	1	85.1477					N	N
D7	SW480	FABP4	UNKNOWN	SYBR	None				20.2087	20.1791	0.0482847							F	3.85489	T	3	19	1	80.2454					N	N
D8	SW480	FABP4	UNKNOWN	SYBR	None				20.2052	20.1791	0.0482847							F	3.85489	T	3	14	1	82.5379					N	N
D9	SW480	FABP4	UNKNOWN	SYBR	None				20.1234	20.1791	0.0482847							F	3.85489	T	3	22	1	83.2074					N	N
D10	SW480	β-actin	UNKNOWN	SYBR	None				20.27	20.2934	0.154607							F	3.95461	T	3	9	1	82.6595					N	N
D11	SW480	β-actin	UNKNOWN	SYBR	None				20.1519	20.2934	0.154607							F	3.95461	T	3	19	1	82.7316					N	N
D12	SW480	β-actin	UNKNOWN	SYBR	None				20.4584	20.2934	0.154607							F	3.95461	T	3	21	1	85.7824					N	N
E1	SW480	FABP4	UNKNOWN	SYBR	None				20.3071	20.3414	0.101787							F	3.85489	T	3	20	1	81.9373					N	N
E2	SW480	FABP4	UNKNOWN	SYBR	None				20.2612	20.3414	0.101787							F	3.85489	T	3	22	1	80.6724					N	N
E3	SW480	FABP4	UNKNOWN	SYBR	None				20.4559	20.3414	0.101787							F	3.85489	T	3	5	1	83.2874					N	N
E4	SW480	β-actin	UNKNOWN	SYBR	None				21.1356	21.0952	0.211733							F	3.95461	T	3	13	1	82.764					N	N
E5	SW480	β-actin	UNKNOWN	SYBR	None				21.2838	21.0952	0.211733							F	3.95461	T	3	19	1	87.5641					N	N
E6	SW480	β-actin	UNKNOWN	SYBR	None				20.8662	21.0952	0.211733							F	3.95461	T	3	20	1	84.4626					N	N
Analysis Type
Endogenous Control
RQ Min/Max Confidence Level
Reference Sample
