# Supplementary material for: Identification of key programmed cell death genes for predicting prognosis and treatment sensitivity in colorectal cancer
Source: Front Oncol. 2024 Nov 13;14:1483987. doi: 10.3389/fonc.2024.1483987 (PMC11603958; doi:10.3389/fonc.2024.1483987)
Supplement: Supplementary Figure S1 — relationship between expression levels of the three model genes and OS separately. [file DataSheet1.zip › AQP8_QPCR.xlsx]

## Sheet: Sheet1
Block Type	96alum
Chemistry	SYBR_GREEN
Experiment File Name	F:\JY\2023.12.24\JY3.eds
Experiment Run End Time	2023-12-24 16:39:39 PM CST
Instrument Type	sds7500
Passive Reference	ROX
Well	Sample Name	Target Name	Task	Reporter	Quencher	RQ	RQ Min	RQ Max	Cт	Cт Mean	Cт SD	ΔCт	ΔCт Mean	ΔCт SE	HK Control ΔCт Mean	HK Control ΔCт SE	ΔΔCт	Automatic Ct Threshold	Ct Threshold	Automatic Baseline	Baseline Start	Baseline End	Efficiency	Tm1	Tm2	Tm3	Comments	HIGHSD	SPIKE	OUTLIERRG
A1	NCM460	AQP8	UNKNOWN	SYBR	None				19.7742	19.7245	0.0444032							F	3.79645	T	3	22	1	84.2738					N	N
A2	NCM460	AQP8	UNKNOWN	SYBR	None				19.7107	19.7245	0.0444032							F	3.79645	T	3	5	1	80.9537					N	N
A3	NCM460	AQP8	UNKNOWN	SYBR	None				19.6887	19.7245	0.0444032							F	3.79645	T	3	16	1	84.3966					N	N
A4	NCM460	β-actin	UNKNOWN	SYBR	None				20.2008	20.0485	0.14205							F	3.82412	T	3	12	1	85.1739					N	N
A5	NCM460	β-actin	UNKNOWN	SYBR	None				20.0251	20.0485	0.14205							F	3.82412	T	3	24	1	82.1583					N	N
A6	NCM460	β-actin	UNKNOWN	SYBR	None				19.9197	20.0485	0.14205							F	3.82412	T	3	3	1	82.9931					N	N
A7	NCM460	AQP8	UNKNOWN	SYBR	None				20.6089	20.4509	0.207239							F	3.79645	T	3	21	1	80.5381					N	N
A8	NCM460	AQP8	UNKNOWN	SYBR	None				20.5277	20.4509	0.207239							F	3.79645	T	3	15	1	86.3947					N	N
A9	NCM460	AQP8	UNKNOWN	SYBR	None				20.2163	20.4509	0.207239							F	3.79645	T	3	8	1	84.0598					N	N
A10	NCM460	β-actin	UNKNOWN	SYBR	None				20.5386	20.4843	0.0507637							F	3.82412	T	3	18	1	84.5379					N	N
A11	NCM460	β-actin	UNKNOWN	SYBR	None				20.438	20.4843	0.0507637							F	3.82412	T	3	10	1	87.2805					N	N
A12	NCM460	β-actin	UNKNOWN	SYBR	None				20.4764	20.4843	0.0507637							F	3.82412	T	3	4	1	85.0022					N	N
B1	NCM460	AQP8	UNKNOWN	SYBR	None				20.0314	19.9817	0.0444032							F	3.79645	T	3	19	1	83.1724					N	N
B2	NCM460	AQP8	UNKNOWN	SYBR	None				19.9679	19.9817	0.0444032							F	3.79645	T	3	22	1	85.326					N	N
B3	NCM460	AQP8	UNKNOWN	SYBR	None				19.9459	19.9817	0.0444032							F	3.79645	T	3	9	1	80.0148					N	N
B4	NCM460	β-actin	UNKNOWN	SYBR	None				19.8013	19.649	0.14205							F	3.82412	T	3	7	1	79.1265					N	N
B5	NCM460	β-actin	UNKNOWN	SYBR	None				19.6256	19.649	0.14205							F	3.82412	T	3	14	1	84.8705					N	N
B6	NCM460	β-actin	UNKNOWN	SYBR	None				19.5201	19.649	0.14205							F	3.82412	T	3	23	1	83.4963					N	N
B7	LOVO	AQP8	UNKNOWN	SYBR	None				21.8641	21.9186	0.0498269							F	3.79645	T	3	12	1	86.5943					N	N
B8	LOVO	AQP8	UNKNOWN	SYBR	None				21.9297	21.9186	0.0498269							F	3.79645	T	3	7	1	81.9731					N	N
B9	LOVO	AQP8	UNKNOWN	SYBR	None				21.9619	21.9186	0.0498269							F	3.79645	T	3	6	1	82.9085					N	N
B10	LOVO	β-actin	UNKNOWN	SYBR	None				20.1856	20.1481	0.0525602							F	3.82412	T	3	9	1	83.8751					N	N
B11	LOVO	β-actin	UNKNOWN	SYBR	None				20.088	20.1481	0.0525602							F	3.82412	T	3	20	1	87.5476					N	N
B12	LOVO	β-actin	UNKNOWN	SYBR	None				20.1706	20.1481	0.0525602							F	3.82412	T	3	18	1	85.1419					N	N
C1	LOVO	AQP8	UNKNOWN	SYBR	None				20.6282	20.6883	0.16366							F	3.79645	T	3	7	1	80.5582					N	N
C2	LOVO	AQP8	UNKNOWN	SYBR	None				20.8736	20.6883	0.16366							F	3.79645	T	3	11	1	82.1249					N	N
C3	LOVO	AQP8	UNKNOWN	SYBR	None				20.5633	20.6883	0.16366							F	3.79645	T	3	4	1	85.6402					N	N
C4	LOVO	β-actin	UNKNOWN	SYBR	None				20.0248	20.1305	0.0961934							F	3.82412	T	3	3	1	85.3544					N	N
C5	LOVO	β-actin	UNKNOWN	SYBR	None				20.2128	20.1305	0.0961934							F	3.82412	T	3	15	1	81.8276					N	N
C6	LOVO	β-actin	UNKNOWN	SYBR	None				20.154	20.1305	0.0961934							F	3.82412	T	3	5	1	82.9835					N	N
C7	LOVO	AQP8	UNKNOWN	SYBR	None				20.7211	20.7002	0.186404							F	3.79645	T	3	25	1	86.2898					N	N
C8	LOVO	AQP8	UNKNOWN	SYBR	None				20.5042	20.7002	0.186404							F	3.79645	T	3	12	1	85.4169					N	N
C9	LOVO	AQP8	UNKNOWN	SYBR	None				20.8752	20.7002	0.186404							F	3.79645	T	3	16	1	82.7156					N	N
C10	LOVO	β-actin	UNKNOWN	SYBR	None				20.0222	20.0026	0.0854086							F	3.82412	T	3	21	1	86.7554					N	N
C11	LOVO	β-actin	UNKNOWN	SYBR	None				20.0764	20.0026	0.0854086							F	3.82412	T	3	20	1	85.9492					N	N
C12	LOVO	β-actin	UNKNOWN	SYBR	None				19.909	20.0026	0.0854086							F	3.82412	T	3	8	1	85.2628					N	N
D1	SW480	AQP8	UNKNOWN	SYBR	None				21.24	21.2879	0.0594172							F	3.79645	T	3	17	1	83.6742					N	N
D2	SW480	AQP8	UNKNOWN	SYBR	None				21.2693	21.2879	0.0594172							F	3.79645	T	3	19	1	84.0382					N	N
D3	SW480	AQP8	UNKNOWN	SYBR	None				21.3544	21.2879	0.0594172							F	3.79645	T	3	22	1	81.5294					N	N
D4	SW480	β-actin	UNKNOWN	SYBR	None				19.709	19.8286	0.10579							F	3.82412	T	3	11	1	80.4877					N	N
D5	SW480	β-actin	UNKNOWN	SYBR	None				19.9099	19.8286	0.10579							F	3.82412	T	3	21	1	83.7461					N	N
D6	SW480	β-actin	UNKNOWN	SYBR	None				19.867	19.8286	0.10579							F	3.82412	T	3	9	1	84.6231					N	N
D7	SW480	AQP8	UNKNOWN	SYBR	None				21.7282	21.7354	0.0969536							F	3.79645	T	3	19	1	86.238					N	N
D8	SW480	AQP8	UNKNOWN	SYBR	None				21.8358	21.7354	0.0969536							F	3.79645	T	3	14	1	80.2946					N	N
D9	SW480	AQP8	UNKNOWN	SYBR	None				21.6423	21.7354	0.0969536							F	3.79645	T	3	20	1	79.9829					N	N
D10	SW480	β-actin	UNKNOWN	SYBR	None				19.5343	19.5989	0.0560038							F	3.82412	T	3	7	1	83.2106					N	N
D11	SW480	β-actin	UNKNOWN	SYBR	None				19.635	19.5989	0.0560038							F	3.82412	T	3	23	1	84.1039					N	N
D12	SW480	β-actin	UNKNOWN	SYBR	None				19.6272	19.5989	0.0560038							F	3.82412	T	3	17	1	84.6163					N	N
E1	SW480	AQP8	UNKNOWN	SYBR	None				22.9796	22.9831	0.154704							F	3.79645	T	3	20	1	81.9863					N	N
E2	SW480	AQP8	UNKNOWN	SYBR	None				23.1396	22.9831	0.154704							F	3.79645	T	3	22	1	83.0188					N	N
E3	SW480	AQP8	UNKNOWN	SYBR	None				22.8303	22.9831	0.154704							F	3.79645	T	3	6	1	80.1229					N	N
E4	SW480	β-actin	UNKNOWN	SYBR	None				20.0015	19.9194	0.0868703							F	3.82412	T	3	10	1	83.7404					N	N
E5	SW480	β-actin	UNKNOWN	SYBR	None				19.9281	19.9194	0.0868703							F	3.82412	T	3	19	1	86.8039					N	N
E6	SW480	β-actin	UNKNOWN	SYBR	None				19.8285	19.9194	0.0868703							F	3.82412	T	3	18	1	84.0719					N	N
Analysis Type
Endogenous Control
RQ Min/Max Confidence Level
Reference Sample

## Sheet: Sheet2
Block Type	96alum
Chemistry	SYBR_GREEN
Experiment File Name	F:\JY\2023.12.24\JY4.eds
Experiment Run End Time	2023-12-24 16:56:37 PM CST
Instrument Type	sds7500
Passive Reference	ROX
Well	Sample Name	Target Name	Task	Reporter	Quencher	RQ	RQ Min	RQ Max	Cт	Cт Mean	Cт SD	ΔCт	ΔCт Mean	ΔCт SE	HK Control ΔCт Mean	HK Control ΔCт SE	ΔΔCт	Automatic Ct Threshold	Ct Threshold	Automatic Baseline	Baseline Start	Baseline End	Efficiency	Tm1	Tm2	Tm3	Comments	HIGHSD	SPIKE	OUTLIERRG
A1	NCM460	AQP8	UNKNOWN	SYBR	None				20.5436	20.3857	0.207239							F	3.52195	T	3	4	1	80.7568					N	N
A2	NCM460	AQP8	UNKNOWN	SYBR	None				20.4624	20.3857	0.207239							F	3.52195	T	3	8	1	85.8011					N	N
A3	NCM460	AQP8	UNKNOWN	SYBR	None				20.151	20.3857	0.207239							F	3.52195	T	3	16	1	85.0762					N	N
A4	NCM460	β-actin	UNKNOWN	SYBR	None				19.8904	19.8362	0.0507637							F	3.52195	T	3	13	1	83.937					N	N
A5	NCM460	β-actin	UNKNOWN	SYBR	None				19.7898	19.8362	0.0507637							F	3.52195	T	3	21	1	85.0305					N	N
A6	NCM460	β-actin	UNKNOWN	SYBR	None				19.8283	19.8362	0.0507637							F	3.52195	T	3	5	1	78.7783					N	N
A7	NCM460	AQP8	UNKNOWN	SYBR	None				19.7674	19.7432	0.180451							F	3.52195	T	3	22	1	86.0779					N	N
A8	NCM460	AQP8	UNKNOWN	SYBR	None				19.5519	19.7432	0.180451							F	3.52195	T	3	11	1	83.0707					N	N
A9	NCM460	AQP8	UNKNOWN	SYBR	None				19.9103	19.7432	0.180451							F	3.52195	T	3	7	1	89.3282					N	N
A10	NCM460	β-actin	UNKNOWN	SYBR	None				19.7477	19.8039	0.138257							F	3.52195	T	3	17	1	82.4808					N	N
A11	NCM460	β-actin	UNKNOWN	SYBR	None				19.7027	19.8039	0.138257							F	3.52195	T	3	8	1	83.6943					N	N
A12	NCM460	β-actin	UNKNOWN	SYBR	None				19.9615	19.8039	0.138257							F	3.52195	T	3	4	1	82.3342					N	N
B1	NCM460	AQP8	UNKNOWN	SYBR	None				19.0582	19.149	0.202522							F	3.52195	T	3	20	1	86.0983					N	N
B2	NCM460	AQP8	UNKNOWN	SYBR	None				19.0078	19.149	0.202522							F	3.52195	T	3	21	1	83.4915					N	N
B3	NCM460	AQP8	UNKNOWN	SYBR	None				19.3811	19.149	0.202522							F	3.52195	T	3	13	1	81.4304					N	N
B4	NCM460	β-actin	UNKNOWN	SYBR	None				19.2457	19.2682	0.0200721							F	3.52195	T	3	6	1	81.169					N	N
B5	NCM460	β-actin	UNKNOWN	SYBR	None				19.275	19.2682	0.0200721							F	3.52195	T	3	12	1	80.3051					N	N
B6	NCM460	β-actin	UNKNOWN	SYBR	None				19.2841	19.2682	0.0200721							F	3.52195	T	1	22	1	85.9286					N	N
B7	LOVO	AQP8	UNKNOWN	SYBR	None				20.5642	20.5757	0.0372639							F	3.52195	T	1	10	1	85.386					N	N
B8	LOVO	AQP8	UNKNOWN	SYBR	None				20.5456	20.5757	0.0372639							F	3.52195	T	3	6	1	82.1614					N	N
B9	LOVO	AQP8	UNKNOWN	SYBR	None				20.6174	20.5757	0.0372639							F	3.52195	T	3	7	1	83.1824					N	N
B10	LOVO	β-actin	UNKNOWN	SYBR	None				19.8107	19.8827	0.103051							F	3.52195	T	3	6	1	85.2478					N	N
B11	LOVO	β-actin	UNKNOWN	SYBR	None				19.8366	19.8827	0.103051							F	3.52195	T	3	17	1	86.5355					N	N
B12	LOVO	β-actin	UNKNOWN	SYBR	None				20.0008	19.8827	0.103051							F	3.52195	T	3	19	1	86.1256					N	N
C1	LOVO	AQP8	UNKNOWN	SYBR	None				20.8293	20.795	0.161882							F	3.52195	T	1	6	1	82.0241					N	N
C2	LOVO	AQP8	UNKNOWN	SYBR	None				20.6187	20.795	0.161882							F	3.52195	T	3	12	1	85.203					N	N
C3	LOVO	AQP8	UNKNOWN	SYBR	None				20.9369	20.795	0.161882							F	3.52195	T	3	5	1	83.8547					N	N
C4	LOVO	β-actin	UNKNOWN	SYBR	None				19.2538	19.2923	0.0931226							F	3.52195	T	3	4	1	86.3364					N	N
C5	LOVO	β-actin	UNKNOWN	SYBR	None				19.2246	19.2923	0.0931226							F	3.52195	T	1	13	1	83.8357					N	N
C6	LOVO	β-actin	UNKNOWN	SYBR	None				19.3985	19.2923	0.0931226							F	3.52195	T	3	5	1	83.7982					N	N
C7	LOVO	AQP8	UNKNOWN	SYBR	None				21.3289	21.2258	0.170012							F	3.52195	T	3	23	1	80.0993					N	N
C8	LOVO	AQP8	UNKNOWN	SYBR	None				21.3189	21.2258	0.170012							F	3.52195	T	3	14	1	82.5007					N	N
C9	LOVO	AQP8	UNKNOWN	SYBR	None				21.0296	21.2258	0.170012							F	3.52195	T	3	17	1	87.2631					N	N
C10	LOVO	β-actin	UNKNOWN	SYBR	None				19.7588	19.7897	0.0320807							F	3.52195	T	3	21	1	85.3232					N	N
C11	LOVO	β-actin	UNKNOWN	SYBR	None				19.8228	19.7897	0.0320807							F	3.52195	T	1	21	1	87.2173					N	N
C12	LOVO	β-actin	UNKNOWN	SYBR	None				19.7875	19.7897	0.0320807							F	3.52195	T	3	7	1	85.5753					N	N
D1	SW480	AQP8	UNKNOWN	SYBR	None				21.3887	21.3796	0.194331							F	3.52195	T	3	19	1	85.3191					N	N
D2	SW480	AQP8	UNKNOWN	SYBR	None				21.1808	21.3796	0.194331							F	3.52195	T	3	18	1	82.3313					N	N
D3	SW480	AQP8	UNKNOWN	SYBR	None				21.5691	21.3796	0.194331							F	3.52195	T	3	20	1	84.8778					N	N
D4	SW480	β-actin	UNKNOWN	SYBR	None				20.2377	20.202	0.168507							F	3.52195	T	3	10	1	85.0629					N	N
D5	SW480	β-actin	UNKNOWN	SYBR	None				20.3498	20.202	0.168507							F	3.52195	T	3	19	1	82.8091					N	N
D6	SW480	β-actin	UNKNOWN	SYBR	None				20.0185	20.202	0.168507							F	3.52195	T	3	8	1	84.2814					N	N
D7	SW480	AQP8	UNKNOWN	SYBR	None				22.8624	22.9433	0.114503							F	3.52195	T	3	18	1	79.9309					N	N
D8	SW480	AQP8	UNKNOWN	SYBR	None				22.8931	22.9433	0.114503							F	3.52195	T	3	15	1	82.2735					N	N
D9	SW480	AQP8	UNKNOWN	SYBR	None				23.0743	22.9433	0.114503							F	3.52195	T	3	21	1	83.0115					N	N
D10	SW480	β-actin	UNKNOWN	SYBR	None				20.976	20.9431	0.046321							F	3.52195	T	3	8	1	82.58					N	N
D11	SW480	β-actin	UNKNOWN	SYBR	None				20.8901	20.9431	0.046321							F	3.52195	T	3	18	1	83.1242					N	N
D12	SW480	β-actin	UNKNOWN	SYBR	None				20.9632	20.9431	0.046321							F	3.52195	T	3	20	1	85.6051					N	N
E1	SW480	AQP8	UNKNOWN	SYBR	None				21.6906	21.6809	0.102065							F	3.52195	T	3	19	1	81.4873					N	N
E2	SW480	AQP8	UNKNOWN	SYBR	None				21.7778	21.6809	0.102065							F	3.52195	T	3	21	1	80.4433					N	N
E3	SW480	AQP8	UNKNOWN	SYBR	None				21.5744	21.6809	0.102065							F	3.52195	T	3	4	1	83.1364					N	N
E4	SW480	β-actin	UNKNOWN	SYBR	None				20.0545	20.0873	0.0624172							F	3.52195	T	3	12	1	82.9098					N	N
E5	SW480	β-actin	UNKNOWN	SYBR	None				20.0481	20.0873	0.0624172							F	3.52195	T	3	18	1	87.3607					N	N
E6	SW480	β-actin	UNKNOWN	SYBR	None				20.1593	20.0873	0.0624172							F	3.52195	T	3	19	1	84.0581					N	N
Analysis Type
Endogenous Control
RQ Min/Max Confidence Level
Reference Sample
