# Supplementary material for: Identification of key programmed cell death genes for predicting prognosis and treatment sensitivity in colorectal cancer
Source: Front Oncol. 2024 Nov 13;14:1483987. doi: 10.3389/fonc.2024.1483987 (PMC11603958; doi:10.3389/fonc.2024.1483987)
Supplement: Supplementary Figure S1 — relationship between expression levels of the three model genes and OS separately. [file DataSheet1.zip › Table S1.xlsx]

## Sheet: APOPTOSIS
KEGG_APOPTOSIS	https://www.gsea-msigdb.org/gsea/msigdb/human/geneset/KEGG_APOPTOSIS	AIFM1	AKT1	AKT2	AKT3	APAF1	ATM	BAD	BAX	BCL2	BCL2L1	BID	BIRC2	BIRC3	CAPN1	CAPN2	CASP10	CASP3	CASP6	CASP7	CASP8	CASP9	CFLAR	CHP1	CHP2	CHUK	CSF2RB	CYCS	DFFA	DFFB	ENDOD1	ENDOG	EXOG	FADD	FAS	FASLG	IKBKB	IKBKG	IL1A	IL1B	IL1R1	IL1RAP	IL3	IL3RA	IRAK1	IRAK2	IRAK3	IRAK4	MAP3K14
REACTOME_APOPTOSIS	https://www.gsea-msigdb.org/gsea/msigdb/human/geneset/REACTOME_APOPTOSIS	ACIN1	ADD1	AKT1	AKT2	AKT3	APAF1	APC	APIP	APPL1	ARHGAP10	AVEN	BAD	BAK1	BAX	BBC3	BCAP31	BCL2	BCL2L1	BCL2L11	BID	BIRC2	BMF	BMX	C1QBP	CARD8	CASP3	CASP6	CASP7	CASP8	CASP9	CD14	CDH1	CDKN2A	CFLAR	CLSPN	CTNNB1	CYCS	DAPK1	DAPK2	DAPK3	DBNL	DCC	DFFA	DFFB	DIABLO	DNM1L	DSG1	DSG2
WP_APOPTOSIS	https://www.gsea-msigdb.org/gsea/msigdb/human/geneset/WP_APOPTOSIS	ADAMTSL4-AS1	AKT1	APAF1	BAD	BAK1	BAX	BBC3	BCL2	BCL2L1	BCL2L11	BCL2L2	BID	BIRC2	BIRC3	BIRC5	BNIP3L	BOK	CASP1	CASP10	CASP2	CASP3	CASP4	CASP6	CASP7	CASP8	CASP9	CDKN2A	CFLAR	CHUK	CRADD	CYCS	DFFA	DFFB	DIABLO	FADD	FAS	FASLG	GZMB	HELLS	HRK	IGF1	IGF1R	IGF2	IKBKB	IKBKG	IRF1	IRF2	IRF3
[truncated: 131 more columns]

## Sheet: PYROPTOSIS
REACTOME_PYROPTOSIS	https://www.gsea-msigdb.org/gsea/msigdb/human/geneset/REACTOME_PYROPTOSIS	BAK1	BAX	CASP1	CASP3	CASP4	CASP5	CHMP2A	CHMP2B	CHMP3	CHMP4A	CHMP4B	CHMP4C	CHMP6	CHMP7	CYCS	ELANE	GSDMD	GSDME	GZMB	HMGB1	IL18	IL1A	IL1B	IRF1	IRF2	TP53	TP63

## Sheet: ferroptosis_driver
id	rcd	symbol	hgncid	ensgstable	evidence	testin	pathway	confidence	experiments	caution	uniprotac	pmid	remark	latestupdate	datasource	uniformgenetype
1	Ferroptosis	RPL8	HGNC:10368	ENSG00000161016	Required in erastin-induced ferroptosis. Silencing of it conferred against erastin-induced ferroptosis.	Human	RPL8 :+: Ferroptosis	Validated	0	_NA_	P62917	22632970	_NA_	44196	FerrDb team	gene with protein product
2	Ferroptosis	IREB2	HGNC:6115	ENSG00000136381	Required in erastin-induced ferroptosis. Silencing of it conferred against erastin-induced ferroptosis.	Human	IREB2 :+: Ferroptosis	Validated	0	_NA_	P48200	22632970	_NA_	44196	FerrDb team	gene with protein product
3	Ferroptosis	ATP5MC3	HGNC:843	ENSG00000154518	Required in erastin-induced ferroptosis. Silencing of it conferred against erastin-induced ferroptosis.	Human	ATP5MC3 :+: Ferroptosis	Validated	0	_NA_	P48201	22632970	ATP5G3 in article	44196	FerrDb team	gene with protein product
4	Ferroptosis	CS	HGNC:2422	ENSG00000062485	Required in erastin-induced ferroptosis. Silencing of it conferred against erastin-induced ferroptosis.	Human	CS :+: Ferroptosis	Validated	0	_NA_	O75390	22632970	_NA_	44196	FerrDb team	gene with protein product
5	Ferroptosis	EMC2	HGNC:28963	ENSG00000104412	Required in erastin-induced ferroptosis. Silencing of it conferred against erastin-induced ferroptosis.	Human	EMC2 :+: Ferroptosis	Validated	0	_NA_	Q15006	22632970	TTC35 in article	44196	FerrDb team	gene with protein product
6	Ferroptosis	ACSF2	HGNC:26101	ENSG00000167107	Required in erastin-induced ferroptosis. Silencing of it conferred against erastin-induced ferroptosis.	Human	ACSF2 :+: Ferroptosis	Validated	0	_NA_	Q96CM8	22632970	_NA_	44196	FerrDb team	gene with protein product
7	Ferroptosis	NOX1	HGNC:7889	ENSG00000007952	Suppresses erastin-induced ferroptosis when inhibited by inhibitor.	Human	NOX1 :+: Ferroptosis	Deduced	0	The presented inhibition study is not sufficient to confirm its role in ferroptosis.	Q9Y5S8	22632970	_NA_	44196	FerrDb team	gene with protein product
8	Ferroptosis	CYBB	HGNC:2578	ENSG00000165168	Suppresses erastin-induced ferroptosis when inhibited by inhibitor.	Human	CYBB :+: Ferroptosis	Deduced	0	The presented inhibition study is not sufficient to confirm its role in ferroptosis.	P04839	22632970	NOX2 in article	44196	FerrDb team	gene with protein product
9	Ferroptosis	NOX3	HGNC:7890	ENSG00000074771	Suppresses erastin-induced ferroptosis when inhibited by inhibitor.	Human	NOX3 :+: Ferroptosis	Deduced	0	The presented inhibition study is not sufficient to confirm its role in ferroptosis.	Q9HBY0	22632970	_NA_	44196	FerrDb team	gene with protein product
10	Ferroptosis	NOX4	HGNC:7891	ENSG00000086991	Suppresses erastin-induced ferroptosis when inhibited by inhibitor.	Human	NOX4 :+: Ferroptosis	Deduced	0	The presented inhibition study is not sufficient to confirm its role in ferroptosis.	Q9NPH5	22632970	_NA_	44196	FerrDb team	gene with protein product
11	Ferroptosis	NOX5	HGNC:14874	ENSG00000255346	Suppresses erastin-induced ferroptosis when inhibited by inhibitor.	Human	NOX5 :+: Ferroptosis	Deduced	0	The presented inhibition study is not sufficient to confirm its role in ferroptosis.	Q96PH1	22632970	_NA_	44196	FerrDb team	gene with protein product
12	Ferroptosis	DUOX1	HGNC:3062	ENSG00000137857	Suppresses erastin-induced ferroptosis when inhibited by inhibitor.	Human	DUOX1 :+: Ferroptosis	Deduced	0	The presented inhibition study is not sufficient to confirm its role in ferroptosis.	Q9NRD9	22632970	_NA_	44196	FerrDb team	gene with protein product
13	Ferroptosis	DUOX2	HGNC:13273	ENSG00000140279	Suppresses erastin-induced ferroptosis when inhibited by inhibitor.	Human	DUOX2 :+: Ferroptosis	Deduced	0	The presented inhibition study is not sufficient to confirm its role in ferroptosis.	Q9NRD8	22632970	_NA_	44196	FerrDb team	gene with protein product
14	Ferroptosis	G6PD	HGNC:4057	ENSG00000160211	Required in erastin-induced ferroptosis.	Human	G6PD :+: Ferroptosis	Validated	0	_NA_	P11413	22632970	_NA_	44196	FerrDb team	gene with protein product
15	Ferroptosis	PGD	HGNC:8891	ENSG00000142657	Required in erastin-induced ferroptosis.	Human	PGD :+: Ferroptosis	Validated	0	_NA_	P52209	22632970	_NA_	44196	FerrDb team	gene with protein product
16	Ferroptosis	VDAC2	HGNC:12672	ENSG00000165637	Required in erastin-induced ferroptosis.	Human	VDAC2 :+: Ferroptosis	Validated	0	_NA_	P45880	22632970	_NA_	44196	FerrDb team	gene with protein product
17	Ferroptosis	PIK3CA	HGNC:8975	ENSG00000121879	Inhibitor blocked ferroptotic cell death.	Mice	PIK3CA :-: GSH, GSH :-: Lipid ROS, Lipid ROS :+: Ferroptosis	Validated	0	Also involved in necrosis and apoptosis.	P42336	24739485	PI3Kalpha in article	44196	FerrDb team	gene with protein product
18	Ferroptosis	FLT3	HGNC:3765	ENSG00000122025	Inhibitor blocked ferroptotic cell death.	Mice	FLT3 :+: Lipid ROS, Lipid ROS :+: Ferroptosis	Validated	0	Also involved in necrosis and apoptosis.	P36888	24739485	_NA_	44196	FerrDb team	gene with protein product
19	Ferroptosis	SCP2	HGNC:10606	ENSG00000116171	SCP-2 inhibitors showed anti-ferroptotic activity, which was substantiated by knocking down SCP-2 in Gpx4鈭?鈭?cells.	Mice	SCP2 :+: Ferroptosis	Validated	0	Transient effect. Other translocases may work in parallel.	P22307	25402683	_NA_	44196	FerrDb team	gene with protein product
20	Ferroptosis	TP53	HGNC:11998	ENSG00000141510	Inhibits cystine uptake and sensitizes cells to ferroptosis. Erastin induced high levels of cell death in p53+/+ MEFs.	Human, mice	TP53 :-: SLC7A11, SLC7A11 :+: Cystine, Cystine :-: Ferroptosis	Validated	0	The acetylation-defective mutant (p53[3KR]) also retains the ability to induce ferroptosis upon reactive oxygen species (ROS)-induced stress.	P04637	25799988	_NA_	44196	FerrDb team	gene with protein product
21	Ferroptosis	ACSL4	HGNC:3571	ENSG00000068366	Deletion of this gene likely suppress ferroptosis by limiting the membrane-resident pool of oxidation-sensitive fatty acids.	Human	ACSL4 :+: Ferroptosis	Predicted	0	Author prediction based on gene function.	O60488	25965523	_NA_	44196	FerrDb team	gene with protein product
22	Ferroptosis	LPCAT3	HGNC:30244	ENSG00000111684	Deletion of this gene likely suppress ferroptosis by limiting the membrane-resident pool of oxidation-sensitive fatty acids.	Human	LPCAT3 :+: Ferroptosis	Predicted	0	Author prediction based on gene function.	Q6P1A2	25965523	_NA_	44196	FerrDb team	gene with protein product
23	Ferroptosis	NRAS	HGNC:7989	ENSG00000213281	NRAS12V mutant protects RMS13 cells from ferroptotic cell death.	Human	NRAS :+: Ferroptosis	Deduced	0	Inferred as a promoter because RAS mutant is resistant to ferroptosis.	P01111	26157704	_NA_	44196	FerrDb team	gene with protein product
24	Ferroptosis	KRAS	HGNC:6407	ENSG00000133703	KRAS12V mutant protects RMS13 cells from ferroptotic cell death.	Human	KRAS :+: Ferroptosis	Deduced	0	Inferred as a promoter because RAS mutant is resistant to ferroptosis.	P01116	26157704	_NA_	44196	FerrDb team	gene with protein product
25	Ferroptosis	HRAS	HGNC:5173	ENSG00000174775	HRAS12V mutant protects RMS13 cells from ferroptotic cell death.	Human	HRAS :+: Ferroptosis	Deduced	0	Inferred as a promoter because RAS mutant is resistant to ferroptosis.	P01112	26157704	_NA_	44196	FerrDb team	gene with protein product
26	Ferroptosis	TF	HGNC:11740	ENSG00000091513	Essential for the induction of ferroptotic cell death. Transferrin can only interact with transferrin receptor and be transported into the cell when it is loaded with iron.	Mice	TF :+: Ferroptosis	Validated	0	Recognized as a suppressor in other studies.	P02787	26166707	Transferrin in article	44196	FerrDb team	gene with protein product
27	Ferroptosis	TFRC	HGNC:11763	ENSG00000072274	RNAi of transferrin receptor (TfR) inhibited ferroptosis.	Mice	TFRC :+: Ferroptosis	Validated	0	_NA_	P02786	26166707	Tfr in article	44196	FerrDb team	gene with protein product
28	Ferroptosis	TFR2	HGNC:11762	ENSG00000106327	RNAi of transferrin receptor (TfR) inhibited ferroptosis.	Mice	TFR2 :+: Ferroptosis	Validated	0	_NA_	Q9UP52	26166707	Tfr in article	44196	FerrDb team	gene with protein product
29	Ferroptosis	SLC38A1	HGNC:13447	ENSG00000111371	RNAi knockdown markedly blocked ferroptosis.	Mice	SLC38A1 :+: Glutamine, Glutamine :+: Glutamate, Glutamate :+: alpha-Ketoglutarate, alpha-Ketoglutarate :+: Ferroptosis	Validated	0	_NA_	Q9H2H9	26166707	_NA_	44196	FerrDb team	gene with protein product
30	Ferroptosis	SLC1A5	HGNC:10943	ENSG00000105281	Pharmacological inhibition by L-g-glutamyl-p-nitroanilide or RNAi knockdown markedly blocked ferroptosis.	Mice	SLC1A5 :+: Glutamine, Glutamine :+: Glutamate, Glutamate :+: alpha-Ketoglutarate, alpha-Ketoglutarate :+: Ferroptosis	Validated	0	_NA_	Q15758	26166707	_NA_	44196	FerrDb team	gene with protein product
31	Ferroptosis	GLS2	HGNC:29570	ENSG00000135423	Both inhibitor inhibition and gene knockdown inhibit ferroptotic cell death.	Mice	GSL2 :+: Glutamate, Glutamate :+: Ferroptosis	Validated	0	_NA_	Q9UI32	26166707	_NA_	44196	FerrDb team	gene with protein product
32	Ferroptosis	GOT1	HGNC:4432	ENSG00000120053	RNAi reduced ferroptosis.	Mice	GOT1 :+: alpha-Ketoglutarate, alpha-Ketoglutarate :+: Ferroptosis	Validated	0	_NA_	P17174	26166707	_NA_	44196	FerrDb team	gene with protein product
33	Ferroptosis	CARS1	HGNC:1493	ENSG00000110619	Required for ferroptosis in diverse cell contexts. Knockdown of CARS inhibited erastin-induced death by preventing the induction of lipid reactive oxygen species, without altering iron homeostasis.	Human, rat	CARS1 :-: Transsulfuration pathway, Transsulfuration pathway :-: Ferroptosis	Validated	0	_NA_	P49589	26184909	CARS in article	44196	FerrDb team	gene with protein product
34	Ferroptosis	TP53	HGNC:11998	ENSG00000141510	Wild type p53 can induce ferroptosis upon reactive oxygen species (ROS)-induced stress.	Human	TP53 :-: SLC7A11, SLC7A11 :-: Ferroptosis	Validated	0	_NA_	P04637	26218928	p53 in article	44196	FerrDb team	gene with protein product
35	Ferroptosis	ALOX5	HGNC:435	ENSG00000012779	The 5-Lipoxygenase inhibitor zileuton protected HT22 neuronal cells from erastin-induced ferroptosis.	Mice	ALOX5 :+: Lipid ROS, Lipid ROS :+: Ferroptosis	Validated	0	_NA_	P09917	26235588	5-LOX in article	44196	FerrDb team	gene with protein product
36	Ferroptosis	KEAP1	HGNC:23177	ENSG00000079999	Knockdown of Keap1 reversed loss of p62-increased degradation of NRF2 in ferroptosis. Keap1 knockdown led to resistance to erastin-induced and sorafenib-induced growth inhibition with decreased ferroptotic events in the absence or presence of p62 knockdown.	Human, mice	KEAP1 :-: NFE2L2, NFE2L2 :-: Ferroptosis	Validated	0	_NA_	Q14145	26403645	_NA_	44196	FerrDb team	gene with protein product
37	Ferroptosis	HMOX1	HGNC:5013	ENSG00000100292	Zinc protoporphyrin IX, a HO-1 inhibitor, prevented Erastin-triggered ferroptotic cancer cell death. Overexpression accelerates erastin-induced cell death.	Human, mice	HMOX1 :+: Lipid ROS, Lipid ROS :+: Ferroptosis	Validated	0	Other articles (PMID 26403645, 28515173) suggest it a suppressor.	P09601	26405158	HO-1 in article	44196	FerrDb team	gene with protein product
38	Ferroptosis	TP53	HGNC:11998	ENSG00000141510	p53^3KR/3KR Xrcc4^-/- MEF cells are very sensitive to ferroptosis. Stabilized in the spleens of p53^3KR/3KR Xrcc4^-/- mice which enables to prevent the development of pro-B-cell lymphomas.	Mice	TP53 :-: SLC7A11, SLC7A11 :-: Ferroptosis	Validated	0	_NA_	P04637	26943586	p53 in article	44196	FerrDb team	gene with protein product
39	Ferroptosis	TP53	HGNC:11998	ENSG00000141510	Incubation with erastin led to profound cell death in wild-type MEFs.	Human, mice	TP53 :-: SLC7A11, SLC7A11 :-: Ferroptosis	Validated	0	_NA_	P04637	27034505	p53 in article	44196	FerrDb team	gene with protein product
40	Ferroptosis	GLS2	HGNC:29570	ENSG00000135423	Upregulated in erastin-treated wild-type MEFs, and silencing Gls2 exihibits cell death defect in wild-type MEFs treated with erastin.	Mice	GLS2 :+: Ferroptosis	Validated	0	_NA_	Q9UI32	27034505	_NA_	44196	FerrDb team	gene with protein product
41	Ferroptosis	ATG5	HGNC:589	ENSG00000057663	Knockout or knockdown limited erastin-induced ferroptosis.	Human, mice	ATG5 :+: Ferroptosis	Validated	0	_NA_	Q9H1Y0	27245739	_NA_	44196	FerrDb team	gene with protein product
42	Ferroptosis	ATG7	HGNC:16935	ENSG00000197548	Knockout or knockdown limited erastin-induced ferroptosis.	Human, mice	ATG7 :+: Ferroptosis	Validated	0	_NA_	O95352	27245739	_NA_	44196	FerrDb team	gene with protein product
43	Ferroptosis	NCOA4	HGNC:7671	ENSG00000266412	Inhibition suppressed ferroptosis, and overexpression promoted ferroptosis.	Human	NCOA4 :-: FTH1, FTH1 :-: Ferroptosis	Validated	0	_NA_	Q13772	27245739	_NA_	44196	FerrDb team	gene with protein product
44	Ferroptosis	TF	HGNC:11740	ENSG00000091513	Involved in siramesine and lapatinib-induced ferroptotic cell death. Increased following treatment with lapatinib alone or in combination with siramesine. Knocking down of transferrin resulted in decreased cell death and ROS after treatment.	Human	TF :+: Lipid ROS, Lipid ROS :+: Ferroptosis	Validated	0	Recognized as a suppressor in other studies.	P02787	27441659	Transferrin in article	44196	FerrDb team	gene with protein product
45	Ferroptosis	ALOX5	HGNC:435	ENSG00000012779	Silencing ALOX genes made cells resistant to ferroptosis.	Human	ALOX5 :+: PUFAs peroxidation, PUFAs peroxidation :+: Ferroptosis	Validated	0	_NA_	P09917	27506793	_NA_	44196	FerrDb team	gene with protein product
46	Ferroptosis	ALOX12	HGNC:429	ENSG00000108839	Silencing ALOX genes made cells resistant to ferroptosis.	Human	ALOX12 :+: PUFAs peroxidation, PUFAs peroxidation :+: Ferroptosis	Validated	0	_NA_	P18054	27506793	_NA_	44196	FerrDb team	gene with protein product
47	Ferroptosis	ALOX12B	HGNC:430	ENSG00000179477	Silencing ALOX genes made cells resistant to ferroptosis.	Human	ALOX12B :+: PUFAs peroxidation, PUFAs peroxidation :+: Ferroptosis	Validated	0	_NA_	O75342	27506793	_NA_	44196	FerrDb team	gene with protein product
48	Ferroptosis	ALOX15	HGNC:433	ENSG00000161905	Silencing ALOX genes made cells resistant to ferroptosis.	Human	ALOX15 :+: PUFAs peroxidation, PUFAs peroxidation :+: Ferroptosis	Validated	0	_NA_	P16050	27506793	_NA_	44196	FerrDb team	gene with protein product
49	Ferroptosis	ALOX15B	HGNC:434	ENSG00000179593	Silencing ALOX genes made cells resistant to ferroptosis. Erastin-induced cell death was rescued by silencing either ALOX15B or ALOXE3, which supported the hypothesis that lipoxygenases are required for ferroptosis.	Human	ALOX15B :+: PUFAs peroxidation, PUFAs peroxidation :+: Ferroptosis	Validated	0	_NA_	O15296	27506793	_NA_	44196	FerrDb team	gene with protein product
50	Ferroptosis	ALOXE3	HGNC:13743	ENSG00000179148	Silencing ALOX genes made cells resistant to ferroptosis. Erastin-induced cell death was rescued by silencing either ALOX15B or ALOXE3, which supported the hypothesis that lipoxygenases are required for ferroptosis.	Human	ALOXE3 :+: PUFAs peroxidation, PUFAs peroxidation :+: Ferroptosis	Validated	0	_NA_	Q9BYJ1	27506793	_NA_	44196	FerrDb team	gene with protein product
51	Ferroptosis	PHKG2	HGNC:8931	ENSG00000156873	U-2-OS cells became resistant to erastin upon PHKG2 silencing. Erastin-treated HT-1080 cells were rescued by shPHKG2.	Human	PHKG2 :+: PUFAs peroxidation, PUFAs peroxidation :+: Ferroptosis	Validated	0	_NA_	P15735	27506793	_NA_	44196	FerrDb team	gene with protein product
52	Ferroptosis	TFRC	HGNC:11763	ENSG00000072274	The gene targets of the enriched shRNAs are potential genes that positively regulate ferroptosis.	Mice	TFRC :+: Lipid ROS, Lipid ROS :+: Ferroptosis	Screened	0	_NA_	P02786	27514700	_NA_	44196	FerrDb team	gene with protein product
53	Ferroptosis	ACO1	HGNC:117	ENSG00000122729	The gene targets of the enriched shRNAs are potential genes that positively regulate ferroptosis.	Mice	ACO1 :+: Lipid ROS, Lipid ROS :+: Ferroptosis	Screened	0	_NA_	P21399	27514700	_NA_	44196	FerrDb team	gene with protein product
54	Ferroptosis	IREB2	HGNC:6115	ENSG00000136381	The gene targets of the enriched shRNAs are potential genes that positively regulate ferroptosis.	Mice	IREB2 :+: Lipid ROS, Lipid ROS :+: Ferroptosis	Screened	0	_NA_	P48200	27514700	_NA_	44196	FerrDb team	gene with protein product
55	Ferroptosis	SLC38A1	HGNC:13447	ENSG00000111371	The gene targets of the enriched shRNAs are potential genes that positively regulate ferroptosis.	Mice	SLC38A1 :+: Lipid ROS, Lipid ROS :+: Ferroptosis	Screened	0	_NA_	Q9H2H9	27514700	_NA_	44196	FerrDb team	gene with protein product
56	Ferroptosis	GLS2	HGNC:29570	ENSG00000135423	The gene targets of the enriched shRNAs are potential genes that positively regulate ferroptosis.	Mice	GLS2 :+: Lipid ROS, Lipid ROS :+: Ferroptosis	Screened	0	_NA_	Q9UI32	27514700	_NA_	44196	FerrDb team	gene with protein product
57	Ferroptosis	G6PDX	_NA_	_NA_	The gene targets of the enriched shRNAs are potential genes that positively regulate ferroptosis.	Mice	G6PDX :+: Lipid ROS, Lipid ROS :+: Ferroptosis	Screened	0	_NA_	_NA_	27514700	Not found in HGNC	44196	FerrDb team	unknown
58	Ferroptosis	ULK1	HGNC:12558	ENSG00000177169	Potential positive regulators of ferroptosis. Knockout of ULK1 led to significantly lower levels of erastin-induced ferroptosis in a dose- and time-dependent manner.	Mice	ULK1 :+: Lipid ROS, Lipid ROS :+: Ferroptosis	Validated	0	_NA_	O75385	27514700	_NA_	44196	FerrDb team	gene with protein product
59	Ferroptosis	ATG3	HGNC:20962	ENSG00000144848	Potential positive regulators of ferroptosis. Knockout of ATG3 greatly reduced the sensitivity of MEFs to ferropotosis, and reconstituting ATG3 back to these cells restored the ferroptosis sensitivity.	Mice	ATG3 :+: Lipid ROS, Lipid ROS :+: Ferroptosis	Validated	0	_NA_	Q9NT62	27514700	_NA_	44196	FerrDb team	gene with protein product
60	Ferroptosis	ATG4D	HGNC:20789	ENSG00000130734	Potential positive regulators of ferroptosis.	Mice	ATG4D :+: Lipid ROS, Lipid ROS :+: Ferroptosis	Screened	0	_NA_	Q86TL0	27514700	_NA_	44196	FerrDb team	gene with protein product
61	Ferroptosis	ATG5	HGNC:589	ENSG00000057663	Potential positive regulators of ferroptosis. Knockout of ATG5 led to significantly lower levels of erastin-induced ferroptosis in a dose- and time-dependent manner.	Mice	ATG5 :+: Lipid ROS, Lipid ROS :+: Ferroptosis	Validated	0	_NA_	Q9H1Y0	27514700	_NA_	44196	FerrDb team	gene with protein product
62	Ferroptosis	BECN1	HGNC:1034	ENSG00000126581	Potential positive regulators of ferroptosis.	Mice	BECN1 :+: Lipid ROS, Lipid ROS :+: Ferroptosis	Screened	0	_NA_	Q14457	27514700	_NA_	44196	FerrDb team	gene with protein product
63	Ferroptosis	MAP1LC3A	HGNC:6838	ENSG00000101460	Potential positive regulators of ferroptosis.	Mice	MAP1LC3A :+: Lipid ROS, Lipid ROS :+: Ferroptosis	Screened	0	_NA_	Q9H492	27514700	_NA_	44196	FerrDb team	gene with protein product
64	Ferroptosis	GABARAPL2	HGNC:13291	ENSG00000034713	Potential positive regulators of ferroptosis.	Mice	GABARAPL2 :+: Lipid ROS, Lipid ROS :+: Ferroptosis	Screened	0	_NA_	P60520	27514700	_NA_	44196	FerrDb team	gene with protein product
65	Ferroptosis	GABARAPL1	HGNC:4068	ENSG00000139112	Potential positive regulators of ferroptosis.	Mice	GABARAPL1 :+: Lipid ROS, Lipid ROS :+: Ferroptosis	Screened	0	_NA_	Q9H0R8	27514700	_NA_	44196	FerrDb team	gene with protein product
66	Ferroptosis	ATG16L1	HGNC:21498	ENSG00000085978	Potential positive regulators of ferroptosis.	Mice	ATG16L1 :+: Lipid ROS, Lipid ROS :+: Ferroptosis	Screened	0	_NA_	Q676U5	27514700	_NA_	44196	FerrDb team	gene with protein product
67	Ferroptosis	WIPI1	HGNC:25471	ENSG00000070540	Potential positive regulators of ferroptosis.	Mice	WIPI1 :+: Lipid ROS, Lipid ROS :+: Ferroptosis	Screened	0	_NA_	Q5MNZ9	27514700	_NA_	44196	FerrDb team	gene with protein product
68	Ferroptosis	WIPI2	HGNC:32225	ENSG00000157954	Potential positive regulators of ferroptosis.	Mice	WIPI2 :+: Lipid ROS, Lipid ROS :+: Ferroptosis	Screened	0	_NA_	Q9Y4P8	27514700	_NA_	44196	FerrDb team	gene with protein product
69	Ferroptosis	SNX4	HGNC:11175	ENSG00000114520	Potential positive regulators of ferroptosis.	Mice	SNX4 :+: Lipid ROS, Lipid ROS :+: Ferroptosis	Screened	0	_NA_	O95219	27514700	_NA_	44196	FerrDb team	gene with protein product
70	Ferroptosis	ATG13	HGNC:29091	ENSG00000175224	Knockout of ATG13 greatly reduced the sensitivity of MEFs to ferropotosis, and reconstituting ATG13 back to these cells restored the ferroptosis sensitivity.	Mice	ATG13 :+: Lipid ROS, Lipid ROS :+: Ferroptosis	Validated	0	_NA_	O75143	27514700	_NA_	44196	FerrDb team	gene with protein product
71	Ferroptosis	ULK2	HGNC:13480	ENSG00000083290	Knockout of ULK2 led to significantly lower levels of erastin-induced ferroptosis in a dose- and time-dependent manner.	Mice	ULK2 :+: Lipid ROS, Lipid ROS :+: Ferroptosis	Validated	0	_NA_	Q8IYT8	27514700	_NA_	44196	FerrDb team	gene with protein product
72	Ferroptosis	NCOA4	HGNC:7671	ENSG00000266412	Elimination of NCOA4 expression by RNAi knockdown significantly block ferroptosis	Human, mice	NCOA4 :+: Lipid ROS, Lipid ROS :+: Ferroptosis	Validated	0	_NA_	Q13772	27514700	_NA_	44196	FerrDb team	gene with protein product
73	Ferroptosis	ACSL4	HGNC:3571	ENSG00000068366	Knockdown inhibited erastin-induced ferroptosis, whereas overexpression restored ferroptosis sensitization.	Human	ACSL4 :+: 5-HETE, 5-HETE :+: Ferroptosis	Validated	0	_NA_	O60488	27565726	_NA_	44196	FerrDb team	gene with protein product
74	Ferroptosis	TP53	HGNC:11998	ENSG00000141510	p53 acetylation has a critical role in ferroptotic responses. Simultaneous loss of K98/117/161/162 acetylations is unable to induce ferroptosis, and its ability to thwart cancer growth is also abrogated.	Human, mice	TP53 :-: SLC7A11, SLC7A11 :-: Ferroptosis	Validated	0	_NA_	P04637	27705786	_NA_	44196	FerrDb team	gene with protein product
75	Ferroptosis	SAT1	HGNC:10540	ENSG00000130066	p53-mediated activation of SAT1 contributes to ferroptotic cell death in the presence of ROS stress. Knockdown of Sat1 partially rescued ROS-induced ferroptosis.	Human, mice	SAT1 :+: ALOX15, ALOX15 :+: Lipid ROS, Lipid ROS :+: Ferroptosis	Validated	0	Activated by p53.	P21673	27698118	_NA_	44196	FerrDb team	gene with protein product
76	Ferroptosis	ALOX15	HGNC:433	ENSG00000161905	SAT1- and ROS-induced ferroptosis was completely abrogated by PD146176, an ALOX15-specific inhibitor.	Human	ALOX15 :+: Lipid ROS, Lipid ROS :+: Ferroptosis	Validated	0	_NA_	P16050	27698118	_NA_	44196	FerrDb team	gene with protein product
77	Ferroptosis	ACSL4	HGNC:3571	ENSG00000068366	Inhibition of ACSL4 was effective in protecting against RSL3-induced cell death. Acsl4 KO cells are resistant to ferroptosis.	Mice	ACSL4 :+: PE, PE :+: Ferroptosis	Validated	0	_NA_	O60488	27842066	_NA_	44196	FerrDb team	gene with protein product
78	Ferroptosis	LPCAT3	HGNC:30244	ENSG00000111684	Knockdown of Lpcat3 increased resistance to ferroptosis triggered by RSL3.	Mice	LPCAT3 :+: Ferroptosis	Validated	0	_NA_	Q6P1A2	27842066	_NA_	44196	FerrDb team	gene with protein product
79	Ferroptosis	ALOX15	HGNC:433	ENSG00000161905	Liproxstatin-1 inhibited the 15-LOX enzymatic activity and suppressed ferroptosis.	Mice	ALOX15 :+: PE, PE :+: Ferroptosis	Validated	0	_NA_	P16050	27842066	15-LOX in article	44196	FerrDb team	gene with protein product
80	Ferroptosis	ACSL4	HGNC:3571	ENSG00000068366	An essential proferroptotic gene. Re-expression of Flag-tagged human wild-type (WT) ACSL4 (ACSL4-Flag) in Acsl4 KO Pfa1 cells restored full sensitivity to ferroptosis induction. Inhibition showed significantly prolonged survival compared to vehicle-treated mice.	Human, mice	ACSL4 :+: Ferroptosis	Validated	0	_NA_	O60488	27842070	_NA_	44196	FerrDb team	gene with protein product
81	Ferroptosis	KEAP1	HGNC:23177	ENSG00000079999	Keap 1 silencing decreased ferroptosis.	Mice	KEAP1 :-: NFE2L2, NFE2L2 :-: Ferroptosis	Validated	0	_NA_	Q14145	28012440	_NA_	44196	FerrDb team	gene with protein product
82	Ferroptosis	EGFR	HGNC:3236	ENSG00000146648	Cell death in activated EGFR mutant cells occurs by ferroptosis. Inhibiting EGFR and MAPK signaling rescued cell viability following cystine withdrawal.	Human	EGFR :+: MAPK, MAPK :+: Ferroptosis	Validated	0	_NA_	P00533	28297659	_NA_	44196	FerrDb team	gene with protein product
83	Ferroptosis	NOX4	HGNC:7891	ENSG00000086991	Inhibition of NADPH oxidase 4 (NOX4) blocked ferroptosis.	Human	NOX4 :+: Lipid ROS, Lipid ROS :+: Ferroptosis	Validated	0	_NA_	Q9NPH5	28297659	_NA_	44196	FerrDb team	gene with protein product
84	Ferroptosis	MAPK3	HGNC:6877	ENSG00000102882	Inhibiting EGFR and MAPK signaling rescued cell viability following cystine withdrawal.	Human	MAPK :-: GPX4, GPX4 :-: Lipid ROS, MAPK :+: NOX4, NOX4 :+: H2O2, H2O2 :+: Lipid ROS, Lipid ROS :+: Ferroptosis	Validated	0	_NA_	P27361	28297659	ERK1 in article	44196	FerrDb team	gene with protein product
85	Ferroptosis	MAPK1	HGNC:6871	ENSG00000100030	Inhibiting EGFR and MAPK signaling rescued cell viability following cystine withdrawal.	Human	MAPK :-: GPX4, GPX4 :-: Lipid ROS, MAPK :+: NOX4, NOX4 :+: H2O2, H2O2 :+: Lipid ROS, Lipid ROS :+: Ferroptosis	Validated	0	_NA_	P28482	28297659	ERK2 in article	44196	FerrDb team	gene with protein product
86	Ferroptosis	BID	HGNC:1050	ENSG00000015475	BID deletion prevents erastin- and glutamate-induced cell death. BID inhibition inhibited erastin-induced ferroptosis.	Mice	BID :+: Ferroptosis	Validated	0	_NA_	P55957	28384611	_NA_	44196	FerrDb team	gene with protein product
87	Ferroptosis	ACSL4	HGNC:3571	ENSG00000068366	Knockout of Acsl4 in ferroptosis-sensitive cells conferred protection from erastin- and RSL3-induced cell death.	Human, mice	ACSL4 :+: Ferroptosis	Validated	0	_NA_	O60488	28551825	_NA_	44196	FerrDb team	gene with protein product
88	Ferroptosis	ZEB1	HGNC:11642	ENSG00000148516	Knockout of ZEB1 prevents cell death induced by GPX4 inhibition.	Human	ZEB1 :+: Lipid ROS, Lipid ROS :+: Ferroptosis	Validated	0	_NA_	P37275	28678785	_NA_	44196	FerrDb team	gene with protein product
89	Ferroptosis	KEAP1	HGNC:23177	ENSG00000079999	Keap1 inhibition promotes resistance to ferroptosis.	Human, rat	KEAP1 :+: Ferroptosis	Validated	0	_NA_	Q14145	28805788	_NA_	44196	FerrDb team	gene with protein product
90	Ferroptosis	DPP4	HGNC:3009	ENSG00000197635	Required for ferroptosis in TP53-deficient CRC cells.	Human, mice	DPP4 :+: Lipid ROS, Lipid ROS :+: Ferroptosis	Validated	0	_NA_	P27487	28813679	_NA_	44196	FerrDb team	gene with protein product
91	Ferroptosis	ALOX15	HGNC:433	ENSG00000161905	Suppression of ferroptosis following ALOX15 silencing was detected in cancer cells. Cells with exogenous expression of ALOX15 had an increased cell death rate following RSL3 treatment.	Human	ALOX15 :+: Ferroptosis	Validated	0	_NA_	P16050	28837253	_NA_	44196	FerrDb team	gene with protein product
92	Ferroptosis	ALOX12	HGNC:429	ENSG00000108839	12鈥怢OX inhibitors prevented cell death, whereas ALOX12 overexpression significantly enhanced cell death. ALOX12 expression was gradually elevated during the erastin or RSL3 treatments, and was stable in the late stage of ferroptosis.	Human	ALOX12 :+: Ferroptosis	Validated	0	_NA_	P18054	28837253	_NA_	44196	FerrDb team	gene with protein product
93	Ferroptosis	CDKN2A	HGNC:1787	ENSG00000147889	Combination of ARF induction and ROS treatment induced ferroptotic cell death. Knockdown of endogenous ARF protected cells from ROS-induced cell death.	Human, mice	CDKN2A :-: NFE2L2, NFE2L2 :+: SLC7A11, SLC7A11 :-: Ferroptosis, CDKN2A :+: p53, p53 :-: SLC7A11, SLC7A11 :-: Ferroptosis	Validated	0	_NA_	P42771	28985506	ARF in article	44196	FerrDb team	gene with protein product
94	Ferroptosis	PEBP1	HGNC:8630	ENSG00000089220	Elevated levels of PEBP1 resulted in increased sensitivity of HK2 cells to RSL3 whereas lowered contents of PEBP1 in HAEC and HT22 cells were associated with decreased sensitivity to ferroptosis.	Human, mice	(PEBP1/15LO) :+: Ferroptosis	Validated	0	_NA_	P30086	29053969	_NA_	44196	FerrDb team	gene with protein product
95	Ferroptosis	SOCS1	HGNC:19383	ENSG00000185338	Expression of SOCS1 sensitized cells to ferroptosis inducer. This effect of SOCS1 was efficiently blocked by ferroptosis inhibitor. Expression of SOCS1 reduced the levels of GSH, explaining in part its ability to sensitize cells to ferroptosis.	Human	SOCS1 :+: p53, p53 :-: SLC7A11, SLC7A11 :+: GSH, GSH :-: Ferroptosis	Validated	0	_NA_	O15524	29081404	_NA_	44196	FerrDb team	gene with protein product
96	Ferroptosis	CDO1	HGNC:1795	ENSG00000129596	CDO1 suppression contributes to ferroptosis resistance.	Human	CDO1 :-: GPX4, GPX4 :-: Ferroptosis	Validated	0	_NA_	Q16878	29144989	_NA_	44196	FerrDb team	gene with protein product
97	Ferroptosis	MYB	HGNC:7545	ENSG00000118513	Erastin-induced ferroptosis was restrained when c-Myb was suppressed.	Human	MYB :+: CDO1, CDO1 :-: GPX4, GPX4 :-: Ferroptosis	Validated	0	_NA_	P10242	29144989	C-Myb in article	44196	FerrDb team	gene with protein product
98	Ferroptosis	HMOX1	HGNC:5013	ENSG00000100292	Inhibiting HO-1 effectively attenuated BAY-induced ferroptotic cell death. Defective HO-1 expression significantly rescued cell survival suppressed by BAY.	Human	HMOX1 :+: Ferroptosis	Validated	0	_NA_	P09601	29274359	HO-1 in article	44196	FerrDb team	gene with protein product
99	Ferroptosis	MAPK8	HGNC:6881	ENSG00000107643	JNK1/2 inhibitors inhibited t-BHP-induced ferroptosis. t-BHP treatment significantly increased the protein expression of p-JNK.	Rat	MAPK8 :+: Lipid ROS, Lipid ROS :+: Ferroptosis	Validated	0	_NA_	P45983	29330409	JNK1 in article	44196	FerrDb team	gene with protein product
100	Ferroptosis	MAPK9	HGNC:6886	ENSG00000050748	JNK1/2 inhibitors inhibited t-BHP-induced ferroptosis. t-BHP treatment significantly increased the protein expression of p-JNK.	Rat	MAPK9 :+: Lipid ROS, Lipid ROS :+: Ferroptosis	Validated	0	_NA_	P45984	29330409	JNK2 in article	44196	FerrDb team	gene with protein product
101	Ferroptosis	MAPK1	HGNC:6871	ENSG00000100030	ERK1/2 inhibitors inhibited t-BHP-induced ferroptosis. t-BHP treatment significantly increased the protein expression of p-ERK.	Rat	MAPK1 :+: Lipid ROS, Lipid ROS :+: Ferroptosis	Validated	0	_NA_	P28482	29330409	ERK2 in article	44196	FerrDb team	gene with protein product
102	Ferroptosis	MAPK3	HGNC:6877	ENSG00000102882	ERK1/2 inhibitors inhibited t-BHP-induced ferroptosis. t-BHP treatment significantly increased the protein expression of p-ERK.	Rat	MAPK3 :+: Lipid ROS, Lipid ROS :+: Ferroptosis	Validated	0	_NA_	P27361	29330409	ERK1 in article	44196	FerrDb team	gene with protein product
103	Ferroptosis	SLC1A5	HGNC:10943	ENSG00000105281	Overexpression of SLC1A5 restored miR-137-mediated ferroptosis suppression.	Human	SLC1A5 :+: Glutaminolysis, Glutaminolysis :+: Lipid ROS, Lipid ROS :+: Ferroptosis	Validated	0	_NA_	Q15758	29348676	_NA_	44196	FerrDb team	gene with protein product
104	Ferroptosis	CHAC1	HGNC:28680	ENSG00000128965	CHAC1 degradation of GSH might enhance cystine-starvation-induced cell death.	Human	CHAC1 :-: GSH, GSH :-: Ferroptosis	Validated	0	_NA_	Q9BUX1	29383104	_NA_	44196	FerrDb team	gene with protein product
105	Ferroptosis	MAPK14	HGNC:6876	ENSG00000112062	Ferroptosis was blocked by inhibiting p38 MAPK activation.	Mice	MAPK14 :+: Ferroptosis	Validated	0	_NA_	Q16539	29436589	p38 MAPK in article	44196	FerrDb team	gene with protein product
106	Ferroptosis	LINC00472	HGNC:21380	ENSG00000233237	Increases erastin-induced growth inhibition, whereas depletion of P53RRA decreased erastin-induced growth inhibition.	Human	LINC00472 :+: p53, p53 :+: Ferroptosis	Validated	0	Also triggers apoptosis.	Q9H8W2	29588351	P53RRA in article	44196	FerrDb team	RNA, long non-coding
107	Ferroptosis	NOX4	HGNC:7891	ENSG00000086991	Activated Nox4 contributes to PAB-induced ferroptotic cell death. knockdown made cells resistant to PAB-induced death.	Human, rat	NOX4 :+: H2O2, H2O2 :+: Lipid ROS, Lipid ROS :+: Ferroptosis	Validated	0	_NA_	Q9NPH5	29702192	_NA_	44196	FerrDb team	gene with protein product
108	Ferroptosis	GOT1	HGNC:4432	ENSG00000120053	Overexpression of miR鈥? suppressed GOT1, which subsequently reduced ferroptosis. Overexpression of GOT1 restored miR鈥? mediated ferroptosis suppression.	Human	GOT1 :+: alpha KG, alpha KG :+: Lipid ROS, Lipid ROS :+: Ferroptosis	Validated	0	_NA_	P17174	30035324	_NA_	44196	FerrDb team	gene with protein product
109	Ferroptosis	BECN1	HGNC:1034	ENSG00000126581	Knockdown inhibits ferroptosis. Overexpression increases ferroptotic cancer cell death.	Human, mice	BECN1 :-: System Xc-, System Xc- :+: GSH, GSH :-: Lipid ROS, Lipid ROS :+: Ferroptosis	Validated	0	_NA_	Q14457	30057310	_NA_	44196	FerrDb team	gene with protein product
110	Ferroptosis	PRKAA2	HGNC:9377	ENSG00000162409	Inhibition of PRKAA/AMPKalpha diminishes ferroptosis.	Human	PRKAA2 :+: (BECN1/SLC7A11), (BECN1/SLC7A11) :+: Ferroptosis	Validated	0	_NA_	P54646	30057310	PRKAA in article	44196	FerrDb team	gene with protein product
111	Ferroptosis	PRKAA1	HGNC:9376	ENSG00000132356	Inhibition of PRKAA/AMPKalpha diminishes ferroptosis.	Human	PRKAA1 :+: (BECN1/SLC7A11), (BECN1/SLC7A11) :+: Ferroptosis	Validated	0	_NA_	Q13131	30057310	AMPK alpha in article	44196	FerrDb team	gene with protein product
112	Ferroptosis	ELAVL1	HGNC:3312	ENSG00000066044	ELAVL1 siRNA led to ferroptosis resistance, whereas ELAVL1 plasmid contributed to classical ferroptotic events.	Human, mice	ELAVL1 :+: Ferroptosis	Validated	0	_NA_	Q15717	30081711	_NA_	44196	FerrDb team	gene with protein product
113	Ferroptosis	BAP1	HGNC:950	ENSG00000163930	Suppresses SLC7A11-mediated cystine uptake and promotes ferroptosis. BAP1 mutants lose their abilities to repress SLC7A11 and to promote ferroptosis.	Human	BAP1 :-: SLC7A11, SLC7A11 :-: Lipid ROS, Lipid ROS :+: Ferroptosis	Validated	0	_NA_	Q92560	30202049	_NA_	44196	FerrDb team	gene with protein product
114	Ferroptosis	TP53	HGNC:11998	ENSG00000141510	Facilitates ART-induced ferroptosis. Conversely, knockdown of P53 blocked ART-induced ferroptosis.	Rat	TP53 :+: Ferroptosis	Validated	0	_NA_	P04637	30321484	P53 in article	44196	FerrDb team	gene with protein product
115	Ferroptosis	ABCC1	HGNC:51	ENSG00000103222	Accelerates ferroptosis. Disruption of MRP1 inhibited ferroptosis potently.	Human	ABCC1 :-: GSH, GSH :-: Ferroptosis	Validated	0	_NA_	P33527	30726737	MRP1 in article	44196	FerrDb team	gene with protein product
116	Ferroptosis	ACSL4	HGNC:3571	ENSG00000068366	Inhibition suppresses ferroptosis.	Human, mice	ACSL4 :+: Lipid ROS, Lipid ROS :+: Ferroptosis	Validated	0	_NA_	O60488	30737476	_NA_	44196	FerrDb team	gene with protein product
117	Ferroptosis	MIR6852	HGNC:49993	ENSG00000284195	Promotes ferroptosis. Binds to LINC0033 and serves as a negative upstream regulator of CBS-mediated ferroptosis inhibition.	Human	MIR6852 :-: CBS, CBS :-: Ferroptosis	Validated	0	_NA_	_NA_	30787392	_NA_	44196	FerrDb team	RNA, micro
118	Ferroptosis	ACVR1B	HGNC:172	ENSG00000135503	Inhibition attenuated erastin-induced ferroptosis.	Human	ACVR1B :-: NFE2L2, NFE2L2 :-: Ferroptosis	Validated	0	_NA_	P36896	30804470	ALK4 in article	44196	FerrDb team	gene with protein product
119	Ferroptosis	TGFBR1	HGNC:11772	ENSG00000106799	Inhibition attenuated erastin-induced ferroptosis.	Human	TGFBR1 :-: NFE2L2, NFE2L2 :-: Ferroptosis	Validated	0	_NA_	P36897	30804470	ALK5 in article	44196	FerrDb team	gene with protein product
120	Ferroptosis	BAP1	HGNC:950	ENSG00000163930	Promotes ferroptosis induced by class I ferroptosis inducer.	Human	BAP1 :-: SLC7A11, SLC7A11 :-: Ferroptosis	Validated	0	_NA_	Q92560	30907299	_NA_	44196	FerrDb team	gene with protein product
121	Ferroptosis	EPAS1	HGNC:3374	ENSG00000116016	A driver of ferroptosis susceptibility. Ablation reduced susceptibility to ferroptosis.	Mice	EPAS1 :+: HILPDA, EPAS1 :+: PLIN2, HILPDA :+: PUFA, PLIN2 :+: PUFA, PUFA :+: PUFA-phospholipid hydroperoxides, PUFA-phospholipid hydroperoxides :+: Ferroptosis	Validated	0	_NA_	Q99814	30962421	HIF-2alpha in article	44196	FerrDb team	gene with protein product
122	Ferroptosis	HILPDA	HGNC:28859	ENSG00000135245	Promotes ferroptosis sensitivity downstream of HIF-2alpha.	Mice	HILPDA :+: PUFA, PUFA :+: PUFA-phospholipid hydroperoxides, PUFA-phospholipid hydroperoxides :+: Ferroptosis	Validated	0	_NA_	Q9Y5L2	30962421	_NA_	44196	FerrDb team	gene with protein product
123	Ferroptosis	HIF1A	HGNC:4910	ENSG00000100644	Re-sensitized HIF-2alpha-null cells to ferroptosis. Induce ferroptosis sensitivity in cancer cells.	Mice	HIF1A :+: HILPDA, HIF1A :+: PLIN2, HILPDA :+: PUFA, PLIN2 :+: PUFA, PUFA :+: PUFA-phospholipid hydroperoxides, PUFA-phospholipid hydroperoxides :+: Ferroptosis	Validated	0	_NA_	Q16665	30962421	HIF-1alpha in article	44196	FerrDb team	gene with protein product
124	Ferroptosis	ALOX12	HGNC:429	ENSG00000108839	An essential factor of p53-dependent ferroptosis. Loss of one Alox12 allele is sufficient to abrogate p53-mediated ferroptosis.	Human, mice	ALOX12 :+: PUFAs-OOH, PUFAs-OOH :+: Ferroptosis	Validated	0	_NA_	P18054	30962574	_NA_	44196	FerrDb team	gene with protein product
125	Ferroptosis	ACSL4	HGNC:3571	ENSG00000068366	Required for ferroptosis induced by erastin. ACSL4-null cells are resistant to ferroptosis induced by either erastin.	Human	ACSL4 :+: Ferroptosis	Validated	0	_NA_	O60488	30962574	_NA_	44196	FerrDb team	gene with protein product
126	Ferroptosis	HMOX1	HGNC:5013	ENSG00000100292	Enhances the ferroptotic process in PRDX6-silenced cells by promoting cellular accumulation of ferrous ions. Overexpression increases both erastin and RSL-3-induced lipid ROS.	Human	HMOX1 :+: Ferroptosis	Validated	0	_NA_	P09601	31036877	_NA_	44196	FerrDb team	gene with protein product
127	Ferroptosis	IFNG	HGNC:5438	ENSG00000111537	Interferon gamma released from CD8+ T cells downregulates the expression of SLC3A2 and SLC7A11, and as a consequence, promotes tumour cell lipid peroxidation and ferroptosis.	Human, mice	IFNG :-: SLC3A2, IFNG :-: SLC7A11, SLC3A2 :+: System Xc-, SLC7A11 :+: System Xc-, System Xc- :+: Cystine, Cystine :-: Lipid ROS, Lipid ROS :+: Ferroptosis	Validated	0	_NA_	P01579	31043744	IFNgamma in article	44196	FerrDb team	gene with protein product
128	Ferroptosis	ANO6	HGNC:25240	ENSG00000177119	Essential for ferroptosis. Inhibition blocked ferroptotic cell death induced by RSL3/erastin.	Human, mice	ANO6 :+: Ferroptosis	Validated	0	_NA_	Q4KMQ2	31060306	_NA_	44196	FerrDb team	gene with protein product
129	Ferroptosis	LPIN1	HGNC:13345	ENSG00000134324	Overexpression of adipose lipin鈥? in mice facilitated the onset of hepatic ferroptosis.	Mice	LPIN1 :+: Ferroptosis	Validated	0	_NA_	Q14693	31061954	_NA_	44196	FerrDb team	gene with protein product
130	Ferroptosis	HMGB1	HGNC:4983	ENSG00000189403	Required for erastin-induced ferroptosis. Knockdown of HMGB1 decreased erastin-induced cell death.	Human, mice	HMGB1 :+: Ferroptosis	Validated	0	_NA_	P09429	31105999	_NA_	44196	FerrDb team	gene with protein product
131	Ferroptosis	TNFAIP3	HGNC:11896	ENSG00000118503	Overexpression increased ROS generation and enhanced erastin-induced ferroptosis, whereas knockdown inhibited erastin-induced ferroptosis.	Human	TNFAIP3 :+: ACSL4, ACSL4 :+: Lipid ROS, TNFAIP3 :-: GPX4, GPX4 :-: Lipid ROS, Lipid ROS :+: Ferroptosis	Validated	0	_NA_	P21580	31160087	Zinc lipoprotein A20 in article	44196	FerrDb team	gene with protein product
132	Ferroptosis	TLR4	HGNC:11850	ENSG00000136869	Knockdown inhibited ferroptosis.	Rat	TLR4 :+: Ferroptosis	Validated	0	_NA_	O00206	31196626	_NA_	44196	FerrDb team	gene with protein product
133	Ferroptosis	NOX4	HGNC:7891	ENSG00000086991	Knockdown inhibited ferroptosis.	Rat	NOX4 :+: Ferroptosis	Validated	0	_NA_	Q9NPH5	31196626	_NA_	44196	FerrDb team	gene with protein product
134	Ferroptosis	ATF3	HGNC:785	ENSG00000162772	Promotes ferroptosis induced by erastin.	Human	ATF3 :-: SLC7A11, SLC7A11 :+: System Xc-, System Xc- :+: GSH, GSH :-: Lipid ROS, Lipid ROS :+: Ferroptosis	Validated	0	_NA_	P18847	31273299	_NA_	44196	FerrDb team	gene with protein product
135	Ferroptosis	ATM	HGNC:795	ENSG00000149311	Essential for ferroptosis. Genetic knockdown and chemical inhibition of ATM both suppress ferroptotic cell death.	Human	ATM :-: MTF1, MTF1 :+: FTL, MTF1 :+: FTH1, FTL :-: Ferroptosis, FTH1 :-: Ferroptosis	Validated	0	_NA_	Q13315	31320750	_NA_	44196	FerrDb team	gene with protein product
136	Ferroptosis	YY1AP1	HGNC:30935	ENSG00000163374	Makes cells more sensitive to ferroptosis. Cells lacking YAP were no longer sensitised to ferroptosis.	Human, mice	YAP :+: ACSL4, ACSL4 :+: Ferroptosis, YAP :+: TFRC, TFRC :+: Ferroptosis	Validated	0	_NA_	Q9H869	31341276	YAP in article	44196	FerrDb team	gene with protein product
137	Ferroptosis	EGLN2	HGNC:14660	ENSG00000269858	Inhibiting EGLN2 activation diminished ferroptotic tumor cell death.	Human, mice	EGLN2 :-: HIF1A, HIF1A :-: Lipid ROS, Lipid ROS :+: Ferroptosis	Validated	0	_NA_	Q96KS0	31355331	_NA_	44196	FerrDb team	gene with protein product
138	Ferroptosis	MIOX	HGNC:14522	ENSG00000100253	Overexpression exacerbates cell death, knockdown inhibits ferroptosis.	Human, mice	MIOX :-: GPX4, GPX4 :-: Ferroptosis, MIOX :-: GSH, GSH :-: Ferroptosis	Validated	0	_NA_	Q9UGB7	31437128	_NA_	44196	FerrDb team	gene with protein product
139	Ferroptosis	TAFAZZIN	HGNC:11577	ENSG00000102125	TAZ removal confers ferroptosis resistance, whereas overexpression of TAZS89A sensitizes cells to ferroptosis.	Human, mice	TAZ :+: EMP1, EMP1 :+: NOX4, NOX4 :+: Lipid ROS, Lipid ROS :+: Ferroptosis	Validated	0	_NA_	Q16635	31484063	TAZ in article.	44777	FerrDb team	gene with protein product
140	Ferroptosis	MTDH	HGNC:29608	ENSG00000147649	Can enhance sensitivity to inducers of ferroptosis. Enhances the vulnerability of cancer cells to ferroptosis.	Human, mice	MTDH :-: Cysteine, Cystein :-: Ferroptosis, MTDH :-: SLC3A2, SLC3A2 :-: Ferroptosis, MTDH :-: GPX4, GPX4 :-: Ferroptosis, MTDH :-: GSH, GSH :-: Ferroptosis, MTDH :+: Glutamate, Glutamate :+: Ferroptosis	Validated	0	_NA_	Q86UE4	31527591	_NA_	44196	FerrDb team	gene with protein product
141	Ferroptosis	IDH1	HGNC:5382	ENSG00000138413	Deletion of the mutant IDH1 allele or pharmacological inhibition of mutant IDH1 confers resistance to erastin-induced ferroptosis. Ectopic expression of mutant IDH1 promotes ferroptosis.	Human	IDH1 :-: GPX4, GPX4 :-: Lipid ROS, Lipid ROS :+: Ferroptosis, IDH1 :-: GSH, GSH :-: Ferroptosis	Validated	0	_NA_	O75874	31591388	_NA_	44196	FerrDb team	gene with protein product
142	Ferroptosis	SIRT1	HGNC:14929	ENSG00000096717	Knockout partially mitigates ferroptosis.	Mice	SIRT1 :+: Ferroptosis	Predicted	0	_NA_	Q96EB6	31610175	_NA_	44196	FerrDb team	gene with protein product
143	Ferroptosis	TAFAZZIN	HGNC:11577	ENSG00000102125	TAZ removal confers ferroptosis resistance, while TAZS89A overexpression sensitizes cells to ferroptosis.	Human	TAZ :+: ANGPTL4, ANGPTL4 :+: NOX2, NOX2 :+: Ferroptosis	Validated	0	_NA_	Q16635	31641008	TAZ in article.	44777	FerrDb team	gene with protein product
144	Ferroptosis	BECN1	HGNC:1034	ENSG00000126581	Overexpression aggravated isoflurane-induced cell damage by upregulating ferroptosis. This phenomenon was significantly attenuated by silencing of Beclin1.	Human	(Beclin1/SLC7A11) :-: System Xc-, System Xc- :-: Ferroptosis	Validated	0	_NA_	Q14457	31650158	Beclin1 in article	44196	FerrDb team	gene with protein product
145	Ferroptosis	FBXW7	HGNC:16712	ENSG00000109670	FBXW7 plasmid induces ferroptosis.	Human, mice	FBXW7 :+: Ferroptosis	Deduced	0	_NA_	Q969H0	31679460	_NA_	44196	FerrDb team	gene with protein product
146	Ferroptosis	PANX1	HGNC:8599	ENSG00000110218	Deletion protects against ferroptotic cell death. Silenced Panx1 expression significantly attenuated ferroptotic lipid peroxidation and iron accumulation induced by the ferroptosis inducer erastin.	Human, mice	PANX1 :-: HMOX1, HMOX1 :-: Ferroptosis, PANX1 :+: MAPK/ERK, MAPK/ERK :+: Ferroptinophagy, Ferroptinophagy :+: Ferroptosis	Validated	0	_NA_	Q96RD7	31694915	_NA_	44196	FerrDb team	gene with protein product
147	Ferroptosis	DNAJB6	HGNC:14888	ENSG00000105993	Promotes ferroptosis in esophageal squamous cell carcinoma.	Human, mice	DNAJB6 :-: GPX4, GPX4 :-: Ferroptosis	Predicted	0	_NA_	O75190	31701262	_NA_	44196	FerrDb team	gene with protein product
148	Ferroptosis	BACH1	HGNC:935	ENSG00000156273	Promotes ferroptosis by repressing the transcription of a subset of the erastin-induced protective genes.	Mice	BACH1 :+: Lipid ROS, Lipid ROS :+: Ferroptosis	Validated	0	_NA_	O14867	31740582	_NA_	44196	FerrDb team	gene with protein product
149	Ferroptosis	ACSL4	HGNC:3571	ENSG00000068366	Overexpression induced ferroptosis. The opposite results were observed when ACSL4 was silenced.	Human	ACSL4 :-: GPX4, GPX4 :-: Ferroptosis	Validated	0	_NA_	O60488	31789401	_NA_	44196	FerrDb team	gene with protein product
150	Ferroptosis	LONP1	HGNC:9479	ENSG00000196365	Inhibition of LONP1 negatively regulates erastin-induced cell death.	Human	LONP1 :-: Nrf2/Keap1 pathway, Nrf2/Keap1 pathway :-: Ferroptosis, LONP1 :-: GPX4, GPX4 :-: Ferroptosis	Validated	0	_NA_	P36776	31822343	_NA_	44297	FerrDb team	gene with protein product
151	Ferroptosis	CD82	HGNC:6210	ENSG00000085117	This study identified that the high expression of the KAI1 gene promoted the occurrence of ferroptosis in PC cells through its extensive effect on FPN and GPX4.	Human	KAI1 :+: Ferroptosis	Validated	0	_NA_		33655331	KAI1 in article	44302	FerrDb team	gene with protein product
152	Ferroptosis	IL1B	HGNC:5992	ENSG00000125538	We observed that both IL-1尾 and FAC induced reactive oxygen species (ROS), and lipid ROS accumulation and ferroptosis related protein expression changes in chondrocytes. Ferrostatin-1, a ferroptosis specific inhibitor, attenuated the cytotoxicity, ROS and lipid-ROS accumulation and ferroptosis related protein expression changes induced by IL-1尾 and FAC and facilitated the activation of Nrf2 antio…	Human, mice	IL1B :+: ROS, ROS :+: Ferroptosis	Validated	0	_NA_	_NA_	33376672	_NA_	44333	FerrDb team	gene with protein product
153	Ferroptosis	CTSB	HGNC:2527	ENSG00000164733	Cathepsin B is an executioner of ferroptosis	_NA_	CTSB :+: Ferroptosis	Validated	0	_NA_	_NA_	33340545	_NA_	44334	FerrDb team	gene with protein product
154	Ferroptosis	POR	HGNC:9208	ENSG00000127948	The oxidoreductases POR and CYB5R1 are required for ferroptosis. Knockdown of POR in vivo protects ConA-induced ferroptotic liver damage	Human, mice	POR :+: hydrogen peroxide, hydrogen peroxide :+: PUFA peroxidation, PUFA peroxidation :+: Ferroptosis	Validated	0	_NA_	_NA_	33321093	_NA_	44391	FerrDb team	gene with protein product
155	Ferroptosis	CYB5R1	HGNC:13397	ENSG00000159348	The oxidoreductases POR and CYB5R1 are required for ferroptosis. Genetic knockout of POR and CYB5R1 decreases cellular hydrogen peroxide generation, preventing lipid peroxidation and ferroptosis.	Human	CYB5R1 :+: hydrogen peroxide, hydrogen peroxide :+: PUFA peroxidation, PUFA peroxidation :+: Ferroptosis	Validated	0	_NA_	_NA_	33321093	_NA_	44391	FerrDb team	gene with protein product
156	Ferroptosis	ELOVL5	HGNC:21308	ENSG00000012660	Biochemical and lipidomics analyses support the hypothesis that ELOVL5 and FADS1 are required to maintain intracellular levels of AA and AdA and promote ferroptosis.	Human	ELOVL5 :+: Arachidonic acid, Arachidonic acid :+: Ferroptosis	Validated	0	_NA_	_NA_	33288688	_NA_	44398	FerrDb team	gene with protein product
157	Ferroptosis	FADS1	HGNC:3574	ENSG00000149485	Biochemical and lipidomics analyses support the hypothesis that ELOVL5 and FADS1 are required to maintain intracellular levels of AA and AdA and promote ferroptosis.	Human	FADS1 :+: Arachidonic acid, Arachidonic acid :+: Ferroptosis	Validated	0	_NA_	_NA_	33288688	_NA_	44398	FerrDb team	gene with protein product
158	Ferroptosis	ALOX12	HGNC:429	ENSG00000108839	Hydrogen sulfide guards myoblasts from ferroptosis by inhibiting ALOX12 acetylation.	Mice	ALOX12 :+: Lipid peroxide, Lipid peroxide :+: Ferroptosis	Deduced	0	_NA_	_NA_	33290842	_NA_	44398	FerrDb team	gene with protein product
159	Ferroptosis	FBXW7	HGNC:16712	ENSG00000109670	Results revealed that FBW7 regulated lipid peroxidation and promoted ferroptosis, a non-apoptotic form of cell death.	Human	FBXW7 :-: (NR4A1/SCD1), (NR4A1/SCD1) :+: SCD1, SCD1 :-: Ferroptosis	Validated	0	_NA_	_NA_	33271455	_NA_	44410	FerrDb team	gene with protein product
160	Ferroptosis	PTEN	HGNC:9588	ENSG00000171862	Notably, we found that cancer cells carrying PIK3CA activating mutation or PTEN deletion appeared to be more resistant to RSL3. These mutations lead to the activation of the oncogenic PI3K-AKT signaling pathway. Therefore, sustained activation of the PI3K-AKT-mTOR pathway protects cancer cells from ferroptotic cell death.	Human	PTEN :-: PI3K-AKT pathway, PI3K-AKT pathway :-: Ferroptosis	Deduced	0	_NA_	_NA_	33229547	_NA_	44410	FerrDb team	gene with protein product
161	Ferroptosis	NR1D1	HGNC:7962	ENSG00000126368	Targeted inhibition of Rev-erb-伪/尾 limits ferroptosis to ameliorate folic acid-induced AKI in mice.	Mice	(NR1D1/RORE) :-: SLC7A11, SLC7A11 :-: Ferroptosis, (NR1D1/RORE) :-: HO1, HO1 :-: Ferroptosis	Deduced	0	The homologous mice gene is validated.	_NA_	33068011	Rev-erb-伪 in article	44412	FerrDb team	gene with protein product
162	Ferroptosis	NR1D2	HGNC:7963	ENSG00000174738	Targeted inhibition of Rev-erb-伪/尾 limits ferroptosis to ameliorate folic acid-induced AKI in mice.	Mice	(NR1D2/RORE) :-: SLC7A11, SLC7A11 :-: Ferroptosis, (NR1D2/RORE) :-: HO1, HO1 :-: Ferroptosis	Deduced	0	The homologous mice gene is validated.	_NA_	33068011	Rev-erb-尾 in article	44412	FerrDb team	gene with protein product
163	Ferroptosis	TBK1	HGNC:11584	ENSG00000183735	hTBK1-c.978T>A mutation significantly inhibited the proliferation of NSC-34 cells via inducing cell ferroptosis, while the effect of TBK1 mutation was notably reversed by Ferrostatin-1 or p62 siRNA.	Mice	TBK1-c.978T>A :+: KEAP1, KEAP1 :+: Ferroptosis	Validated	0	TBK1-c.978T>A mutation.	_NA_	33312375	_NA_	44417	FerrDb team	gene with protein product
164	Ferroptosis	IL6	HGNC:6018	ENSG00000136244	IL-6 exposure caused cartilage cell ferroptosis by inducing cellular oxidative stress and disturbing iron homeostasis. Overexpressing miR-10a-5p suppressed IL-6R expression, and partially abolished IL-6-induced ferroptosis.	Human, mice	IL-6 :-: miR-10a-5p, miR-10a-5p :-: IL-6R, IL-6R :+: Ferroptosis	Validated	0	_NA_	_NA_	33166496	IL-6 in article	44419	FerrDb team	gene with protein product
165	Ferroptosis	USP7	HGNC:12630	ENSG00000187555	USP7 promotes ferroptosis in the I/R-treated hearts via activation of p53/TfR1 pathway.	Rat	USP7 :+: p53/TfR1, p53/TfR1 :+: Ferroptosis	Validated	0	_NA_	_NA_	33157209	_NA_	44429	FerrDb team	gene with protein product
166	Ferroptosis	miR-182-5p	_NA_	_NA_	In conclusion, we demonstrated that I/R induced upregulation of miR-182-5p and miR-378a-3p, leading to activation of ferroptosis in renal injury through downregulation of GPX4 and SLC7A11.	Human, rat	miR-182-5p :-: GPX4, GPX4 :-: Ferroptosis	Validated	0	_NA_	_NA_	33116120	_NA_	44431	FerrDb team	RNA, micro
167	Ferroptosis	miR-378a-3p	_NA_	_NA_	In conclusion, we demonstrated that I/R induced upregulation of miR-182-5p and miR-378a-3p, leading to activation of ferroptosis in renal injury through downregulation of GPX4 and SLC7A11.	Human, rat	miR-378a-3p :-: SLC7A11, SLC7A11 :-: Ferroptosis	Validated	0	_NA_	_NA_	33116120	_NA_	44431	FerrDb team	RNA, micro
168	Ferroptosis	CTSB	HGNC:2527	ENSG00000164733	Mechanistically, nuclear CTSB accumulation causes DNA damage and subsequent activation of the stimulator of interferon response CGAMP interactor 1 (STING1/STING)-dependent DNA sensor pathway, which ultimately leads to autophagy-dependent ferroptosis.	Human, mice	CTSB :+: DNA damage, DNA damage :+: DNA sensor pathway, DNA sensor pathway :+: Ferroptosis	Deduced	0	_NA_	_NA_	33268027	_NA_	44433	FerrDb team	gene with protein product
169	Ferroptosis	ACSL4	HGNC:3571	ENSG00000068366	Inhibition of ACSL4 attenuates ferroptotic damage after pulmonary ischemia-reperfusion.	Human, mice	ACSL4 :-: GPX4, GPX4 :-: Ferroptosis	Deduced	0	_NA_	_NA_	33070393	_NA_	44435	FerrDb team	gene with protein product
170	Ferroptosis	ATF4	HGNC:786	ENSG00000128272	We identify ATF4 as differentially expressed in P47 and S47 cells and show that ATF4 can reverse the redox status and rescue metabolism of S47 cells, as well as increase sensitivity to ferroptosis.	Human, mice	ATF4 :+: Ferroptosis	Validated	0	_NA_	_NA_	33055209	_NA_	44438	FerrDb team	gene with protein product
171	Ferroptosis	BECN1	HGNC:1034	ENSG00000126581	Beclin1 haploinsufficiency rescues low ambient temperature-induced cardiac remodeling and contractile dysfunction through inhibition of ferroptosis and mitochondrial injury.	Mice	BECN1 :+: Ferroptosis	Deduced	0	_NA_	_NA_	33058849	Beclin1 in article	44438	FerrDb team	gene with protein product
172	Ferroptosis	AQP3	HGNC:636	ENSG00000165272	Further, we observed that aquaporin (AQP) 3, 5, and 8 bind nicotinamide-adenine dinucleotide phosphate oxidase 2 and regulate the permeability of extracellular H2O2, thereby contributing to ferroptosis.	_NA_	(AQP3/NOX2) :+: H2O2, H2O2 :+: Ferroptosis	Deduced	0	_NA_	_NA_	33017631	_NA_	44440	FerrDb team	gene with protein product
173	Ferroptosis	AQP5	HGNC:638	ENSG00000161798	Further, we observed that aquaporin (AQP) 3, 5, and 8 bind nicotinamide-adenine dinucleotide phosphate oxidase 2 and regulate the permeability of extracellular H2O2, thereby contributing to ferroptosis.	_NA_	(AQP5/NOX2) :+: H2O2, H2O2 :+: Ferroptosis	Deduced	0	_NA_	_NA_	33017631	_NA_	44440	FerrDb team	gene with protein product
174	Ferroptosis	AQP8	HGNC:642	ENSG00000103375	Further, we observed that aquaporin (AQP) 3, 5, and 8 bind nicotinamide-adenine dinucleotide phosphate oxidase 2 and regulate the permeability of extracellular H2O2, thereby contributing to ferroptosis.	_NA_	(AQP8/NOX2) :+: H2O2, H2O2 :+: Ferroptosis	Deduced	0	_NA_	_NA_	33017631	_NA_	44440	FerrDb team	gene with protein product
175	Ferroptosis	LINC00618	HGNC:20110	ENSG00000225163	LINC00618 also accelerates ferroptosis by increasing the levels of lipid reactive oxygen species (ROS) and iron, two surrogate markers of ferroptosis, and decreasing the expression of solute carrier family 7 member 11 (SLC7A11)	Human, mice	LINC00618 :+: Lipid ROS, Lipid ROS :+: Ferroptosis, LINC00618 :+: Iron, Iron :+: Ferroptosis, LINC00618 :-: SLC7A11, SLC7A11 :-: Ferroptosis	Validated	0	_NA_	_NA_	33002417	LINC00618 in article	44447	FerrDb team	RNA, long non-coding
176	Ferroptosis	IREB2	HGNC:6115	ENSG00000136381	Further studies have found that ART could lead to the accumulation of IRP 2 a in hepatic stellate cell by inhibiting the ubiquitination of it, thus inducing the increase of iron in HSC (hepatic stellate cell), which could product a large number of ROS (reactive oxide species), resulting the occurrence of ferroptosis in cells.	Human	IRP2 :+: Fe, Fe :+: ROS, ROS :+: Ferroptosis	Deduced	0	_NA_	_NA_	32947011	IRP2 in article	44452	FerrDb team	gene with protein product
177	Ferroptosis	MT1DP	HGNC:7396	ENSG00000205361	We found that ectopic expression of MT1DP sensitized A549 and H1299 cells to erastin-induced ferroptosis through downregulation of NRF2.	Human	MT1DP :+: miR-365a-3p, miR-365a-3p :-: NRF2, NRF2 :-: Ferroptosis	Validated	0	_NA_	_NA_	32929075	_NA_	44454	FerrDb team	pseudogene
178	Ferroptosis	ACSL4	HGNC:3571	ENSG00000068366	_NA_	Human	ACSL4 :+: Ferroptosis	Screened	0	_NA_	_NA_	32939090	Top gene in genome-wide CRISPR screens	44465	FerrDb team	gene with protein product
179	Ferroptosis	PEX10	HGNC:8851	ENSG00000157911	Genome-wide CRISPR screens identify peroxisome components as contributors to ferroptosis susceptibility.	Human, mice	PEX10 :+: PUFA-ePLs, PUFA-ePLs :+: Ferroptosis	Validated	0	_NA_	_NA_	32939090	_NA_	44465	FerrDb team	gene with protein product
180	Ferroptosis	KEAP1	HGNC:23177	ENSG00000079999	_NA_	Human	KEAP1 :+: Ferroptosis	Screened	0	_NA_	_NA_	32939090	Top gene in genome-wide CRISPR screens	44465	FerrDb team	gene with protein product
181	Ferroptosis	AGPAT3	HGNC:326	ENSG00000160216	_NA_	Human	AGPAT3 :+: Ferroptosis	Screened	0	_NA_	_NA_	32939090	Top gene in genome-wide CRISPR screens	44465	FerrDb team	gene with protein product
182	Ferroptosis	PEX12	HGNC:8854	ENSG00000108733	Genome-wide CRISPR screens identify peroxisome components as contributors to ferroptosis susceptibility.	Human	PEX12 :+: PUFA-ePLs, PUFA-ePLs :+: Ferroptosis	Validated	0	_NA_	_NA_	32939090	_NA_	44465	FerrDb team	gene with protein product
183	Ferroptosis	CHP1	HGNC:17433	ENSG00000187446	_NA_	Human	CHP1 :+: Ferroptosis	Screened	0	_NA_	_NA_	32939090	Top gene in genome-wide CRISPR screens	44465	FerrDb team	gene with protein product
184	Ferroptosis	GPAT4	HGNC:20880	ENSG00000158669	_NA_	Human	AGPAT6 :+: Ferroptosis	Screened	0	_NA_	_NA_	32939090	AGPAT6 in article; Top gene in genome-wide CRISPR screens	44465	FerrDb team	gene with protein product
185	Ferroptosis	BRPF1	HGNC:14255	ENSG00000156983	_NA_	Human	BRPF1 :+: Ferroptosis	Screened	0	_NA_	_NA_	32939090	Top gene in genome-wide CRISPR screens	44465	FerrDb team	gene with protein product
186	Ferroptosis	OSBPL9	HGNC:16386	ENSG00000117859	_NA_	Human	OSBPL9 :+: Ferroptosis	Screened	0	_NA_	_NA_	32939090	Top gene in genome-wide CRISPR screens	44465	FerrDb team	gene with protein product
187	Ferroptosis	INTS2	HGNC:29241	ENSG00000108506	_NA_	Human	INTS2 :+: Ferroptosis	Screened	0	_NA_	_NA_	32939090	Top gene in genome-wide CRISPR screens	44465	FerrDb team	gene with protein product
188	Ferroptosis	MMD	HGNC:7153	ENSG00000108960	_NA_	Human	MMD :+: Ferroptosis	Screened	0	_NA_	_NA_	32939090	Top gene in genome-wide CRISPR screens	44465	FerrDb team	gene with protein product
189	Ferroptosis	CYP4F8	HGNC:2648	ENSG00000186526	_NA_	Human	CYP4F8 :+: Ferroptosis	Screened	0	_NA_	_NA_	32939090	Top gene in genome-wide CRISPR screens	44465	FerrDb team	gene with protein product
190	Ferroptosis	MLLT1	HGNC:7134	ENSG00000130382	_NA_	Human	MLLT1 :+: Ferroptosis	Screened	0	_NA_	_NA_	32939090	Top gene in genome-wide CRISPR screens	44465	FerrDb team	gene with protein product
191	Ferroptosis	TTPA	HGNC:12404	ENSG00000137561	_NA_	Human	TTPA :+: Ferroptosis	Screened	0	_NA_	_NA_	32939090	Top gene in genome-wide CRISPR screens	44465	FerrDb team	gene with protein product
192	Ferroptosis	GRIA3	HGNC:4573	ENSG00000125675	_NA_	Human	GRIA3 :+: Ferroptosis	Screened	0	_NA_	_NA_	32939090	Top gene in genome-wide CRISPR screens	44465	FerrDb team	gene with protein product
193	Ferroptosis	EPT1	_NA_	_NA_	_NA_	Human	EPT1 :+: Ferroptosis	Screened	0	_NA_	_NA_	32939090	Top gene in genome-wide CRISPR screens	44465	FerrDb team	unknown
194	Ferroptosis	POM121L12	HGNC:25369	ENSG00000221900	_NA_	Human	POM121L12 :+: Ferroptosis	Screened	0	_NA_	_NA_	32939090	Top gene in genome-wide CRISPR screens	44465	FerrDb team	gene with protein product
195	Ferroptosis	LIG3	HGNC:6600	ENSG00000005156	_NA_	Human, mice	LIG3 :+: Ferroptosis	Screened	0	_NA_	_NA_	32939090	Top gene in genome-wide CRISPR screens	44465	FerrDb team	gene with protein product
196	Ferroptosis	AEBP2	HGNC:24051	ENSG00000139154	_NA_	Human	AEBP2 :+: Ferroptosis	Screened	0	_NA_	_NA_	32939090	Top gene in genome-wide CRISPR screens	44465	FerrDb team	gene with protein product
197	Ferroptosis	AGPS	HGNC:327	ENSG00000018510	Genome-wide CRISPR screens identify peroxisome components as contributors to ferroptosis susceptibility.	Human	AGPS :+: PUFA-ePLs, PUFA-ePLs :+: Ferroptosis	Validated	0	_NA_	_NA_	32939090	_NA_	44465	FerrDb team	gene with protein product
198	Ferroptosis	CDCA3	HGNC:14624	ENSG00000111665	_NA_	Human	CDCA3 :+: Ferroptosis	Screened	0	_NA_	_NA_	32939090	Top gene in genome-wide CRISPR screens	44465	FerrDb team	gene with protein product
199	Ferroptosis	PEX2	HGNC:9717	ENSG00000164751	Genome-wide CRISPR screens identify peroxisome components as contributors to ferroptosis susceptibility.	Human	PEX2 :+: PUFA-ePLs, PUFA-ePLs :+: Ferroptosis	Validated	0	_NA_	_NA_	32939090	_NA_	44465	FerrDb team	gene with protein product
200	Ferroptosis	LPCAT3	HGNC:30244	ENSG00000111684	_NA_	Human	LPCAT3 :+: Ferroptosis	Screened	0	_NA_	_NA_	32939090	Top gene in genome-wide CRISPR screens	44465	FerrDb team	gene with protein product
201	Ferroptosis	PEX6	HGNC:8859	ENSG00000124587	_NA_	Human	PEX6 :+: Ferroptosis	Screened	0	_NA_	_NA_	32939090	Top gene in genome-wide CRISPR screens	44465	FerrDb team	gene with protein product
202	Ferroptosis	TIMM9	HGNC:11819	ENSG00000100575	_NA_	Human	TIMM9 :+: Ferroptosis	Screened	0	_NA_	_NA_	32939090	Top gene in genome-wide CRISPR screens	44465	FerrDb team	gene with protein product
203	Ferroptosis	DCAF7	HGNC:30915	ENSG00000136485	_NA_	Human	DCAF7 :+: Ferroptosis	Screened	0	_NA_	_NA_	32939090	Top gene in genome-wide CRISPR screens	44465	FerrDb team	gene with protein product
204	Ferroptosis	LCE2C	HGNC:29460	ENSG00000187180	_NA_	Human	LCE2C :+: Ferroptosis	Screened	0	_NA_	_NA_	32939090	Top gene in genome-wide CRISPR screens	44465	FerrDb team	gene with protein product
205	Ferroptosis	FAR1	HGNC:26222	ENSG00000197601	Genome-wide CRISPR screens identify peroxisome components as contributors to ferroptosis susceptibility.	Human	FAR1 :+: PUFA-ePLs, PUFA-ePLs :+: Ferroptosis	Validated	0	_NA_	_NA_	32939090	_NA_	44465	FerrDb team	gene with protein product
206	Ferroptosis	PHF21A	HGNC:24156	ENSG00000135365	_NA_	Human	PHF21A :+: Ferroptosis	Screened	0	_NA_	_NA_	32939090	Top gene in genome-wide CRISPR screens	44465	FerrDb team	gene with protein product
207	Ferroptosis	SMAD7	HGNC:6773	ENSG00000101665	_NA_	Human	SMAD7 :+: Ferroptosis	Screened	0	_NA_	_NA_	32939090	Top gene in genome-wide CRISPR screens	44465	FerrDb team	gene with protein product
208	Ferroptosis	LYRM1	HGNC:25074	ENSG00000102897	_NA_	Human	LYRM1 :+: Ferroptosis	Screened	0	_NA_	_NA_	32939090	Top gene in genome-wide CRISPR screens	44465	FerrDb team	gene with protein product
209	Ferroptosis	AMN	HGNC:14604	ENSG00000166126	_NA_	Human	AMN :+: Ferroptosis	Screened	0	_NA_	_NA_	32939090	Top gene in genome-wide CRISPR screens	44465	FerrDb team	gene with protein product
210	Ferroptosis	PEX3	HGNC:8858	ENSG00000034693	Genome-wide CRISPR screens identify peroxisome components as contributors to ferroptosis susceptibility.	Human	PEX3 :+: PUFA-ePLs, PUFA-ePLs :+: Ferroptosis	Validated	0	_NA_	_NA_	32939090	_NA_	44465	FerrDb team	gene with protein product
211	Ferroptosis	MTCH1	HGNC:17586	ENSG00000137409	_NA_	Human	MTCH1 :+: Ferroptosis	Screened	0	_NA_	_NA_	32939090	Top gene in genome-wide CRISPR screens	44465	FerrDb team	gene with protein product
212	Ferroptosis	ZEB1	HGNC:11642	ENSG00000148516	CDH1 silencing or ZEB1 overexpression increased the susceptibility to ferroptosis, whereas CDH overexpression or ZEB1 silencing decreased the susceptibility, in vitro and in vivo.	Human, mice	ZEB1 :+: Ferroptosis	Validated	0	_NA_	_NA_	32896720	_NA_	44466	FerrDb team	gene with protein product
213	Ferroptosis	SIRT1	HGNC:14929	ENSG00000096717	Histone deacetylase SIRT1 gene silencing or pharmacological inhibition by EX-527 suppressed EMT and consequently decreased ferroptosis, whereas SIRT inducers, resveratrol and SRT1720, increased ferroptosis.	Human, mice	SIRT1 :+: EMT, EMT :+: Ferroptosis	Validated	0	_NA_	_NA_	32896720	_NA_	44466	FerrDb team	gene with protein product
214	Ferroptosis	ACADSB	HGNC:91	ENSG00000196177	Overexpression of ACADSB inhibits CRC cell migration, invasion, and proliferation, while ACADSB knockdown has the opposite effect. More importantly, the study finds that ACADSB negatively regulates expression of glutathione reductase and glutathione peroxidase 4, the two main enzymes responsible for clearing glutathione (GSH) in CRC cells.	Human	ACADSB :-: GSR, GSR :-: Ferroptosis, ACADSB :-: GPX4, GPX4 :-: Ferroptosis, ACADSB :-: GSH, GSH :-: Ferroptosis	Deduced	0	_NA_	_NA_	32776663	_NA_	44480	FerrDb team	gene with protein product
215	Ferroptosis	PVT1	HGNC:9709	ENSG00000249859	PVT1 silencing or miR-214 overexpression significantly reduced infarct size and suppressed ferroptosis in vivo.	Human, mice	PVT1 :+: Ferroptosis	Validated	0	_NA_	_NA_	32827544	_NA_	44482	FerrDb team	RNA, long non-coding
216	Ferroptosis	hsa_circ_0008367	_NA_	_NA_	These evidences suggested cIARS to be a positive regulator of ferroptosis in HCC cells.	Human	hsa_circ_0008367 :+: Ferroptosis	Validated	0	_NA_	_NA_	32802409	_NA_	44484	FerrDb team	circular RNA
217	Ferroptosis	SLC39A14	HGNC:20858	ENSG00000104635	Loss of hepatic Slc39a14 protects against ferroptosis-induced liver fibrosis in Trf-LKO mice	Mice	SLC39A14 :+: Ferroptosis	Validated	0	_NA_	_NA_	32374849	_NA_	44486	FerrDb team	gene with protein product
218	Ferroptosis	NCOA4	HGNC:7671	ENSG00000266412	Additionally, NCOA4 expression was inhibited, which reduced degradation of ferritin and suppressed ferroptosis.	Human	NCOA4 :-: FTMT :-: Ferroptosis	Deduced	0	_NA_	Q13772	32810738	_NA_	44497	FerrDb team	gene with protein product
219	Ferroptosis	MAP3K11	HGNC:6850	ENSG00000173327	Inhibition of MLK3 improves cardiac function and inhibits ferroptosis at week 8 of TAC.	Mice	MAP3K11 :+: Ferroptosis	Validated	0	_NA_	Q16584	32710001	MLK3 in article.	44505	FerrDb team	gene with protein product
220	Ferroptosis	GSK3B	HGNC:4617	ENSG00000082701	Silence of GSK-3尾 blocked erastin-induced ferroptosis with less production of ROS and malondialdehyde (MDA) via upregulation of GPX4 and downregulation of arachidonate 15-lipoxygenase (Alox15), overexpression of GSK-3尾 enhanced erastin-triggered ferroptosis with elevated ROS and MDA	Human	GSK3B :+: Lipid ROS, Lipid ROS :+: Ferroptosis, GSK3B :-: GPX4, GPX4 :-: Ferroptosis	Validated	0	_NA_	P49841	32642794	GSK-3尾 in article	44511	FerrDb team	gene with protein product
221	Ferroptosis	MAPK8	HGNC:6881	ENSG00000107643	Knockdown of JNK results in loss of SAS鈥慽nduced cell proliferation inhibition and cell death.	Human	MAPK8 :+: Ferroptosis	Validated	0	_NA_	P45983	32782585	JNK in article.	44516	FerrDb team	gene with protein product
222	Ferroptosis	BRD7	HGNC:14310	ENSG00000166164	Upregulated BRD7 expression contributes to HSC ferroptosis.	Human, mice	BRD7 :+: Lipid ROS, Lipid ROS :+: Ferroptosis, BRD7 :-: GSH, GSH :-: Ferroptosis	Validated	0	_NA_	Q9NPI1	32863216	_NA_	44518	FerrDb team	gene with protein product
223	Ferroptosis	TP53	HGNC:11998	ENSG00000141510	Additionally, p53 knockdown and S392A mutant both can reduced the classical ferroptotic events by BRD7 knockin, including redox-active iron overload, lipid ROS accumulation, GSH depletion, and lipid peroxidation.	Human, mice	TP53 :+: Lipid ROS, Lipid ROS :+: Ferroptosis, TP53 :-: GSH, GSH :-: Ferroptosis	Validated	0	_NA_	P04637	32863216	p53 in article.	44518	FerrDb team	gene with protein product
224	Ferroptosis	SLC25A28	HGNC:23472	ENSG00000155287	As expected, shRNA-mediated knockdown of SLC25A28 completely abolished the mitochondrial iron accumulation, and, in turn, impaired BRD7 knockin-enhanced ferroptotic cell death (Fig. 4G) and classical ferroptotic events.	Human, mice	SLC25A28 :+: mitochondrial iron accumulation, mitochondrial iron accumulation :+: Ferroptosis	Validated	0	_NA_	Q96A46	32863216	_NA_	44518	FerrDb team	gene with protein product
225	Ferroptosis	ACSL4	HGNC:3571	ENSG00000068366	Inhibition of ACSL4 suppresses ferroptosis, inflammation and lipid accumulation triggered by arsenic.	Rat	ACSL4 :+: Ferroptosis	Validated	0	_NA_	O60488	32593899	_NA_	44518	FerrDb team	gene with protein product
226	Ferroptosis	MFN2	HGNC:16877	ENSG00000116688	Thus, Mfn2 appeared to act as a driving role in the evolution of ferroptosis and NASH induced by NaAsO2.	Rat	MFN2 :+: 5-HETE, 5-HETE :+: Ferroptosis	Validated	0	_NA_	O95140	32593899	_NA_	44518	FerrDb team	gene with protein product
227	Ferroptosis	ACSL4	HGNC:3571	ENSG00000068366	Knockdown of ACSL4 expression by specific siRNA/sgRNA significantly attenuated sorafenib-induced lipid peroxidation and ferroptosis in Huh7 cells, and also rescued sorafenib_x0002_induced inhibition of xenograft tumor growth in vivo.	Human	ACSL4 :+: Lipid ROS, Lipid ROS :+: Ferroptosis	Validated	0	_NA_	O60488	32541921	_NA_	44521	FerrDb team	gene with protein product
228	Ferroptosis	SLC11A2	HGNC:10908	ENSG00000110911	Overexpression of DMT1 promoted H/R-induced cell ferroptosis.	Human	SLC11A2 :+: Lipid ROS, Lipid ROS :+: Ferroptosis, SLC11A2 :+: ferrous iron, ferrous iron :+: Ferroptosis, SLC11A2 :+: iron deposition, iron deposition :+: Ferroptosis	Validated	0	_NA_	P49281	32535745	DMT1 in article.	44521	FerrDb team	gene with protein product
229	Ferroptosis	ZFAS1	HGNC:33101	ENSG00000177410	lncRNA ZFAS1 promotes lung fibroblast-to-myofibroblast transition and ferroptosis via functioning as a ceRNA through miR-150- 5p/SLC38A1 axis.	Human, rat	ZFAS1 :+: SLC38A1, SLC38A1 :+: Ferroptosis, ZFAS1 :+: Lipid ROS, Lipid ROS :+: Ferroptosis	Validated	0	_NA_	_NA_	32453709	_NA_	44531	FerrDb team	RNA, long non-coding
230	Ferroptosis	SLC38A1	HGNC:13447	ENSG00000111371	Mechanistically, silencing of lncRNA ZFAS1 attenuated ferroptosis and PF progression by lncRNA ZFAS1 acting as a competing endogenous RNA (ceRNA) and sponging miR-150-5p to downregulate SLC38A1 expression.	Human, rat	SLC38A1 :+: Ferroptosis	Deduced	0	_NA_	Q9H2H9	32453709	_NA_	44531	FerrDb team	gene with protein product
231	Ferroptosis	TSC1	HGNC:12362	ENSG00000165699	Haploinsufficiency of Tsc1 in tubular cells prevents cisplatin-induced tubular cell death and AKI.	Human, mice	TSC1 :+: Ferroptosis	Validated	0	Many studies revealed that apoptosis, necroptosis as well as ferroptosis all contribute to cisplatin-induced tubular cell death and AKI.	Q92574	32404875	_NA_	44532	FerrDb team	gene with protein product
232	Ferroptosis	PEBP1	HGNC:8630	ENSG00000089220	We found that PEBP1 KO HT22 cells demonstrated very high resistance to RSL3-induced ferroptosis compared with wild-type control cells.	Human	PEBP1 :+: Ferroptosis	Validated	0	_NA_	P30086	32513718	_NA_	44532	FerrDb team	gene with protein product
233	Ferroptosis	TGFB1	HGNC:11766	ENSG00000105329	Therefore, PLC/PRF/5 cells and Huh7 cells were vulnerable to RSL3 in the presence of TGF-尾1.	Human	TGFB1 :-: xCT, xCT :+: GSH, GSH :-: Ferroptosis	Deduced	0	_NA_	P01137	32471991	TGF-尾1 in article	44533	FerrDb team	gene with protein product
234	Ferroptosis	SNCA	HGNC:11138	ENSG00000145335	Alpha synuclein aggregation drives ferroptosis: an interplay of iron, calcium and lipid peroxidation.	Human	SNCA :+: Lipid ROS, Lipid ROS :+: Ferroptosis	Validated	0	_NA_	P37840	32341450	Alpha synuclein in article.	44539	FerrDb team	gene with protein product
235	Ferroptosis	SIRT3	HGNC:14931	ENSG00000142082	SIRT3 deficiency is resistant to autophagy鈥恉ependent ferroptosis by inhibiting the AMPK/mTOR pathway and promoting GPX4 levels.	Human, porcine	SIRT3 :-: GPX4, GPX4 :-: Ferroptosis	Validated	0	_NA_	Q9NTG7	32329068	_NA_	44539	FerrDb team	gene with protein product
236	Ferroptosis	PRKAA2	HGNC:9377	ENSG00000162409	Suppression of AMPK impairs SIRT3鈥恊nhanced ferroptosis.	Human, porcine	PRKAA2 :+: Ferroptosis	Validated	0	_NA_	P54646	32329068	AMPK in article.	44539	FerrDb team	gene with protein product
237	Ferroptosis	TFRC	HGNC:11763	ENSG00000072274	Knockdown of TFRC suppresses CP depletion-enhanced ferroptosis.	Human	TFRC :+: Fe2+, Fe2+ :+: Ferroptosis, TFRC :+: Lipid ROS, Lipid ROS :+: Ferroptosis	Validated	0	_NA_	P02786	32283255	_NA_	44539	FerrDb team	gene with protein product
238	Ferroptosis	CGAS	HGNC:21367	ENSG00000164430	The CGAS-STING1 pathway promotes zalcitabine-induced ferroptosis.	Human	CGAS :+: MDA, MDA :+: Ferroptosis	Validated	0	_NA_	Q8N884	32186434	_NA_	44549	FerrDb team	gene with protein product
239	Ferroptosis	STING1	HGNC:27962	ENSG00000184584	The CGAS-STING1 pathway promotes zalcitabine-induced ferroptosis.	Human	STING1 :+: MDA, MDA :+: Ferroptosis	Validated	0	_NA_	Q86WV6	32186434	_NA_	44549	FerrDb team	gene with protein product
240	Ferroptosis	HDDC3	HGNC:30522	ENSG00000184508	Ferroptosis-inducing erastin or cystine deprivation elevates MESH1, whose overexpression depletes NADPH and sensitizes cells to ferroptosis, whereas MESH1 depletion promotes ferroptosis survival by sustaining the levels of NADPH and GSH and by reducing lipid peroxidation.	Human	HDDC3 :-: NADPH, NADPH :-: Ferroptosis, HDDC3 :-: GSH, GSH :-: Ferroptosis, HDDC3 :+: Lipid ROS, Lipid ROS :+: Ferroptosis	Validated	0	_NA_	Q8N4P3	32462112	MESH1 in article.	44552	FerrDb team	gene with protein product
241	Ferroptosis	MIR761	HGNC:37305	ENSG00000283899	Additionally, circ-TTBK2 knockdown or miR-761 increase could retard cell prolifera_x0002_tion, invasion, and promote ferroptosis in glioma cells.	Human	MIR761 :-: ITGB8, ITGB8 :-: Ferroptosis	Validated	0	_NA_	_NA_	32196629	_NA_	44554	FerrDb team	RNA, micro
242	Ferroptosis	MDM2	HGNC:6973	ENSG00000135679	MDM2 and MDMX promote ferroptosis by PPAR伪-mediated lipid remodeling.	Human	MDM2 :+: Lipid ROS, Lipid ROS :+: Ferroptosis, MDM2 :-: PPAR伪, PPAR伪 :-: Ferroptosis	Validated	0	_NA_	Q00987	32079652	_NA_	44560	FerrDb team	gene with protein product
243	Ferroptosis	MDM4	HGNC:6974	ENSG00000198625	MDM2 and MDMX promote ferroptosis by PPAR伪-mediated lipid remodeling.	Human	MDM4 :+: Lipid ROS, Lipid ROS :+: Ferroptosis, MDM4 :-: PPAR伪, PPAR伪 :-: Ferroptosis	Validated	0	_NA_	O15151	32079652	MDMX in article.	44560	FerrDb team	gene with protein product
244	Ferroptosis	ALOX15	HGNC:433	ENSG00000161905	Indeed, knocking down (KD) of 15-LOX in M2 RAW 264.7 macrophages and EOC 20 cells resulted in significantly reduced sensitivity to ferroptosis triggered by RSL3 (Figs. 1e,f and supplementary Fig. 1e, f).	Mice	ALOX15 :+: Ferroptosis	Validated	0	_NA_	P16050	32080625	15-LOX in article.	44560	FerrDb team	gene with protein product
245	Ferroptosis	POR	HGNC:9208	ENSG00000127948	These data indicate that POR is a key enzyme involved in the execution of ML210/RSL3-induced ferroptotic cell death in melanoma and ccRCC cells.	Human	POR :+: Lipid ROS, Lipid ROS :+: Ferroptosis	Validated	0	_NA_	P16435	32080622	_NA_	44560	FerrDb team	gene with protein product
246	Ferroptosis	MIR214	HGNC:31591	ENSG00000283844	MicroRNA-214-3p enhances erastin-induced ferroptosis by targeting ATF4 in hepatoma cells.	Human	miR-214 :+: Lipid ROS, Lipid ROS :+: Ferroptosis, miR-214 :+: malondialdehyde, malondialdehyde :+: Ferroptosis, miR-214 :+: Fe2+, Fe2+ :+: Ferroptosis, miR-214 :-: glutathione, glutathione :-: Ferroptosis, miR-214 :-: ATF4, ATF4 :-: Ferroptosis	Validated	0	_NA_	_NA_	31960438	_NA_	44560	FerrDb team	RNA, micro
247	Ferroptosis	DLD	HGNC:2898	ENSG00000091140	DLD links to ferroptosis induced by cystine deprivation or import inhibition. DLD gene silencing caused a significant reduction in cellular and lipid ROS levels induced by cystine deprivation but did not change intracellular GSH contents.	Human	DLD :+: Lipid ROS, Lipid ROS :+: Ferroptosis	Validated	0	_NA_	P09622	31931284	_NA_	44560	FerrDb team	gene with protein product
248	Ferroptosis	LONP1	HGNC:9479	ENSG00000196365	Inhibition of LONP1 protects against erastin-induced ferroptosis in Pancreatic ductal adenocarcinoma PANC1 cells.	Human	LONP1 :-: GPX4, GPX4 :-: Ferroptosis, LONP1 :+: ACSL4, ACSL4 :+: Ferroptosis, LONP1 :-: GSH, GSH :-: Ferroptosis, LONP1 :+: MDA, MDA :+: Ferroptosis, LONP1 :-: Nrf2, Nrf2 :+: GPX4, GPX4 :-: Lipid ROS, Lipid ROS :+: Ferroptosis	Validated	0	_NA_	P36776	31822343	_NA_	44568	FerrDb team	gene with protein product
249	Ferroptosis	ACSL4	HGNC:3571	ENSG00000068366	ACSL4 suppresses glioma cells proliferation via activating ferroptosis.	Human	ACSL4 :-: GPX4, GPX4 :-: Ferroptosis, ACSL4 :+: 5-HETE, 5-HETE :+: Ferroptosis, ACSL4 :+: 12-HETE, 12-HETE :+: Ferroptosis, ACSL4 :+: 15-HETE, 15-HETE :+: Ferroptosis	Validated	0	_NA_	O60488	31789401	_NA_	44568	FerrDb team	gene with protein product
250	Ferroptosis	BACH1	HGNC:935	ENSG00000156273	These results showed that BACH1 promoted ferroptosis in MEFs.	Mice	BACH1 :-: Gclm, Gclm :+: GSH, GSH :-: Ferroptosis, BACH1 :-: Src7a11, Src7a11 :+: GSH, GSH :-: Ferroptosis, BACH1 :-: Fth1, Fth1 :-: Fe2, Fe2 :+: Ferroptosis, BACH1 :-: Ftl1, Ftl1 :-: Fe2, Fe2 :+: Ferroptosis, BACH1 :-: Slc40a1, Slc40a1 :-: Fe2, Fe2 :+: Ferroptosis	Validated	0	_NA_	O14867	31740582	_NA_	44568	FerrDb team	gene with protein product
251	Ferroptosis	DNAJB6	HGNC:14888	ENSG00000105993	DNAJB6 Promotes Ferroptosis in Esophageal Squamous Cell Carcinoma.	Human	DNAJB6a :+: Lipid ROS, Lipid ROS :+: Ferroptosis, DNAJB6a :-: GSH, GSH :-: Ferroptosis, DNAJB6a :-: GPX4, GPX4 :-: Ferroptosis	Validated	0	_NA_	O75190	31701262	_NA_	44568	FerrDb team	gene with protein product
252	Ferroptosis	WWTR1	HGNC:24042	ENSG00000018408	TAZ removal confers ferroptosis resistance, while TAZS89A overexpression sensitizes cells to ferroptosis.	Human	WWTR1 :+: ANGPTL4, ANGPTL4 :+: NOX2, NOX2 :+: Ferroptosis	Validated	0	_NA_	Q9GZV5	31641008	TAZ in article.	44571	FerrDb team	gene with protein product
253	Ferroptosis	SIRT1	HGNC:14929	ENSG00000096717	Intestinal SIRT1 Deficiency Inhibits Hepatic Ferroptosis in Ethanol-Administrated Mice.	Mice	SIRT1 :+: Fe/Fe2, Fe/Fe2 :+: Ferroptosis, SIRT1 :-: GSH, GSH :-: Ferroptosis, SIRT1 :+: Lipid ROS, Lipid ROS :+: Ferroptosis, SIRT1 :-: NADP+/NADPH, NADP+/NADPH :-: Ferroptosis	Validated	0	_NA_	Q96EB6	31610175	_NA_	44571	FerrDb team	gene with protein product
254	Ferroptosis	ATM	HGNC:795	ENSG00000149311	Taken together, we found ATM inhibition protects against ferroptosis by reducing the labile iron pool.	Human	ATM :-: FPN1, FPN1 :-: Fe, ATM :-: FTH1, FTH1 :-: Fe, ATM :-: FTL, FTL :-: Fe, Fe :+: Ferroptosis, ATM :-: GPX4, GPX4 :-: Ferroptosis, ATM :-: SLC40A1, SLC40A1 :-: Fe, Fe :+: Ferroptosis	Validated	0	_NA_	Q13315	31320750	_NA_	44571	FerrDb team	gene with protein product
255	Ferroptosis	PRKCA	HGNC:9393	ENSG00000154229	Similarly, genetic knockdown of PKC伪 significantly protected RMS cells from Erastin-induced cell death.	Human	PRKCA :+: Ferroptosis	Validated	0	_NA_	P17252	31173656	PKC伪 in article.	44571	FerrDb team	gene with protein product
256	Ferroptosis	LGMN	HGNC:9472	ENSG00000100600	Legumain promotes tubular ferroptosis by facilitating chaperone-mediated autophagy of GPX4 in AKI.	Mice	LGMN :+: Lipid ROS, Lipid ROS :+: Ferroptosis, LGMN :+: MDA, MDA :+: Ferroptosis, LGMN :+: Acsl4, Acsl4 :+: Ferroptosis, LGMN :+: Cox-2, Cox-2 :+: Ferroptosis, LGMN :-: GPX4, GPX4 :-: Ferroptosis	Validated	0	_NA_	Q99538	33431801	_NA_	44580	FerrDb team	gene with protein product
257	Ferroptosis	ACSL4	HGNC:3571	ENSG00000068366	ACSL4 promotes postischemic neuronal ferroptosis.	Mice	ACSL4 :+: Lipid ROS, Lipid ROS :+: Ferroptosis	Validated	0	_NA_	O60488	33444733	_NA_	44580	FerrDb team	gene with protein product
258	Ferroptosis	TP53	HGNC:11998	ENSG00000141510	p53 promotes RT-induced ferroptosis partly through antagonizing SLC7A11 induction.	Human	TP53 :-: SLC7A11, SLC7A11 :-: Lipid ROS, Lipid ROS :+: Ferroptosis	Validated	0	_NA_	P04637	33927351	_NA_	44587	FerrDb team	gene with protein product
259	Ferroptosis	IFNG	HGNC:5438	ENSG00000111537	IFN纬 sensitized tumor cells to ferroptosis in vitro.	Human	IFNG :+: Lipid ROS, Lipid ROS :+: Ferroptosis, IFNG :-: System Xc-, System Xc- :-: Ferroptosis, IFNG :+: ACSL4, ACSL4 :+: Ferroptosis, IFNG :-: GPX4, GPX4 :-: Ferroptosis	Validated	0	_NA_	P01579	34318944	IFN纬 in article.	44587	FerrDb team	gene with protein product
260	Ferroptosis	SMPD1	HGNC:11120	ENSG00000166311	Importantly, genetic activation of ASM increases ferroptosis in cancer cells induced by various FINs.	Human	SMPD1 :+: Lipid ROS, Lipid ROS :+: Ferroptosis, SMPD1 :-: System Xc-, System Xc- :-: Ferroptosis, SMPD1 :-: GSH, GSH :-: Ferroptosis, SMPD1 :-: GPX4, GPX4 :-: Ferroptosis	Validated	0	_NA_	P17405	33414455	ASM in article.	44587	FerrDb team	gene with protein product
261	Ferroptosis	MYCN	HGNC:7559	ENSG00000134323	MYCN confers cell sensitivity to ferroptosis upon GPX4 inhibition.	Human	MYCN :-: GPX4, GPX4 :-: Ferroptosis, MYCN :+: TFRC, TFRC :+: Fe2+, Fe2+ :+: Ferroptosis, MYCN :+: TFRC, TFRC :+: Lipid ROS, Lipid ROS :+: Ferroptosis	Validated	0	_NA_	P04198	34011924	_NA_	44602	FerrDb team	gene with protein product
262	Ferroptosis	SLC11A2	HGNC:10908	ENSG00000110911	Conversely, DMT1 knockdown by siRNA evidently blocked temozolomide-induced ferroptosis in TG905 cells.	Human	SLC11A2 :+: MDA, MDA :+: Ferroptosis, SLC11A2 :+: iron content, iron content :+: Ferroptosis, SLC11A2 :+: Lipid ROS, Lipid ROS :+: Ferroptosis	Validated	0	_NA_	P49281	34427071	DMT1 in article.	44602	FerrDb team	gene with protein product
263	Ferroptosis	IFNA1	HGNC:5417	ENSG00000197919	Together, our results demonstrate that the autoantibodies and the increased IFN-伪 in SLE sera downregulate the expression of GPX4 and lead to neutrophil ferroptosis.	Human, mice	IFNA1 :-: GPX4, GPX4 :-: Ferroptosis	Deduced	0	_NA_	P01562	34385713	_NA_	44602	FerrDb team	gene with protein product
264	Ferroptosis	IFNA2	HGNC:5423	ENSG00000188379	Together, our results demonstrate that the autoantibodies and the increased IFN-伪 in SLE sera downregulate the expression of GPX4 and lead to neutrophil ferroptosis.	Human, mice	IFNA2 :-: GPX4, GPX4 :-: Ferroptosis	Deduced	0	_NA_	P01563	34385713	_NA_	44602	FerrDb team	gene with protein product
265	Ferroptosis	IFNA4	HGNC:5425	ENSG00000236637	Together, our results demonstrate that the autoantibodies and the increased IFN-伪 in SLE sera downregulate the expression of GPX4 and lead to neutrophil ferroptosis.	Human, mice	IFNA4 :-: GPX4, GPX4 :-: Ferroptosis	Deduced	0	_NA_	P05014	34385713	_NA_	44602	FerrDb team	gene with protein product
266	Ferroptosis	IFNA5	HGNC:5426	ENSG00000147873	Together, our results demonstrate that the autoantibodies and the increased IFN-伪 in SLE sera downregulate the expression of GPX4 and lead to neutrophil ferroptosis.	Human, mice	IFNA5 :-: GPX4, GPX4 :-: Ferroptosis	Deduced	0	_NA_	P01569	34385713	_NA_	44602	FerrDb team	gene with protein product
267	Ferroptosis	IFNA6	HGNC:5427	ENSG00000120235	Together, our results demonstrate that the autoantibodies and the increased IFN-伪 in SLE sera downregulate the expression of GPX4 and lead to neutrophil ferroptosis.	Human, mice	IFNA6 :-: GPX4, GPX4 :-: Ferroptosis	Deduced	0	_NA_	P05013	34385713	_NA_	44602	FerrDb team	gene with protein product
268	Ferroptosis	IFNA7	HGNC:5428	ENSG00000214042	Together, our results demonstrate that the autoantibodies and the increased IFN-伪 in SLE sera downregulate the expression of GPX4 and lead to neutrophil ferroptosis.	Human, mice	IFNA7 :-: GPX4, GPX4 :-: Ferroptosis	Deduced	0	_NA_	P01567	34385713	_NA_	44602	FerrDb team	gene with protein product
269	Ferroptosis	IFNA8	HGNC:5429	ENSG00000120242	Together, our results demonstrate that the autoantibodies and the increased IFN-伪 in SLE sera downregulate the expression of GPX4 and lead to neutrophil ferroptosis.	Human, mice	IFNA8 :-: GPX4, GPX4 :-: Ferroptosis	Deduced	0	_NA_	P32881	34385713	_NA_	44602	FerrDb team	gene with protein product
270	Ferroptosis	IFNA10	HGNC:5418	ENSG00000186803	Together, our results demonstrate that the autoantibodies and the increased IFN-伪 in SLE sera downregulate the expression of GPX4 and lead to neutrophil ferroptosis.	Human, mice	IFNA10 :-: GPX4, GPX4 :-: Ferroptosis	Deduced	0	_NA_	P01566	34385713	_NA_	44602	FerrDb team	gene with protein product
271	Ferroptosis	IFNA13	HGNC:5419	ENSG00000233816	Together, our results demonstrate that the autoantibodies and the increased IFN-伪 in SLE sera downregulate the expression of GPX4 and lead to neutrophil ferroptosis.	Human, mice	IFNA13 :-: GPX4, GPX4 :-: Ferroptosis	Deduced	0	_NA_	P01562	34385713	_NA_	44602	FerrDb team	gene with protein product
272	Ferroptosis	IFNA14	HGNC:5420	ENSG00000228083	Together, our results demonstrate that the autoantibodies and the increased IFN-伪 in SLE sera downregulate the expression of GPX4 and lead to neutrophil ferroptosis.	Human, mice	IFNA14 :-: GPX4, GPX4 :-: Ferroptosis	Deduced	0	_NA_	P01570	34385713	_NA_	44602	FerrDb team	gene with protein product
273	Ferroptosis	IFNA16	HGNC:5421	ENSG00000147885	Together, our results demonstrate that the autoantibodies and the increased IFN-伪 in SLE sera downregulate the expression of GPX4 and lead to neutrophil ferroptosis.	Human, mice	IFNA16 :-: GPX4, GPX4 :-: Ferroptosis	Deduced	0	_NA_	P05015	34385713	_NA_	44602	FerrDb team	gene with protein product
274	Ferroptosis	IFNA17	HGNC:5422	ENSG00000234829	Together, our results demonstrate that the autoantibodies and the increased IFN-伪 in SLE sera downregulate the expression of GPX4 and lead to neutrophil ferroptosis.	Human, mice	IFNA17 :-: GPX4, GPX4 :-: Ferroptosis	Deduced	0	_NA_	P01571	34385713	_NA_	44602	FerrDb team	gene with protein product
275	Ferroptosis	IFNA21	HGNC:5424	ENSG00000137080	Together, our results demonstrate that the autoantibodies and the increased IFN-伪 in SLE sera downregulate the expression of GPX4 and lead to neutrophil ferroptosis.	Human, mice	IFNA21 :-: GPX4, GPX4 :-: Ferroptosis	Deduced	0	_NA_	P01568	34385713	_NA_	44602	FerrDb team	gene with protein product
276	Ferroptosis	SMG9	HGNC:25763	ENSG00000105771	SMG9 drives ferroptosis by directly inhibiting GPX4 degradation.	Human	SMG9 :-: GPX4, GPX4 :-: Ferroptosis	Validated	0	_NA_	Q9H0W8	34146907	_NA_	44615	FerrDb team	gene with protein product
277	Ferroptosis	NR1D1	HGNC:7962	ENSG00000126368	Kidney-specific loss of Rev-erb伪 attenuates AAI-induced ferroptosis and renal injury in mice.	Mice	NR1D1 :-: GPX4, GPX4 :-: Ferroptosis	Validated	0	_NA_	P20393	34673015	REV-ERB伪 in article.	44615	FerrDb team	gene with protein product
278	Ferroptosis	ACSL4	HGNC:3571	ENSG00000068366	ACSL4 positively regulated ferroptosis in lung adenocarcinoma.	Human	ACSL4 :+: iron uptake, iron uptake :+: Ferroptosis, ACSL4 :+: Lipid ROS, Lpid ROS :+: Ferroptosis, ACSL4 :-: iron chelation, iron chelation :-: Ferroptosis	Validated	0	_NA_	O60488	34053456	_NA_	44616	FerrDb team	gene with protein product
279	Ferroptosis	PPARG	HGNC:9236	ENSG00000132170	PPARG drives ferroptosis in DCs.	Mice	PPARG :+: Ferroptosis	Validated	0	_NA_	P37231	34478917	_NA_	44616	FerrDb team	gene with protein product
280	Ferroptosis	TLR4	HGNC:11850	ENSG00000136869	Inhibition of TLR4 prevents the activation of ferroptosis following HIBD.	Human, rat	TLR4 :-: SLC7A11, SLC7A11 :-: Ferroptosis, TLR4 :-: GPX4, GPX4 :-: Ferroptosis, TLR4 :+: oxidative stress, oxidative stress :+: Ferroptosis, TLR4 :+: mitochondrial injury, mitochondrial injury :+: Ferroptosis	Validated	0	_NA_	O00206	34343528	_NA_	44616	FerrDb team	gene with protein product
281	Ferroptosis	IL6	HGNC:6018	ENSG00000136244	Interleukin-6 promotes ferroptosis in bronchial epithelial cells by inducing reactive oxygen species-dependent lipid peroxidation and disrupting iron homeostasis.	Human	IL6 :+: Lipid ROS, Lipid ROS :+: Ferroptosis, IL6 :+: Fe2, Fe2 :+: Ferroptosis	Validated	0	_NA_	P05231	34402724	_NA_	44616	FerrDb team	gene with protein product
282	Ferroptosis	MIR335	HGNC:31773	ENSG00000199043	miR-335 promotes ferroptosis by targeting ferritin heavy chain 1 in in vivo and in vitro models of Parkinson's disease.	Rat	miR-335 :-: FTH1, FTH1 :-: iron release, iron release :+: Ferroptosis, miR-335 :-: FTH1, FTH1 :-: Lipid ROS, Lipid ROS :+: Ferroptosis, miR-335 :-: FTH1, FTH1 :+: mitochondrial membrane potential, mitochondrial membrane potential :-: Ferroptosis	Validated	0	_NA_	_NA_	33649797	_NA_	44777	FerrDb team	RNA, micro
283	Ferroptosis	ATF3	HGNC:785	ENSG00000162772	However, ATF3 elevated ferroptosis in SGC7901/DDP and BGC823/DDP cells.	Human	ATF3 :+: Lipid ROS, Lipid ROS :+: Ferroptosis, ATF3 :+: MDA, MDA :+: Ferroptosis, ATF3 :-: GSH, GSH :-: Ferroptosis, ATF3 :-: Nrf2/Keap1 pathway, Nrf2/Keap1 pathway :-: Ferroptosis	Validated	0	_NA_	P18847	34098867	_NA_	44616	FerrDb team	gene with protein product
284	Ferroptosis	HMOX1	HGNC:5013	ENSG00000100292	Excessive activation of HO-1 via Nrf2鈥揝LC7A11鈥揌O-1 hierarchy contributes to RPE ferroptosis.	Human	HMOX1 :+: cellular ferrous accumulation, cellular ferrous accumulation :+: Ferroptosis, HMOX1 :+: TFR, TFR :+: iron accumulation, iron accumulation :+: Ferroptosis, HMOX1 :-: SLC40A1, SLC40A1 :-: iron accumulation, iron accumulation :+: Ferroptosis	Validated	0	_NA_	P09601	33895485	HO-1 in article.	44622	FerrDb team	gene with protein product
285	Ferroptosis	HMGB1	HGNC:4983	ENSG00000189403	Collectively, these data revealed the suppression of HMGB1 prevents against glucose-induced ferroptosis in mesangial cells.	Mice	HMGB1 :+: lactate dehydrogenase, lactate dehydrogenase :+: Ferroptosis, HMGB1 :+: Lipid ROS, Lipid ROS :+: Ferroptosis, HMGB1 :+: ACSL4, ACSL4 :+: Ferroptosis, HMGB1 :-: GPX4, GPX4 :-: Ferroptosis, HMGB1 :-: Nrf2, Nrf2 :-: Ferroptosis	Validated	0	_NA_	P09429	33565572	_NA_	44622	FerrDb team	gene with protein product
286	Ferroptosis	EPAS1	HGNC:3374	ENSG00000116016	D-mannose-induced downregulation of HIF-2伪 inhibits OA progression through suppressing chondrocyte ferroptosis.	Mice	EPAS1 :+: MDA, MDA :+: Ferroptosis, EPAS1 :-: GPX4, GPX4 :-: Ferroptosis	Validated	0	_NA_	Q99814	34561933	HIF-2 伪 in article.	44622	FerrDb team	gene with protein product
287	Ferroptosis	SNX5	HGNC:14969	ENSG00000089006	Super-enhancer-driven Sorting Nexin 5 expression promotes dopaminergic neuronal ferroptosis in Parkinson's disease models.	Rat	SNX5 :-: GPX4, GPX4 :-: Ferroptosis, SNX5 :+: Lipid peroxidation, Lipid peroxidation :+: Ferroptosis	Validated	0	_NA_	Q9Y5X3	34134000	_NA_	44623	FerrDb team	gene with protein product
288	Ferroptosis	PAQR3	HGNC:30130	ENSG00000163291	PAQR3 aggravated ferroptosis in ALL.	Human	PAQR3 :+: MDA, MDA :+: Ferroptosis, PAQR3 :+: Fe, Fe :+: Ferroptosis, PAQR3 :-: NRF2, NRF2 :-: Ferroptosis	Validated	0	_NA_	Q6TCH7	33955706	_NA_	44629	FerrDb team	gene with protein product
289	Ferroptosis	MICU1	HGNC:1530	ENSG00000107745	MICU1 deficiency suppresses cold stress-induced ferroptosis.	Human	MICU1 :+: Lipid ROS, Lipid ROS :+: Ferroptosis	Validated	0	_NA_	Q9BPX6	33822458	_NA_	44629	FerrDb team	gene with protein product
290	Ferroptosis	NOX4	HGNC:7891	ENSG00000086991	NOX4 promotes ferroptosis by oxidative stress-induced lipid peroxidation in human astrocytes.	Mice	NOX4 :-: Mitochondrial respiration ATP production, Mitochondrial respiration ATP production :-: Impaired mitochondrial metabolism, Impaired mitochondrial metabolism :+: Oxidative stress-induced lipid peroxidation, Oxidative stress-induced lipid peroxidation :+: Ferroptosis	Validated	0	_NA_	Q9NPH5	33774476	_NA_	44629	FerrDb team	gene with protein product
291	Ferroptosis	TOR2A	HGNC:11996	ENSG00000160404	The data clearly demonstrated that salusin-尾 might be responsible for HG-induced ferroptosis via inhibiting the Nrf-2 signaling pathway.	Human	TOR2A :+: Lipid ROS, Lpid ROS :+: Ferroptosis, TOR2A :+: MDA, MDA :+: Ferroptosis, TOR2A :-: GSH, GSH :-: Ferroptosis, TOR2A :-: GPX4, GPX4 :-: Ferroptosis, TOR2A :-: SLC7A11, SLC7A11 :-: Ferroptosis, TOR2A :-: FTH-1, FTH-1 :-: Ferroptosis, TOR2A :-: NRF2, NRF2 :-: Ferroptosis	Predicted	0	Salusins are found to be translated from an alternatively spliced mRNA of torsion dystonia-related gene (TOR2A). Proteolytic processing of prosalusin (216-amino acid) yields two related peptides of 28 and 20 amino acids, termed salusin-伪 and salusin-尾, respectively.	Q5JU69	34296310	_NA_	44631	FerrDb team	gene with protein product
332	Ferroptosis	MIR375	HGNC:31868	ENSG00000198973	MiR-375 reduces the stemness of gastric cancer cells through triggering ferroptosis.	Human	MIR375 :-: SLC7A11, SLC7A11 :+: GSH, GSH :-: Ferroptosis, MIR375 :-: SLC7A11, SLC7A11 :+: cysteine, cysteine :-: Ferroptosis	Validate	0	_NA_	_NA_	34090492	_NA_	44635	FerrDb team	RNA, micro
333	Ferroptosis	MAP3K14	HGNC:6853	ENSG00000006062	NIK Acts Cell Autonomously to Promote Hepatocyte Ferroptosis.	Mice	MAP3K14 :+: Lipid ROS, Lipid ROS :+: Ferroptosis	Validate	0	_NA_	Q99558	34558831	NIK in article.	44636	FerrDb team	gene with protein product
334	Ferroptosis	SIRT3	HGNC:14931	ENSG00000142082	Collectively, our studies indicate that SIRT3 functions to inhibit AKT-dependent mitochondrial metabolism and EMT, leading to ferroptosis and tumor suppression.	Human	SIRT3 :+: ACSL4, ACSL4 :+: Ferroptosis	Validate	0	_NA_	Q9NTG7	33872694	_NA_	44636	FerrDb team	gene with protein product
343	Ferroptosis	CircKDM4C	_NA_	_NA_	CircKDM4C upregulates P53 by sponging hsa-let-7b-5p to induce ferroptosis in acute myeloid leukemia.	Human, mice	CircKDM4C :-: hsa-let-7b-5p, hsa-let-7b-5p :-: P53, P53 :+: Ferroptosis	Validated	0	_NA_	_NA_	33733556	_NA_	44640	FerrDb team	circular RNA
344	Ferroptosis	MIR324	HGNC:31767	ENSG00000199053	miR-324-3p reverses cisplatin resistance by inducing GPX4-mediated ferroptosis in lung adenocarcinoma cell line A549.	Human	MIR324 :-: GPX4, GPX4 :-: Ferroptosis	Validated	0	_NA_	_NA_	33662669	_NA_	44641	FerrDb team	RNA, micro
345	Ferroptosis	QSOX1	HGNC:9756	ENSG00000116260	QSOX1 promotes sorafenib-induced ferroptosis by downregulating NRF2 in HCC cells.	Human	QSOX1 :-: EGFR, EGFR :+: NRF2, NRF2 :-: Ferroptosis	Validated	0	_NA_	O00391	33770521	_NA_	44641	FerrDb team	gene with protein product
346	Ferroptosis	MIB2	HGNC:30577	ENSG00000197530	Knockdown of MIB2 alleviated neuron death and ferroptosis induced by sevoflurane exposure.	Mice	MIB2 :-: GPX4, GPX4 :-: Ferroptosis	Validated	0	_NA_	Q96AX9	34121396	_NA_	44641	FerrDb team	gene with protein product
347	Ferroptosis	CLTRN	HGNC:29437	ENSG00000147003	CLTRN overexpression can increase ferroptosis in HCC, and CLTRN can enhance the radiosensitivity of HCC cells through the ferroptosis pathway.	Human	CLTRN :+: Lipid ROS, Lipid ROS :+: Ferroptosis, CLTRN :+: Fe2+, Fe2+ :+: Ferroptosis, CLTRN :-: GSH, GSH :-: Ferroptosis, CLTRN :-: GPX4, GPX4 :-: Ferroptosis, CLTRN :-: SLC7A11, SLC7A11 :-: Ferroptosis, CLTRN :-: FTH1, FTH1 :-: Ferroptosis, CLTRN :+: ACSL4, ACSL4 :+: Ferroptosis, CLTRN :+: PTGS2, PTGS2 :+: Ferroptosis, CLTRN :+: NOX1, NOX1 :+: Ferroptosis	Validated	0	_NA_	Q9HBJ8	33508374	_NA_	44641	FerrDb team	gene with protein product
348	Ferroptosis	KLF2	HGNC:6347	ENSG00000127528	Mechanistically, KLF2 deficiency is sufficient to inhibit ferroptosis on account of the impairment of transcriptional repression of GPX4 and thus promotes the migration and invasion of RCC cells.	Human	KLF2 :-: GPX4, GPX4 :-: Ferroptosis	Validated	0	_NA_	Q9Y5W3	34520818	_NA_	44641	FerrDb team	gene with protein product
349	Ferroptosis	MIR5096	HGNC:41611	_NA_	Ectopically expressed miR-5096 causes ferroptotic cell death by elevating iron accumulation and oxidation of GSH but decreases MMP.	Human	MIR5096 :-: SLC7A11, SLC7A11 :-: Ferroptosis	Validated	0	MIR5096 record in HGNC has been withdrawn.	_NA_	34571083	_NA_	44641	FerrDb team	RNA, micro
350	Ferroptosis	TFRC	HGNC:11763	ENSG00000072274	In conclusion, TFRC increased the iron content, mediated the release of ROS, activated mitophagy, and induced lipid peroxidation, which further promoted the ferroptosis of KGN cells.	Mice	TFRC :+: iron content, iron content :+: NOX1, NOX1 :+: Lipid ROS, Lipid ROS :+: Ferroptosis, TFRC :+: PINK1, PINK1 :+: mitophagy, mitophagy :+: ACSL4, ACSL4 :+: Ferroptosis, TFRC :+: PINK1, PINK1 :+: mitophagy, mitophagy :-: GPX4, GPX4 :-: Ferroptosis	Validated	0	_NA_	P02786	34369274	_NA_	44641	FerrDb team	gene with protein product
351	Ferroptosis	HOTAIR	HGNC:33510	ENSG00000228630	Overexpression of HOTAIR reversed the ferroptosis inhibition effects of PAN in hemin-treated neurons.	Rat	HOTAIR :-: UPF1, UPF1 :-: ACSL4, ACSL4 :+: Ferroptosis	Validated	0	_NA_	_NA_	33906483	Long non-coding RNA.	44641	FerrDb team	RNA, long non-coding
352	Ferroptosis	H19	HGNC:4713	ENSG00000130600	Over-expression of H19 suppressed cell viability and promoted ferroptosis of BMVECs.	Human	H19 :-: miR-106b-5p, miR-106b-5p :-: ACSL4, ACSL4 :+: Ferroptosis	Validated	0	_NA_	_NA_	34288826	Long non-coding RNA.	44641	FerrDb team	RNA, long non-coding
353	Ferroptosis	FOXO4	HGNC:7139	ENSG00000184481	In addition, the inhibitory effects of ENPP2 on DOX-induced ferroptosis were significantly reduced by FoxO4 overexpression, as demonstrated by increased Fe2+ and lipid ROS activity levels, decreased SLC7A11, GPX4 and FPN1 expression, and increased NOX4 expression, which were observed following FoxO4 overexpression (Fig. 6A-C).	Rat	FOXO4 :-: ENNP2, ENNP2 :-: Ferroptosis	Deduced	0	_NA_	P98177	34296293	_NA_	44642	FerrDb team	gene with protein product
354	Ferroptosis	ELAVL1	HGNC:3312	ENSG00000066044	Knockdown of ELAVL1 suppresses ferroptosis and H/R injury.	Human	ELAVL1 :+: autophagy, autophagy :+: Ferroptosis, ELAVL1 :-: GPX4, GPX4 :-: Ferroptosis	Validated	0	_NA_	Q15717	33568052	_NA_	44650	FerrDb team	gene with protein product
355	Ferroptosis	YTHDC2	HGNC:24721	ENSG00000047188	YTHDC2 is an endogenous ferroptosis inducer in LUAD cells.	Human	YTHDC2 :-: system Xc-, system Xc- :-: Ferroptosis	Validated	0	_NA_	Q9H6S0	33785413	_NA_	44650	FerrDb team	gene with protein product
356	Ferroptosis	DDR2	HGNC:2731	ENSG00000162733	DDR2 elevation in recurrent tumor cells contributes to its ferroptosis sensitivity.	Human	DDR2 :+: Ferroptosis	Validated	0	_NA_	Q16832	33603168	_NA_	44650	FerrDb team	gene with protein product
357	Ferroptosis	SLC39A7	HGNC:4927	ENSG00000112473	The genetic and chemical inhibition of ZIP7 protect cells against ferroptosis.	Human	SLC39A7 :+: Ferroptosis	Validated	0	_NA_	Q92504	33608508	ZIP7 in article.	44650	FerrDb team	gene with protein product
358	Ferroptosis	TRIM46	HGNC:19019	ENSG00000163462	Taken together, these data demonstrate that TRIM46 directly facilitates HG-induced ferroptosis in HRCECs.	Human	TRIM46 :+: Lipid ROS, Lipid ROS :+: Ferroptosis, TRIM46 :-: GPX4,GPX4 :-: Ferroptosis	Validated	0	_NA_	Q7Z4K8	34487731	_NA_	44650	FerrDb team	gene with protein product
359	Ferroptosis	ACSL1	HGNC:3569	ENSG00000151726	These results demonstrate that ACSL1 promotes 伪ESA-triggered cell death.	Human	ACSL1 :+: 伪ESA, 伪ESA :+: Ferroptosis	Validated	0	_NA_	P33121	33854057	伪ESA induces ferroptosis in this article.	44650	FerrDb team	gene with protein product
360	Ferroptosis	KDM5A	HGNC:9886	ENSG00000073614	KDM5A inhibition decreases ferroptosis sensitivity in erPCC.	Human	KDM5A :-: MPC1, MPC1 :-: Ferroptosis	Validated	0	_NA_	P29375	33741422	_NA_	44650	FerrDb team	gene with protein product
361	Ferroptosis	TRIM21	HGNC:11312	ENSG00000132109	Loss of TRIM21 alleviates cardiotoxicity by suppressing ferroptosis induced by the chemotherapeutic agent doxorubicin.	Mice	TRIM21 :-: (p62/Keap1), (p62/Keap1) :-: Ferroptosis	Validated	0	_NA_	P19474	34233258	_NA_	44650	FerrDb team	gene with protein product
362	Ferroptosis	HMOX1	HGNC:5013	ENSG00000100292	HMOX1 upregulation promotes ferroptosis in diabetic atherosclerosis.	Human	HMOX1 :+: Lipid ROS, Lipid ROS :+: Ferroptosis, HMOX1 :+: iron overload, iron overload :+: Ferroptosis	Validated	0	_NA_	P09601	34508760	_NA_	44650	FerrDb team	gene with protein product
363	Ferroptosis	DPEP1	HGNC:3002	ENSG00000015413	Dpep1 knockdown ameliorates cisplatin-induced apoptosis and ferroptosis.	Mice	DPEP1 :+: Ferroptosis	Validated	0	_NA_	P16444	34426578	_NA_	44650	FerrDb team	gene with protein product
364	Ferroptosis	CYGB	HGNC:16505	ENSG00000161544	CYGB improved lipid oxidation and increased sensitivity to ferroptosis.	Human	CYGB :+: p53, p53 :+: YAP1, YAP1 :+: ACSL4, ACSL4 :+: Lipid ROS, Lipid ROS :+: Ferroptosis	Validated	0	_NA_	Q8WWM9	33611811	_NA_	44650	FerrDb team	gene with protein product
365	Ferroptosis	IDO1	HGNC:6059	ENSG00000131203	Inhibition of IDO prevents reoxygenation-induced ferroptosis.	Mice	IDO1 :+: Lipid ROS, Lipid ROS :+: Ferroptosis	Validated	0	_NA_	P14902	33899121	_NA_	44650	FerrDb team	gene with protein product
366	Ferroptosis	GSTZ1	HGNC:4643	ENSG00000100577	GSTZ1 sensitizes hepatocellular carcinoma cells to sorafenib-induced ferroptosis via inhibition of NRF2/GPX4 axis.	Human	GSTZ1 :+: Lipid ROS, Lipid ROS :+: Ferroptosis, GSTZ1 :+: Fe2+, Fe2+ :+: Ferroptosis, GSTZ1 :-: GPX4, GPX4 :-: Ferroptosis, GSTZ1 :-: SLC7A11, SLC7A11 :-: Ferroptosis, GSTZ1 :-: FTL, FTL :-: Ferroptosis	Validated	0	_NA_	O43708	33931597	_NA_	44650	FerrDb team	gene with protein product
367	Ferroptosis	TP53	HGNC:11998	ENSG00000141510	p53 promoted SPIO-Serum-induced ferroptosis.	Human	TP53 :-: SLC7A11, SLC7A11 :+: cysteine, cysteine :+: GPX4, GPX4 :-: Lipid ROS, Lipid ROS :+: Ferroptosis	Validated	0	_NA_	P04637	33469287	_NA_	44651	FerrDb team	gene with protein product
368	Ferroptosis	ACO1	HGNC:117	ENSG00000122729	Overexpression of IRP1 significantly promotes erastin- and RSL3-induced ferroptosis.	Human	ACO1 :+: TFRC, TFRC :+: Ferroptosis, ACO1 :-: FPN, FPN :-: Ferroptosis, ACO1 :-: FTH1, FTH1 :-: Ferroptosis	Validated	0	_NA_	P21399	34386079	IRP1 in article, with increasing oxygen concentrations, ACO1 is converted to IRP1.	44657	FerrDb team	gene with protein product
369	Ferroptosis	GJA1	HGNC:4274	ENSG00000152661	Therefore, our results indicated that downregulation of Cx43 can inhibit ferroptosis by restoring the level of SLC7A11 in the system xc- transporter and alleviate cisplatin-induced AKI.	Human, mice	GJA1 :-: SLC7A11, SLC7A11 :+: GSH, GSH :-: Ferroptosis	Validated	0	_NA_	P17302	34785303	Cx43 in article.	44657	FerrDb team	gene with protein product
370	Ferroptosis	IREB2	HGNC:6115	ENSG00000136381	IRP2 Silencing Attenuated Hemin-Induced Ferroptosis in Primary Neurons in vitro.	Mice	IREB2 :-: FPN, FPN :-: Ferroptosis, IREB2 :-: FTH1, FTH1 :-: Ferroptosis	Validated	0	_NA_	P48200	34307348	IRP2 in article.	44657	FerrDb team	gene with protein product
371	Ferroptosis	SLC7A11	HGNC:11059	ENSG00000151012	SLC7A11 Induces Ferroptosis in NSCLC Cells.	Human	SLC7A11 :+: Ferroptosis	Validated	0	SLC7A11 is a suppressor in most research.	Q9UPY5	34722314	_NA_	44657	FerrDb team	gene with protein product
372	Ferroptosis	PGRMC1	HGNC:16090	ENSG00000101856	Our data suggest that PGRMC1 promotes ferroptosis by xCT inhibition in PCC.	Mice	PGRMC1 :-: xCT, xCT :-: Ferroptosis	Validated	0	_NA_	O00264	34749765	_NA_	44658	FerrDb team	gene with protein product
373	Ferroptosis	CIRBP	HGNC:1982	ENSG00000099622	Suppression of CIRBP inhibits ferroptosis in HK2 cells.	Human	CIRBP :+: ELAVL1, ELAVL1 :+: Ferroptosis	Validated	0	_NA_	Q14011	34114349	_NA_	44658	FerrDb team	gene with protein product
374	Ferroptosis	FAR1	HGNC:26222	ENSG00000197601	Inactivation of FAR1 diminishes SFA-dependent ferroptosis.	Human	FAR1 :+: Ferroptosis	Validated	0	_NA_	Q8WVX9	33731874	_NA_	44658	FerrDb team	gene with protein product
375	Ferroptosis	circPSEN1	_NA_	_NA_	Knockdown of circ-PSEN1 suppresses ferroptosis of HG-treated ARPE19 cells.	Human	circPSEN1 :-: miR-200b-3p, miR-200b-3p :+: CFL2, CFL2 :-: Ferroptosis	Validated	0	_NA_	_NA_	34903141	_NA_	44658	FerrDb team	circular RNA
376	Ferroptosis	USP11	HGNC:12609	ENSG00000102226	Increased expression of USP11 promotes ferroptosis.	Mice	USP11 :+: ACSL4, ACSL4 :+: Ferroptosis, USP11 :-: GPX4, GPX4 :-: Ferroptosis, USP11 :-: FTH1, FTH1 :-: Ferroptosis	Validated	0	_NA_	P51784	34839355	_NA_	44658	FerrDb team	gene with protein product
377	Ferroptosis	STING1	HGNC:27962	ENSG00000184584	STING1 Promotes Ferroptosis Through MFN1/2-Dependent Mitochondrial Fusion.	Human	STING1 :+: Ferroptosis	Validated	0	_NA_	Q86WV6	34195205	_NA_	44658	FerrDb team	gene with protein product
378	Ferroptosis	YAP1	HGNC:16262	ENSG00000137693	Knockdown of YAP inhibits ferroptosis in HCC cells.	Human	YAP :+: Ferroptosis	Validated	0	_NA_	P46937	34977009	YAP in article.	44777	FerrDb team	gene with protein product
379	Ferroptosis	HMOX1	HGNC:5013	ENSG00000100292	Finally, inhibition or induction of Hmox1 decreased or increased cardiac ferroptosis in SCD mice, respectively.	Mice	HMOX1 :+: Ferroptosis	Validated	0	_NA_	P09601	34388243	_NA_	44659	FerrDb team	gene with protein product
380	Ferroptosis	MIR135B	HGNC:31760	ENSG00000199059	miR-135b-3p Promotes Cardiomyocyte Ferroptosis by Targeting GPX4 and Aggravates Myocardial Ischemia/Reperfusion Injury.	Rat	MIR135B :-: GPX4, GPX4 :-: Ferroptosis	Validated	0	_NA_	_NA_	34485394	_NA_	44659	FerrDb team	RNA, micro
381	Ferroptosis	TRIM26	HGNC:12962	ENSG00000234127	TRIM26 Overexpression Promotes HSCs Ferroptosis.	Human	TRIM26 :-: SLC7A11, SLC7A11 :-: Ferroptosis	Validated	0	_NA_	Q12899	33869196	_NA_	44659	FerrDb team	gene with protein product
382	Ferroptosis	YAP1	HGNC:16262	ENSG00000137693	The Hippo Pathway Effector YAP Promotes Ferroptosis via the E3 Ligase SKP2.	Human	YAP :+: SKP2, SKP2 :+: TFRC, TFRC :+: Ferroptosis	Validated	0	_NA_	P46937	33707306	YAP in article.	44777	FerrDb team	gene with protein product
383	Ferroptosis	NDRG1	HGNC:7679	ENSG00000104419	NDRG1 Activation Correlated with Ferroptosis Induction and EMT Inhibition.	Human	NDRG1 :-: GPX4, GPX4 :-: Ferroptosis	Deduced	0	_NA_	Q92597	34917147	_NA_	44659	FerrDb team	gene with protein product
384	Ferroptosis	MIR302A	HGNC:31623	ENSG00000207927	MicroRNA-302a-3p induces ferroptosis of non-small cell lung cancer cells via targeting ferroportin.	Human	MIR302A :-: ferroportin, ferroportin :-: Ferroptosis	Validated	0	_NA_	_NA_	34181495	_NA_	44659	FerrDb team	RNA, micro
385	Ferroptosis	ASMTL-AS1	HGNC:25811	ENSG00000236017	In conclusion, we first demonstrated that ASMTL-AS1 positively regulated SAT1 to promote ferroptosis and could stabilize SAT1 mRNA via recruiting U2AF2, shedding a light on a novel molecular mechanism in LUAD progression.	Human	ASMTL-AS1 :+: SAT1, SAT1 :+: Ferroptosis	Validated	0	_NA_	_NA_	34658100	Long non-coding RNA.	44662	FerrDb team	RNA, long non-coding
386	Ferroptosis	ZFAS1	HGNC:33101	ENSG00000177410	Inhibition of ZFAS1 repressed ferroptosis in mice with DbCM鈥?and HG鈥恡reated cardiomyocytes.	Mice	ZFAS1 :-: miR鈥?50鈥?p, miR鈥?50鈥?p :+: CCND2, CCND2 :-: Ferroptosis	Validated	0	_NA_	_NA_	34609043	Long non-coding RNA.	44663	FerrDb team	RNA, long non-coding
387	Ferroptosis	FADS2	HGNC:3575	ENSG00000134824	We unexpectedly found that siRNA depletion of FADS2, like treatment with DFO or the ferroptosis inhibitor ferrostatin-1 (Fer1) (Dixon et al., 2012), protected cells from ferroptosis induced by the cystine/glutamate transporter (xCT) inhibitor erastin and the GPX4 inhibitor RSL3 in Huh-7.5 cells (Figures 5A, 5B, and S5A).	Human	FADS2 :+: Ferroptosis	Validated	0	_NA_	O95864	34520742	_NA_	44663	FerrDb team	gene with protein product
388	Ferroptosis	PIEZO1	HGNC:28993	ENSG00000103335	Increased PIEZO1 expression or activation of PIEZO1 could activate Ca2+/calpain signaling, which promoted the cleavage VE-cadherin, thereby promoting ferroptosis.	Human, mice	PIEZO1 :+: (Ca2+/calpain), (Ca2+/calpain) :-: VE-cadherin, VE-cadherin :-: Ferroptosis	Validated	0	_NA_	Q92508	34568428	_NA_	44663	FerrDb team	gene with protein product
389	Ferroptosis	LIFR	HGNC:6597	ENSG00000113594	LIFR and SHP1 positively regulate ferroptosis while LCN2 negatively regulates ferroptosis.	Human	LIFR :+: SHP1, SHP1 :-: NF-魏B signaling, NF-魏B signaling :+: LCN2, LCN2 :-: Ferroptosis	Validated	0	_NA_	P42702	34921145	_NA_	44663	FerrDb team	gene with protein product
390	Ferroptosis	PTPN6	HGNC:9658	ENSG00000111679	LIFR and SHP1 positively regulate ferroptosis while LCN2 negatively regulates ferroptosis.	Human	PTPN6 :-: NF-魏B signaling, NF-魏B signaling :+: LCN2, LCN2 :-: Ferroptosis	Validated	0	_NA_	P29350	34921145	SHP1 in article.	44663	FerrDb team	gene with protein product
942	Ferroptosis	MIR15A	HGNC:31543	ENSG00000283785	Overexpression of miR-15a-5p aggravated ferroptosis in hypoxic cardiomyocytes.	Mice	MIR15A :-: GPX4, GPX4 :-: Ferroptosis	Validated	0	_NA_	_NA_	34339707	_NA_	44668	FerrDb team	RNA, micro
943	Ferroptosis	EGR1	HGNC:3238	ENSG00000120738	Knockdown of Egr-1 alleviated ferroptosis in HL-1 cells under anoxic condition.	Mice	EGR1 :+: MIR15A, MIR15A :-: GPX4, GPX4 :-: Ferroptosis	Validated	0	_NA_	P18146	34339707	_NA_	44668	FerrDb team	gene with protein product
944	Ferroptosis	ADAM23	HGNC:202	ENSG00000114948	Overexpression of ADAM23 suppressed tumorigenesis and promoted ferroptosis in esophageal carcinoma cells.	Human	ADAM23 :-: GPX4, GPX4 :-: Ferroptosis, ADAM23 :-: SLC7A11, SLC7A11 :-: Ferroptosis, ADAM23 :-: SLC3A2, SLC3A2 :-: Ferroptosis	Validated	0	_NA_	O75077	35003396	_NA_	44668	FerrDb team	gene with protein product
945	Ferroptosis	ARHGEF26-AS1	HGNC:41048	ENSG00000243069	LncRNA ARHGEF26-AS1 Facilitated Ferroptosis but Restrained Cell Growth and Positively Regulated ADAM23 by Sponging miR-372-3p in ECC.	Human	ARHGEF26-AS1 :-: miR-372-3p, miR-372-3p :-: ADAM23, ADAM23 :+: Ferroptosis	Validated	0	_NA_	_NA_	35003396	Long non-coding RNA	44668	FerrDb team	RNA, long non-coding
946	Ferroptosis	ACSL4	HGNC:3571	ENSG00000068366	Inhibition of Acyl-CoA Synthetase Long-Chain Family Member 4 Suppresses Ferroptosis After Stroke.	Mice	ACSL4 :+: Ferroptosis	Validated	0	_NA_	O60488	33889074	_NA_	44668	FerrDb team	gene with protein product
947	Ferroptosis	CPEB1	HGNC:21744	ENSG00000214575	CPEB1 enhances erastin-induced ferroptosis in gastric cancer cells by suppressing twist1 expression.	Human	CPEB1 :-: TWIST1, TWIST1 :+: GPX4, GPX4 :-: Ferroptosis	Validated	0	_NA_	Q9BZB8	34184391	_NA_	44669	FerrDb team	gene with protein product
948	Ferroptosis	COX4I2	HGNC:16232	ENSG00000131055	Our research illustrated that the knockdown of Cox4i2 suppresses HHV7-induced RSC96 cell ferroptosis as well as apoptosis via the ERK signalling pathway.	Rat	COX4I2 :+: Ferroptosis	Validated	0	_NA_	Q96KJ9	34026834	_NA_	44669	FerrDb team	gene with protein product
999	Ferroptosis	lncRNA AABR07017145.1	_NA_	_NA_	Importantly, we found that lncRNA AAB sponged and sequestered miR-30b-5p to induce the imbalance of MMP9/TIMP1, which enhanced the activation of transferrin receptor 1 (TFR-1) and then eventually led to the ferroptosis of CMECs.	Rat	lncRNA AABR07017145.1 :-: MiR-30b-5p, MiR-30b-5p :-: TIMP1, TIMP1 :+: Ferroptosis	Validated	0	_NA_	_NA_	34938604	lncRNA AAB in article.	44676	FerrDb team	RNA, long non-coding
1000	Ferroptosis	TIMP1	HGNC:11820	ENSG00000102265	Silencing TIMP1 inhibits CMEC ferroptosis by downregulation of TFR-1.	Rat	TIMP1 :+: TFR-1, TFR-1 :+: Ferroptosis	Validated	0	_NA_	P01033	34938604	_NA_	44676	FerrDb team	gene with protein product
1001	Ferroptosis	MIR15A	HGNC:31543	ENSG00000283785	miR-15a-3p promotes ferroptosis through GPX4.	Human	MIR15A :-: GPX4, GPX4 :-: Ferroptosis	Validated	0	_NA_	_NA_	34727409	_NA_	44676	FerrDb team	RNA, micro
1002	Ferroptosis	KDM6B	HGNC:29012	ENSG00000132510	JMJD3 deficiency alleviates lipopolysaccharide鈥慽nduced acute lung injury by inhibiting alveolar epithelial ferroptosis in a Nrf2鈥慸ependent manner.	Human, mice	KDM6B :-: NRF2, NRF2 :-: Ferroptosis	Validated	0	_NA_	O15054	34542160	JMJD3 in article.	44676	FerrDb team	gene with protein product
1003	Ferroptosis	NCOA4	HGNC:7671	ENSG00000266412	Both in vivo and in vitro, NCOA4 deletion notably abrogated ferritinophagy caused by I/R injury and thus inhibited ferroptosis.	Mice	NCOA4 :+: Ferroptosis	Validated	0	_NA_	Q13772	34634471	_NA_	44676	FerrDb team	gene with protein product
1004	Ferroptosis	GSK3B	HGNC:4617	ENSG00000082701	GSK-3尾 knockdown suppresses erastin-induced ferroptosis.	Human	GSK3B :+: labile iron, labile iron :+: Ferroptosis	Validated	0	_NA_	P49841	34732689	_NA_	44676	FerrDb team	gene with protein product
1005	Ferroptosis	IFNG	HGNC:5438	ENSG00000111537	Interferon-纬 induces retinal pigment epithelial cell Ferroptosis by a JAK1-2/STAT1/SLC7A11 signaling pathway in Age-related Macular Degeneration.	Mice	IFNG :+: (JAK1-2/STAT1/SLC7A11), (JAK1-2/STAT1/SLC7A11) :+: Ferroptosis, IFNG :-: SLC40A1, SLC40A1 :-: Ferroptosis	Validated	0	_NA_	P01579	34741776	_NA_	44676	FerrDb team	gene with protein product
1006	Ferroptosis	METTL14	HGNC:29330	ENSG00000145388	METTL14 promotes doxorubicin-induced ferroptosis in cardiomyocytes.	Human, rat	METTL14 :+: KCNQ1OT1, KCNQ1OT1 :-: miR-7-5p, miR-7-5p :-: Ferroptosis	Validated	0	_NA_	Q9HCE5	34648132	_NA_	44686	FerrDb team	gene with protein product
1007	Ferroptosis	CHAC1	HGNC:28680	ENSG00000128965	CHAC1 promotes ferroptosis.	Human	CHAC1 :-: GSH, GSH :-: Ferroptosis	Validated	0	_NA_	Q9BUX1	34345279	_NA_	44686	FerrDb team	gene with protein product
1008	Ferroptosis	MIB1	HGNC:21086	ENSG00000101752	The E3 Ligase MIB1 Promotes Proteasomal Degradation of NRF2 and Sensitizes Lung Cancer Cells to Ferroptosis.	Human	MIB1 :-: NRF2, NRF2 :-: Ferroptosis	Validated	0	_NA_	Q86YT6	34670864	_NA_	44686	FerrDb team	gene with protein product
1009	Ferroptosis	KDM5C	HGNC:11114	ENSG00000126012	KDM5C suppresses tumorigenicity largely by promoting ferroptosis.	Human, mice	KDM5C :+: Ferroptosis	Validated	0	_NA_	P41229	34522206	_NA_	44690	FerrDb team	gene with protein product
1010	Ferroptosis	ACSL4	HGNC:3571	ENSG00000068366	Downregulation of ACSL4 inhibited sev-induced ferroptosis.	Human	ACSL4 :-: (AMPK/mTOR), (AMPK/mTOR) :-: Ferroptosis	Validated	0	_NA_	O60488	34734006	_NA_	44692	FerrDb team	gene with protein product
1011	Ferroptosis	MEG3	HGNC:14575	ENSG00000214548	Inhibition of Meg3 conferred protection to RBMVECs against OGD + HG-induced ferroptosis.	Mice	MEG3 :+: p53, p53 :-: GPX4, GPX4 :-: Ferroptosis	Validated	0	_NA_	_NA_	34587716	_NA_	44692	FerrDb team	RNA, long non-coding
1012	Ferroptosis	CCDC6	HGNC:18782	ENSG00000108091	The genetic depletion of CCDC6, by shCCDC6, made the NTERA-2 cells resistant to erastin-induced ferroptosis (Fig. 5 A).	Human, mice	CCDC6 :-: (xCT/SLC7A11), (xCT/SLC7A11) :-: Ferroptosis	Validated	0	_NA_	Q16204	34841108	_NA_	44692	FerrDb team	gene with protein product
1013	Ferroptosis	ATF3	HGNC:785	ENSG00000162772	Taken together, ATF3 contributes to brucine-induced glioma cell ferroptosis via increasing H2O2 and iron.	Human	ATF3 :+: NOX4, NOX4 :+: H2O2, H2O2 :+: Ferroptosis, ATF3 :+: SOD1, SOD1 :+: H2O2, H2O2 :+: Ferroptosis, ATF3 :-: SLC7A11, SLC7A11 :-: H2O2, H2O2 :+: Ferroptosis	Validated	0	_NA_	P18847	34112960	_NA_	44692	FerrDb team	gene with protein product
1014	Ferroptosis	IREB2	HGNC:6115	ENSG00000136381	IRP2 activation increases intracellular Fe+2 pool and sensitize cells to ferroptosis.	Human	IREB2 :+: Ferroptosis	Validated	0	_NA_	P48200	34039609	IRP2 in article.	44696	FerrDb team	gene with protein product
1015	Ferroptosis	CFL1	HGNC:1874	ENSG00000172757	Cofilin1 downregulation attenuates glutamate- and erastin-induced cell death.	Mice	CFL1 :+: Ferroptosis	Validated	0	_NA_	P23528	34657120	cofilin1 in article.	44697	FerrDb team	gene with protein product
1016	Ferroptosis	ALOXE3	HGNC:13743	ENSG00000179148	ALOXE3 knockdown renders GBM cells resistant to p53-induced ferroptosis.	Mice	ALOXE3 :+: Ferroptosis	Validated	0	_NA_	Q9BYJ1	33579899	_NA_	44705	FerrDb team	gene with protein product
1017	Ferroptosis	MIR539	HGNC:32529	ENSG00000202560	miR-539 activates the SAPK/JNK signaling pathway to promote ferropotosis in colorectal cancer by directly targeting TIPE.	Human	MIR539 :-: TIPE, TIPE :-: (SAPK/JNK), (SAPK/JNK) :-: GPX4, GPX4 :-: Ferroptosis	Validated	0	_NA_	_NA_	34601499	_NA_	44705	FerrDb team	RNA, micro
1018	Ferroptosis	KMT2D	HGNC:7133	ENSG00000167548	Mll4 deficiency impairs ferroptosis via rewired gene expression.	Mice	KMT2D :+: ALOX12, ALOX12 :+: Ferroptosis	Validated	0	_NA_	O14686	34890228	MLL4 in article.	44705	FerrDb team	gene with protein product

## Sheet: ferroptosis_suppressor
id	rcd	symbol	hgncid	ensgstable	evidence	testin	pathway	confidence	experiments	caution	uniprotac	pmid	remark	latestupdate	datasource	uniformgenetype
1	Ferroptosis	SLC7A11	HGNC:11059	ENSG00000151012	Silencing of SLC7A11 sensitized HT-1080 cells to erastin-induced death, whereas transfection of HT-1080 cells with a plasmid encoding SLC7A11 conferred protection from erastin- and sulfasalazine-induced death.	Human	SLC7A11 :+: Cystine, Cystine :-: Ferroptosis	Validated	0	_NA_	Q9UPY5	22632970	_NA_	44196	FerrDb team	gene with protein product
2	Ferroptosis	GPX4	HGNC:4556	ENSG00000167468	RNAi-mediated GPX4 knockdown induces ferroptosis.	Human, mice	GPX4 :-: Lipid ROS, Lipid ROS :+: Ferroptosis	Validated	0	_NA_	P36969	24439385	_NA_	44196	FerrDb team	gene with protein product
3	Ferroptosis	AKR1C1	HGNC:384	ENSG00000187134	Up-regulated in DU-145 erastin-resistant clones. Participate in the detoxification of toxic lipid metabolites. May confer partial resistance to erastin by enhancing the detoxification of reactive aldehydes generated downstream of the oxidative destruction of the plasma membrane during ferroptosis.	Human	AKR1C1 :-: Ferroptosis	Validated	0	_NA_	Q04828	24844246	_NA_	44196	FerrDb team	gene with protein product
4	Ferroptosis	AKR1C2	HGNC:385	ENSG00000151632	Up-regulated in DU-145 erastin-resistant clones. Participate in the detoxification of toxic lipid metabolites. May confer partial resistance to erastin by enhancing the detoxification of reactive aldehydes generated downstream of the oxidative destruction of the plasma membrane during ferroptosis.	Human	AKR1C2 :-: Ferroptosis	Validated	0	_NA_	P52895	24844246	_NA_	44196	FerrDb team	gene with protein product
5	Ferroptosis	AKR1C3	HGNC:386	ENSG00000196139	Up-regulated in DU-145 erastin-resistant clones. Participate in the detoxification of toxic lipid metabolites. May confer partial resistance to erastin by enhancing the detoxification of reactive aldehydes generated downstream of the oxidative destruction of the plasma membrane during ferroptosis.	Human	AKR1C3 :-: Ferroptosis	Validated	0	_NA_	P42330	24844246	_NA_	44196	FerrDb team	gene with protein product
6	Ferroptosis	GPX4	HGNC:4556	ENSG00000167468	Knockout of glutathione peroxidase 4 (Gpx4) causes cell death in a pathologically relevant form of ferroptosis. Knockdown renders cells more sensitive to ferroptosis-inducing agents.	Human, mice	GPX4 :-: Lipid ROS, Lipid ROS :+: Ferroptosis	Validated	0	_NA_	P36969	25402683	_NA_	44196	FerrDb team	gene with protein product
7	Ferroptosis	RB1	HGNC:9884	ENSG00000139687	Rb knock-down cells exposed to sorafenib encounter ferroptosis. Lack of Rb sensitized HCC cells to the induction of ferroptosis.	Human, mice	RB1 :-: Ferroptosis	Validated	0	_NA_	P06400	25444922	_NA_	44196	FerrDb team	gene with protein product
8	Ferroptosis	HSPB1	HGNC:5246	ENSG00000106211	Knockdown of HSF1 and HSPB1 enhances erastin-induced ferroptosis, whereas heat shock pretreatment and overexpression of HSPB1 inhibits erastin-induced ferroptosis.	Human, mice	HSPB1 :-: Ferroptosis	Validated	0	_NA_	P04792	25728673	_NA_	44196	FerrDb team	gene with protein product
9	Ferroptosis	HSF1	HGNC:5224	ENSG00000185122	Knockdown of HSF1 and HSPB1 enhances erastin-induced ferroptosis, whereas heat shock pretreatment and overexpression of HSPB1 inhibits erastin-induced ferroptosis.	Human, mice	HSF1 :-: Ferroptosis	Validated	0	_NA_	Q00613	25728673	_NA_	44196	FerrDb team	gene with protein product
10	Ferroptosis	SLC7A11	HGNC:11059	ENSG00000151012	Overexpressed in human cancer specimens. Overexpression inhibits ROS-induced ferroptosis.	Human, mice	SLC7A11 :+: Cystine, Cystine :-: Ferroptosis	Validated	0	_NA_	Q9UPY5	25799988	_NA_	44196	FerrDb team	gene with protein product
11	Ferroptosis	GPX4	HGNC:4556	ENSG00000167468	Ex vivo, Gpx4-deficient T cells rapidly accumulated membrane lipid peroxides and concomitantly underwent cell death driven by ferroptosis.	Mice	GPX4 :-: Ferroptosis	Validated	0	_NA_	P36969	25824823	_NA_	44196	FerrDb team	gene with protein product
12	Ferroptosis	GCLC	HGNC:4311	ENSG00000001084	RNAi knockdown sensitized cell death induced by cystine starvation.	Mice	GCLC :+: GSH, GSH :-: Ferroptosis	Validated	0	_NA_	P48506	26166707	_NA_	44196	FerrDb team	gene with protein product
13	Ferroptosis	SLC7A11	HGNC:11059	ENSG00000151012	Overexpression of SLC7A11 considerably abrogated ferroptosis.	Human	SLC7A11 :-: Ferroptosis	Validated	0	_NA_	Q9UPY5	26218928	_NA_	44196	FerrDb team	gene with protein product
14	Ferroptosis	NFE2L2	HGNC:7782	ENSG00000116044	NRF2 plays a central role in protecting hepatocellular carcinoma (HCC) cells against ferroptosis	Human, mice	NFE2L2 :+: (NQO1/HMOX1/FTH1), (NQO1/HMOX1/FTH1) :-: Ferroptosis	Validated	0	_NA_	Q16236	26403645	NRF2 in article	44196	FerrDb team	gene with protein product
15	Ferroptosis	SQSTM1	HGNC:11280	ENSG00000161011	The interaction between p62 and Keap1 increased following erastin and sorafenib treatment. Knockdown of p62 suppressed NRF2 expression and promoted growth inhibition with increased ferroptotic events including GSH depletion, lipid ROS production, and an increase of iron levels.	Human, mice	SQSTM1 :-: KEAP1, KEAP1 :-: NFE2L2, NFE2L2 :-: Ferroptosis	Validated	0	_NA_	Q13501	26403645	p62 in article.	44196	FerrDb team	gene with protein product
16	Ferroptosis	NQO1	HGNC:2874	ENSG00000181019	Knockdown of p62, quinone oxidoreductase鈥?, heme oxygenase鈥?, and ferritin heavy chain鈥? by RNA interference in HCC cells promoted ferroptosis in response to erastin and sorafenib.	Human, mice	NQO1 :-: Ferroptosis	Validated	0	_NA_	P15559	26403645	_NA_	44196	FerrDb team	gene with protein product
17	Ferroptosis	HMOX1	HGNC:5013	ENSG00000100292	Knockdown of p62, quinone oxidoreductase鈥?, heme oxygenase鈥?, and ferritin heavy chain鈥? by RNA interference in HCC cells promoted ferroptosis in response to erastin and sorafenib.	Human, mice	HMOX1 :-: Ferroptosis	Validated	0	Article (PMID 26405158) suggests it a driver.	P09601	26403645	HO1 in article	44196	FerrDb team	gene with protein product
18	Ferroptosis	FTH1	HGNC:3976	ENSG00000167996	Knockdown of p62, quinone oxidoreductase鈥?, heme oxygenase鈥?, and ferritin heavy chain鈥? by RNA interference in HCC cells promoted ferroptosis in response to erastin and sorafenib.	Human, mice	FTH1 :-: Ferroptosis	Validated	0	_NA_	P02794	26403645	_NA_	44196	FerrDb team	gene with protein product
19	Ferroptosis	MUC1	HGNC:7508	ENSG00000185499	MUC1-C (C-terminal subunit) blocks erastin-induced ferroptosis and induces increases in GSH.	Human	MUC1 :+: System Xc-, System Xc- :+: GSH, GSH :-: Ferroptosis	Validated	0	_NA_	P15941	26930718	_NA_	44196	FerrDb team	gene with protein product
20	Ferroptosis	SLC3A2	HGNC:11026	ENSG00000168003	Required for in vitro cell survival because of its role in protecting cells from ferroptosis.	Mice	SLC3A2 :+: System Xc-, System Xc- :-: Ferroptosis	Validated	0	_NA_	P08195	26945935	CD98hc in article	44196	FerrDb team	gene with protein product
21	Ferroptosis	MT1G	HGNC:7399	ENSG00000125144	A negative regulator of ferroptosis in HCC cells. Knockdown of MT鈥?G by RNA interference increases glutathione depletion and lipid peroxidation, which contributes to sorafenib鈥恑nduced ferroptosis.	Human, mice	MT1G :-: Ferroptosis	Validated	0	_NA_	P13640	27015352	MT鈥?G in article	44196	FerrDb team	gene with protein product
22	Ferroptosis	NFE2L2	HGNC:7782	ENSG00000116044	Required for sorafenib鈥恑nduced expression of MT鈥?G which is a ferroptosis suppressor.	Human	NFE2L2 :+: MT1G, MT1G :-: Ferroptosis	Deduced	0	Its ability to induce MT1G was validated, but its role in ferroptosis needs validation.	Q16236	27015352	NRF2 in article	44196	FerrDb team	gene with protein product
23	Ferroptosis	SLC40A1	HGNC:10909	ENSG00000138449	Involved in siramesine and lapatinib-induced ferroptotic cell death. Its expression is decreased after treatment with siramesine alone or in combination with lapatinib. Overexpression FPN resulted in decreased ROS and cell death whereas knockdown of FPN increased cell death after siramesine and lapatinib treatment.	Human	SLC40A1 :-: Lipid ROS, Lipid ROS :+: Ferroptosis	Validated	0	_NA_	Q9NP59	27441659	Ferroportin-1 (FPN) in article	44196	FerrDb team	gene with protein product
24	Ferroptosis	SLC7A11	HGNC:11059	ENSG00000151012	Knockdown increased cell death.	Human	SLC7A11 :+: GSH, GSH :-: Ferroptosis	Validated	0	_NA_	Q9UPY5	27441659	_NA_	44196	FerrDb team	gene with protein product
25	Ferroptosis	GPX4	HGNC:4556	ENSG00000167468	Knockdown increased cell death.	Human	GPX4 :-: Ferroptosis	Validated	0	_NA_	P36969	27441659	_NA_	44196	FerrDb team	gene with protein product
26	Ferroptosis	SLC7A11	HGNC:11059	ENSG00000151012	Inhibition induces ferroptosis. Silencing of the SLC7A11 gene increases the cisplatin sensitivity of resistant HNC cells.	Human, mice	SLC7A11 :-: Ferroptosis	Validated	0	_NA_	Q9UPY5	27477897	_NA_	44196	FerrDb team	gene with protein product
27	Ferroptosis	CISD1	HGNC:30880	ENSG00000122873	Genetic inhibition of CISD1 contributes to erastin-induced ferroptosis. Stabilization of the iron sulfur cluster of CISD1 inhibits ferroptosis.	Human	CISD1 :-: Mitochondrial lipid ROS, Mitochondrial lipid ROS :+: Ferroptosis	Validated	0	_NA_	Q9NZ45	27510639	_NA_	44196	FerrDb team	gene with protein product
28	Ferroptosis	SLC7A11	HGNC:11059	ENSG00000151012	Elevated levels of expression are resistant to erastin-induced ferroptosis. Repression of SLC7A11 expression by p53 sensitized cells to undergo erastin-induced ferroptosis.	Human	SLC7A11 :-: Ferroptosis	Validated	0	_NA_	Q9UPY5	27705786	_NA_	44196	FerrDb team	gene with protein product
29	Ferroptosis	FANCD2	HGNC:3585	ENSG00000144554	Inhibits erastin-induced ferroptosis. Plays a novel role in the negative regulation of ferroptosis.	Mice	FANCD2 :-: Ferroptosis	Validated	0	_NA_	Q9BXW9	27773819	_NA_	44196	FerrDb team	gene with protein product
30	Ferroptosis	GPX4	HGNC:4556	ENSG00000167468	Protects lipid peroxidation. Cell damage induced by GPx4 ablation is involved in ferroptosis.	Human	GPX4 :-: LDH, LDH :+: Ferroptosis	Validated	0	_NA_	P36969	27964880	_NA_	44196	FerrDb team	gene with protein product
31	Ferroptosis	NFE2L2	HGNC:7782	ENSG00000116044	Nrf2 activation contributes to the resistance of HNCs to artesunate-induced ferroptosis. Nrf2 inhibition sensitizes head and neck cancer cells to artesunate-induced ferroptosis.	Mice	NFE2L2 :-: Ferroptosis	Validated	0	_NA_	Q16236	28012440	NRF2 in article	44196	FerrDb team	gene with protein product
32	Ferroptosis	FTMT	HGNC:17345	ENSG00000181867	Overexpression significantly inhibited erastin-induced ferroptosis.	Mice, fly	FTMT :-: Labile iron pool, Labile iron pool :+: Ferroptosis	Validated	0	_NA_	Q8N4E7	28066232	_NA_	44196	FerrDb team	gene with protein product
33	Ferroptosis	HSPA5	HGNC:5238	ENSG00000044574	Negatively regulates ferroptosis. Suppression of HSPA5 expression increased erastin-induced death. Overexpressed HSPA5 inhibited erastin-induced ferroptotic cell death.	Human, mice	HSPA5 :+: GPX4, GPX4 :-: Lipid ROS, Lipid ROS :+: Ferroptosis	Validated	0	_NA_	P11021	28130223	_NA_	44196	FerrDb team	gene with protein product
34	Ferroptosis	ATF4	HGNC:786	ENSG00000128272	Inhibition of ATF4 expression increased erastin-induced cell death. ATF4 results in the induction of HSPA5, which in turn protects against GPX4 protein degradation and subsequent ferroptosis.	Human	ATF4 :+: HSPA5, HSPA5 :+: GPX4, GPX4 :-: Lipid ROS, Lipid ROS :+: Ferroptosis	Validated	0	_NA_	P18848	28130223	_NA_	44196	FerrDb team	gene with protein product
35	Ferroptosis	SLC7A11	HGNC:11059	ENSG00000151012	Slc7a11 deletion increases susceptibility to iron overload-induced ferroptosis.	Mice	SLC7A11 :-: Ferroptosis	Validated	0	_NA_	Q9UPY5	28195347	_NA_	44196	FerrDb team	gene with protein product
36	Ferroptosis	GPX4	HGNC:4556	ENSG00000167468	Ferroptosis drives neurodegeneration in Gpx4BIKO mice.	Mice	GPX4 :-: Ferroptosis	Validated	0	_NA_	P36969	28212525	_NA_	44196	FerrDb team	gene with protein product
37	Ferroptosis	GPX4	HGNC:4556	ENSG00000167468	Downregulation conferred increased sensitivity to ferroptosis following cystine deprivation.	Human	GPX4 :-: Lipid ROS, Lipid ROS :+: Ferroptosis	Validated	0	_NA_	P36969	28297659	_NA_	44196	FerrDb team	gene with protein product
38	Ferroptosis	HMOX1	HGNC:5013	ENSG00000100292	Demonsrates antiferroptotic role. HO-1 deficiency promotes erastin-induced ferroptosis.	Mice	HMOX1 :-: Ferroptosis	Validated	0	Article (PMID 26405158) suggests it a driver.	P09601	28515173	HO-1 in article	44196	FerrDb team	gene with protein product
39	Ferroptosis	ATF4	HGNC:786	ENSG00000128272	ATF4 expression induces acquired cell death resistance. ATF4 knockdown renders cells susceptible for ferroptosis.	Human	ATF4 :+: xCT, xCT :-: Lipid ROS, Lipid ROS :+: Ferroptosis	Validated	0	_NA_	P18848	28553953	_NA_	44196	FerrDb team	gene with protein product
40	Ferroptosis	NFE2L2	HGNC:7782	ENSG00000116044	Nrf2 over expression promotes resistance to ferroptosis.	Human, rat	NFE2L2 :+: xCT, xCT :-: Lipid ROS, Lipid ROS :+: Ferroptosis	Validated	0	_NA_	Q16236	28805788	Nrf2 in article	44196	FerrDb team	gene with protein product
41	Ferroptosis	TP53	HGNC:11998	ENSG00000141510	Inhibits ferroptosis in human colorectal cancer (CRC) cells. Loss of TP53 restored erastin sensitivity. Inhibits cell death induction by erastin in human CRC cells.	Human, mice	TP53 :+: Nucleus DPP4, Nucleus DPP4 :+: SLC7A11, SLC7A11 :-: Ferroptosis	Validated	0	Promotes ferroptosis via a transcription-dependent mechanism in non-CRC cells.	P04637	28813679	_NA_	44196	FerrDb team	gene with protein product
42	Ferroptosis	SLC7A11	HGNC:11059	ENSG00000151012	Knockdown sensitized cells to erastin.	Human	SLC7A11 :-: Ferroptosis	Validated	0	_NA_	Q9UPY5	28813679	_NA_	44196	FerrDb team	gene with protein product
43	Ferroptosis	HELLS	HGNC:4861	ENSG00000119969	LSH inhibits ferroptosis by decreasing the intracellular levels of iron and lipid ROS.	Human, mice	HELLS :+: GLUT1, HELLS :+: SCD, HELLS :+: FADS2, GLUT1 :-: Ferroptosis, SCD :-: Ferroptosis, FADS2 :-: Ferroptosis	Validated	0	_NA_	Q9NRZ9	28900510	LSH in article	44196	FerrDb team	gene with protein product
44	Ferroptosis	SCD	HGNC:10571	ENSG00000099194	Depletion of the SCD1 and FADS2 metabolic genes induces ferroptosis.	Human	SCD :-: Ferroptosis	Validated	0	_NA_	O00767	28900510	SCD1 in article	44196	FerrDb team	gene with protein product
45	Ferroptosis	FADS2	HGNC:3575	ENSG00000134824	Depletion of the SCD1 and FADS2 metabolic genes induces ferroptosis.	Human	FADS2 :-: Ferroptosis	Validated	0	_NA_	O95864	28900510	_NA_	44196	FerrDb team	gene with protein product
46	Ferroptosis	SRC	HGNC:11283	ENSG00000197122	Src-STAT3 activation renders the cell unable to undergo to ferroptosis. Src inhibition decreased cell viability significantly, and that loss of viability was rescued by ferroptosis inhibitors.	Human	SRC :+: STAT3, STAT3 :-: ACSL4, ACSL4 :+: Ferroptosis	Validated	0	_NA_	P12931	28972104	_NA_	44196	FerrDb team	gene with protein product
47	Ferroptosis	STAT3	HGNC:11364	ENSG00000168610	Src-STAT3 activation renders the cell unable to undergo to ferroptosis.	Human	STAT3 :-: ACSL4, ACSL4 :+: Ferroptosis	Validated	0	_NA_	P40763	28972104	_NA_	44196	FerrDb team	gene with protein product
48	Ferroptosis	NFE2L2	HGNC:7782	ENSG00000116044	ARF-mediated ferroptosis was largely abrogated by co-expression of NRF2.	Human, mice	NFE2L2 :+: SLC7A11, SLC7A11 :-: Ferroptosis	Validated	0	_NA_	Q16236	28985506	NRF2 in article	44196	FerrDb team	gene with protein product
49	Ferroptosis	PML	HGNC:9113	ENSG00000140464	PML expression turned cells highly resistant to ferroptosis.	Human	PML :-: Ferroptosis	Validated	0	_NA_	P29590	29081404	_NA_	44196	FerrDb team	gene with protein product
50	Ferroptosis	MTOR	HGNC:3942	ENSG00000198793	Necessary and sufficient to protect cardiomyocyte cells against ferroptotic cell death. mTOR overexpression suppressed ferroptotic cell death, whereas mTOR deletion exaggerated cell death.	Mice	MTOR :-: Ferroptosis	Validated	0	_NA_	P42345	29127238	_NA_	44196	FerrDb team	gene with protein product
51	Ferroptosis	NFS1	HGNC:15910	ENSG00000244005	Suppression of NFS1 cooperates with inhibition of cysteine transport to trigger ferroptosis in vitro and slow tumour growth. Suppression of NFS1 predisposes cancer cells to ferroptosis.	Human	NFS1 :-: TFRC, TFRC :+: Ferroptosis	Validated	0	_NA_	Q9Y697	29168506	_NA_	44196	FerrDb team	gene with protein product
52	Ferroptosis	TP63	HGNC:15979	ENSG00000073282	Delta Np63 alpha can inhibit ferroptosis independent of p53. Overexpression protects cells from ferroptosis-inducing agents.	Human	TP63 :-: Ferroptosis	Validated	0	_NA_	Q9H3D4	29212036	Delta Np63 alpha in article	44196	FerrDb team	gene with protein product
53	Ferroptosis	SLC7A11	HGNC:11059	ENSG00000151012	Overexperession of SLC7A11 attenuated BAY-inhibited cell viability by ferroptosis.	Human	SLC7A11 :-: Ferroptosis	Validated	0	_NA_	Q9UPY5	29274359	_NA_	44196	FerrDb team	gene with protein product
54	Ferroptosis	TP53	HGNC:11998	ENSG00000141510	p53 stabilization suppresses ferroptosis. p53 suppresses metabolic stress-induced ferroptosis.	Human	TP53 :+: CDKN1A, CDKN1A :+: GSH, GSH :-: Lipid ROS, Lipid ROS :+: Ferroptosis	Validated	0	Found to promote ferroptosis by other studies.	P04637	29346757	p53 in article	44196	FerrDb team	gene with protein product
55	Ferroptosis	CDKN1A	HGNC:1784	ENSG00000124762	Required to to suppress ferroptosis.	Human	CDKN1A :+: GSH, GSH :-: Lipid ROS, Lipid ROS :+: Ferroptosis	Validated	0	_NA_	P38936	29346757	Encoding p21	44196	FerrDb team	gene with protein product
56	Ferroptosis	MIR137	HGNC:31523	ENSG00000284202	Suppresses ferroptosis both in vitro and in vivo.	Human, mice	MIR137 :-: SLC1A5, SLC1A5 :+: Glutaminolysis, Glutaminolysis :+: Lipid ROS, Lipid ROS :+: Ferroptosis	Validated	0	_NA_	_NA_	29348676	_NA_	44196	FerrDb team	RNA, micro
57	Ferroptosis	SLC40A1	HGNC:10909	ENSG00000138449	Overexpression of Fpn inhibited ferroptosis.	Mice	SLC40A1 :-: Lipid ROS, Lipid ROS :+: Ferroptosis	Validated	0	_NA_	Q9NP59	29436589	Fpn in article	44196	FerrDb team	gene with protein product
58	Ferroptosis	GPX4	HGNC:4556	ENSG00000167468	Activation blocked ferroptosis.	Mice	GPX4 :-: Lipid ROS, Lipid ROS :+: Ferroptosis	Validated	0	_NA_	P36969	29436589	_NA_	44196	FerrDb team	gene with protein product
59	Ferroptosis	GPX4	HGNC:4556	ENSG00000167468	GPX4-overexpressing cells were resistant to reactive oxygen species-induced cell death. Conversely, GPX4-knockdown cells were sensitive to reactive oxygen species-induced cell death.	Human	GPX4 :-: 8-OHdG, 8-OHdG :+: Ferroptosis	Deduced	0	The authors did not determine wether the ROS-induced cell death is related to ferroptosis or not.	P36969	29463878	_NA_	44196	FerrDb team	gene with protein product
60	Ferroptosis	ENPP2	HGNC:3357	ENSG00000136960	Overexpression modestly promotes migration and proliferation and significantly inhibits erastin-induced ferroptosis.	Rat	ENPP2 :-: Ferroptosis	Validated	0	_NA_	Q13822	29551679	_NA_	44196	FerrDb team	gene with protein product
61	Ferroptosis	VDAC2	HGNC:12672	ENSG00000165637	Overexpression could partially protect cells from ferroptosis.	Human	VDAC2 :-: Ferroptosis	Validated	0	_NA_	P45880	29569437	_NA_	44196	FerrDb team	gene with protein product
62	Ferroptosis	FH	HGNC:3700	ENSG00000091483	FH inactivation (FH-/- ) proves synthetic lethal with inducers of ferroptosis. FH-/- sensitizes cells to multiple ferroptosis inducers.	Human	FH :+: GPX4, GPX4 :-: Ferroptosis	Validated	0	_NA_	P07954	29917289	_NA_	44196	FerrDb team	gene with protein product
63	Ferroptosis	CISD2	HGNC:24212	ENSG00000145354	Overexpression conferred resistance to ferroptosis. Inhibition blocked resistance to ferroptotic cell death.	Human	CISD2 :-: Lipid ROS, Lipid ROS :+: Ferroptosis	Validated	0	_NA_	Q8N5K1	29928961	_NA_	44196	FerrDb team	gene with protein product
64	Ferroptosis	SLC40A1	HGNC:10909	ENSG00000138449	A negative regulator of ferroptosis by reducing intracellular iron concentration. Knockdown accelerates erastin-induced ferroptosis.	Human	SLC40A1 :-: Lipid ROS, Lipid ROS :+: Ferroptosis	Validated	0	_NA_	Q9NP59	29949159	Ferroportin in article	44196	FerrDb team	gene with protein product
65	Ferroptosis	MIR9-1	HGNC:31641	ENSG00000207933	Overexpression of miR鈥? suppressed GOT1, which subsequently reduced ferroptosis. Suppression of miR鈥? increased the sensitivity of melanoma cells to ferroptosis inducers.	Human	MIR9 :-: GOT1, GOT1 :+: alpha KG, alpha KG :+: Lipid ROS, Lipid ROS :+: Ferroptosis	Validated	0	_NA_	_NA_	30035324	miR-9 in article	44196	FerrDb team	RNA, micro
66	Ferroptosis	MIR9-2	HGNC:31642	ENSG00000284447	Overexpression of miR鈥? suppressed GOT1, which subsequently reduced ferroptosis. Suppression of miR鈥? increased the sensitivity of melanoma cells to ferroptosis inducers.	Human	MIR9 :-: GOT1, GOT1 :+: alpha KG, alpha KG :+: Lipid ROS, Lipid ROS :+: Ferroptosis	Validated	0	_NA_	_NA_	30035324	miR-9 in article	44196	FerrDb team	RNA, micro
67	Ferroptosis	MIR9-3	HGNC:31646	ENSG00000284329	Overexpression of miR鈥? suppressed GOT1, which subsequently reduced ferroptosis. Suppression of miR鈥? increased the sensitivity of melanoma cells to ferroptosis inducers.	Human	MIR9 :-: GOT1, GOT1 :+: alpha KG, alpha KG :+: Lipid ROS, Lipid ROS :+: Ferroptosis	Validated	0	_NA_	_NA_	30035324	miR-9 in article	44196	FerrDb team	RNA, micro
68	Ferroptosis	CBS	HGNC:1550	ENSG00000160200	Inhibition triggers ferroptosis in hepatocellular carcinoma.	Human, mice	CBS :-: Ferroptosis	Validated	0	_NA_	P35520	30258181	_NA_	44196	FerrDb team	gene with protein product
69	Ferroptosis	NFE2L2	HGNC:7782	ENSG00000116044	Associated with resistance to ferroptosis. Inhibition of Nrf2 sensitized cells to ferroptosis.	Human, mice	NFE2L2 :+: FTH1, FTH1 :-: Ferroptosis, NFE2L2 :+: FPN, FPN :-: Ferroptosis, NFE2L2 :+: HO-1, HO-1 :-: Ferroptosis	Validated	0	_NA_	Q16236	30339884	Nrf2 in article	44196	FerrDb team	gene with protein product
70	Ferroptosis	SQSTM1	HGNC:11280	ENSG00000161011	Inhibition of the p62 gene significantly reduced cell viability and increased cellular lipid ROS levels in HN3R cells; this was reversed by treatment with ferrostatin-1, a ferroptosis inducer.	Human	SQSTM1 :+: NFE2L2, NFE2L2 :+: FTH1, FTH1 :-: Ferroptosis, NFE2L2 :+: FPN, FPN :-: Ferroptosis, NFE2L2 :+: HO-1, HO-1 :-: Ferroptosis	Validated	0	Not test cell death or cell viability.	Q13501	30339884	p62 in article.	44196	FerrDb team	gene with protein product
71	Ferroptosis	GPX4	HGNC:4556	ENSG00000167468	Overexpression GPX4 resulted in decreased cell death after RSL3 treatment. Moreover, this effect was able to be reversed by overexpression of GPX4.	Human	GPX4 :-: Ferroptosis	Validated	0	_NA_	P36969	30524291	_NA_	44196	FerrDb team	gene with protein product
72	Ferroptosis	ISCU	HGNC:29882	ENSG00000136003	Over expression significantly attenuated DHA induced ferroptosis.	Human	ISCU :+: GSH, GSH :-: Ferroptosis	Validated	0	_NA_	Q9H1K1	30557609	_NA_	44196	FerrDb team	gene with protein product
73	Ferroptosis	FTH1	HGNC:3976	ENSG00000167996	FTH reconstituted cells exhibited the reduced lipid peroxides content and restored the DHA-induced ferroptosis.	Human	FTH1 :-: Lipid ROS, Lipid ROS :+: Ferroptosis	Validated	0	_NA_	P02794	30557609	FTH in article	44196	FerrDb team	gene with protein product
74	Ferroptosis	ACSL3	HGNC:3570	ENSG00000123983	Required for exogenous monounsaturated fatty acids to protect cells against ferroptosis. Negatively correlates with ferroptosis sensitivity.	Human	ACSL3 :-: Ferroptosis	Validated	0	_NA_	O95573	30686757	_NA_	44196	FerrDb team	gene with protein product
75	Ferroptosis	OTUB1	HGNC:23077	ENSG00000167770	Inactivation promotes ferroptosis by down-regulating SLC7A11 levels. Overexpression is critical for tumor growth.	Human, mice	OTUB1 :+: SLC7A11, SLC7A11 :-: Ferroptosis	Validated	0	_NA_	Q96FW1	30709928	_NA_	44196	FerrDb team	gene with protein product
76	Ferroptosis	CD44	HGNC:1681	ENSG00000026508	Knockdown sensitizes cells to ferroptosis.	Human	CD44 :+: SLC7A11, SLC7A11 :-: Ferroptosis	Validated	0	_NA_	P16070	30709928	_NA_	44196	FerrDb team	gene with protein product
77	Ferroptosis	LINC00336	HGNC:33813	ENSG00000197251	Overexpression inhibits ferroptosis. Knockdown promotes ferroptosis.	Human	(LINC00336/ELAVL1) :-: Ferroptosis	Validated	0	_NA_	Q6ZUF6	30787392	_NA_	44196	FerrDb team	RNA, long non-coding
78	Ferroptosis	STAT3	HGNC:11364	ENSG00000168610	Upregulated in ferroptosis resistant cells. Inhibition increases ferroptosis.	Human	STAT3 :-: Ferroptosis	Validated	0	_NA_	P40763	30811078	_NA_	44196	FerrDb team	gene with protein product
79	Ferroptosis	BRD4	HGNC:13575	ENSG00000141867	Inhibition induces ferroptosis.	Human	BRD4 :-: Ferritinophagy, Ferritinophagy :+: Lipid ROS, Lipid ROS :+: Ferroptosis	Validated	0	_NA_	O60885	30988278	_NA_	44196	FerrDb team	gene with protein product
80	Ferroptosis	PRDX6	HGNC:16753	ENSG00000117592	A negative regulator of ferroptotic cell death.	Human	PRDX6 :-: Lipid ROS, Lipid ROS :+: Ferroptosis	Validated	0	_NA_	P30041	31036877	_NA_	44196	FerrDb team	gene with protein product
81	Ferroptosis	MIR17	HGNC:31547	ENSG00000284536	Protects endothelial HUVEC cells from erastin-induced ferroptosis. Overexpression significantly reduced erastin-induced growth inhibition and ROS generation of HUVEC cells.	Human	MIR17 :-: A20, A20 :+: ACSL4, ACSL4 :+: Lipid ROS, A20 :-: GPX4, GPX4 :-: Lipid ROS, Lipid ROS :+: Ferroptosis	Validated	0	_NA_	_NA_	31160087	miR-17-92 in article	44196	FerrDb team	RNA, micro
82	Ferroptosis	SCD	HGNC:10571	ENSG00000099194	Inhibition of SCD1 induces ferroptotic cell death. Expression of SCD1 protects cells from ferroptosis.	Human, mice	SCD :+: CoQ10, CoQ10 :-: Ferroptosis	Validated	0	_NA_	O00767	31270077	SCD1 in article	44196	FerrDb team	gene with protein product
83	Ferroptosis	SESN2	HGNC:20746	ENSG00000130766	Has cytoprotective effect against ferroptosis. In cells expressing Sesn2, erastin-induced cell death, ROS formation, and glutathione depletion were almost completely inhibited compared to that in control cells.	Human, mice	SESN2 :-: Lipid ROS, Lipid ROS :+: Ferroptosis	Validated	0	_NA_	P58004	31323261	Sesn2 in article	44196	FerrDb team	gene with protein product
84	Ferroptosis	NF2	HGNC:7773	ENSG00000186575	Genetic inactivation of NF2 rendered cancer cells more sensitive to ferroptosis. Mediates cell density-dependent inhibition of ferroptosis.	Human, mice	NF2 :-: YAP, YAP :+: Ferroptosis	Validated	0	_NA_	P35240	31341276	Also known as merlin	44196	FerrDb team	gene with protein product
85	Ferroptosis	ARNTL	HGNC:701	ENSG00000133794	Degration of the protein is critical for ferroptosis. Blocking ARNTL degradation diminished ferroptotic tumor cell death.	Human, mice	ARNTL :-: EGLN2, EGLN2 :-: HIF1A, HIF1A :-: Lipid ROS, Lipid ROS :+: Ferroptosis	Validated	0	_NA_	O00327	31355331	_NA_	44196	FerrDb team	gene with protein product
86	Ferroptosis	HIF1A	HGNC:4910	ENSG00000100644	Destabilizing HIF1A facilitated ferroptotic tumor cell death.	Human, mice	HIF1A :-: Lipid ROS, Lipid ROS :+: Ferroptosis	Validated	0	_NA_	Q16665	31355331	_NA_	44196	FerrDb team	gene with protein product
87	Ferroptosis	JUN	HGNC:6204	ENSG00000177606	O-GlcNAcylated c-Jun represents an obstructive factor to ferroptosis.	Human, mice	JUN :+: GSH, GSH :-: Ferroptosis, JUN :+: PSAT1, PSAT1 :-: Ferroptosis, JUN :+: CBS, CBS :-: Ferroptosis	Deduced	0	_NA_	P05412	31394193	c-Jun in article	44196	FerrDb team	gene with protein product
88	Ferroptosis	CA9	HGNC:1383	ENSG00000107159	Inhibition induces ferroptosis.	Human	CA9 :-: Ferroptosis	Validated	0	_NA_	Q16790	31442913	_NA_	44196	FerrDb team	gene with protein product
89	Ferroptosis	HSPA5	HGNC:5238	ENSG00000044574	Knockdown of GRP78 enhanced artesunate-induced ferroptosis of pancreatic cancer cells.	Human, mice	GRP78 :-: Lipid ROS, Lipid ROS :+: Ferroptosis	Validated	0	_NA_	P11021	31456633	GRP78 in article	44196	FerrDb team	gene with protein product
90	Ferroptosis	TMBIM4	HGNC:24257	ENSG00000155957	Protects against ferroptosis in HCC cells. Inhibition increased ferroptotic cel death.	Human, mice	S1R :-: Ferroptosis	Validated	0	_NA_	Q9HC24	31507082	S1R in article	44196	FerrDb team	gene with protein product
91	Ferroptosis	HSPA5	HGNC:5238	ENSG00000044574	Serves as a negative regulator of DHA-induced ferroptosis.	Human, mice	HSPA5 :+: GPX4, GPX4 :-: Ferroptosis	Predicted	0	_NA_	P11021	31519193	_NA_	44196	FerrDb team	gene with protein product
92	Ferroptosis	PLIN2	HGNC:248	ENSG00000147872	An indispensable gene and protein in the suppression of ferroptosis caused by abnormal lipometabolism in gastric carcinoma.	Human, mice	PLIN2 :-: Ferroptosis	Screened	0	_NA_	Q99541	31520166	Also known as ADRP	44196	FerrDb team	gene with protein product
93	Ferroptosis	MIR212	HGNC:31589	ENSG00000267195	Overexpression of miR-212-5p attenuated ferroptosis while downregulation of miR-212-5p promoted ferroptotic cell death.	Mice	(miR-212-5p/Ptgs2) :-: Ferroptosis	Validated	0	_NA_	_NA_	31533781	miR-212-5p in article	44196	FerrDb team	RNA, micro
94	Ferroptosis	Fer1HCH	_NA_	_NA_	Reduced heavy chain levels caused severe mitochondrial defects and ferroptosis.	Drosophila	Fer1HCH :-: ROS, ROS :+: Ferroptosis	Predicted	0	_NA_	H1UUD2	31568497	_NA_	44196	FerrDb team	unknown
95	Ferroptosis	AIFM2	HGNC:21411	ENSG00000042286	A glutathione-independent ferroptosis suppressor. Pharmacological targeting of FSP1 strongly synergizes with GPX4 inhibitors to trigger ferroptosis.	Human, mice	FSP1 :+: CoQ10, CoQ10 :-: Lipid ROS, Lipid ROS :+: Ferroptosis	Validated	0	_NA_	Q9BRQ8	31634899	FSP1 in article	44196	FerrDb team	gene with protein product
96	Ferroptosis	AIFM2	HGNC:21411	ENSG00000042286	A potent ferroptosis-resistance factor. Positively correlates with ferroptosis resistance.	Human, mice	FSP1 :+: CoQ10, CoQ10 :-: Lipid ROS, Lipid ROS :+: Ferroptosis	Validated	0	_NA_	Q9BRQ8	31634900	FSP1 in article	44196	FerrDb team	gene with protein product
97	Ferroptosis	LAMP2	HGNC:6501	ENSG00000005893	Knockdown promoted ferroptosis.	Human	LAMP2 :+: Cysteine, Cysteine :+: GSH, GSH :-: Lipid ROS, Lipid ROS :+: Ferroptosis	Validated	0	_NA_	P13473	31672277	_NA_	44196	FerrDb team	gene with protein product
98	Ferroptosis	ZFP36	HGNC:12862	ENSG00000128016	ZFP36 plasmid impaired FBXW7 plasmid-induced HSC ferroptosis. Overexpression of Zfp36 impaired erastin- or sorafenib-induced ferroptosis.	Human, mice	ZFP36 :-: ATG16L1, ATG16L1 :+: Ferroptosis	Validated	0	_NA_	P26651	31679460	_NA_	44196	FerrDb team	gene with protein product
99	Ferroptosis	GPX4	HGNC:4556	ENSG00000167468	Depletion or inhibition resulted in cell death by ferroptosis.	Human, mice, rat	GPX4 :-: Lipid ROS, Lipid ROS :+: Ferroptosis	Validated	0	_NA_	P36969	31685805	_NA_	44196	FerrDb team	gene with protein product
100	Ferroptosis	PROM2	HGNC:20685	ENSG00000155066	Induced by ferroptotic stress and promotes resistance to ferroptotic cell death. Facilitates ferroptosis resistance in mammary epithelial and breast carcinoma cells.	Human	Prominin2 :+: Ferritin-containing MVB, Ferritin-containing MVB :-: Ferroptosis	Validated	0	_NA_	Q8N271	31735663	Prominin2 in article	44196	FerrDb team	gene with protein product
101	Ferroptosis	CHMP5	HGNC:26942	ENSG00000086065	Ferroptosis activators increase ESCRT-III subunits (e.g., CHMP5 and CHMP6). Knockdown of CHMP5 or CHMP6 sensitizes human cancer cells to ferroptosis.	Human, mice	CHMP5 :-: Ferroptosis	Validated	0	_NA_	Q9NZZ3	31761326	_NA_	44196	FerrDb team	gene with protein product
102	Ferroptosis	CHMP6	HGNC:25675	ENSG00000176108	Ferroptosis activators increase ESCRT-III subunits (e.g., CHMP5 and CHMP6). Knockdown of CHMP5 or CHMP6 sensitizes human cancer cells to ferroptosis.	Human, mice	CHMP6 :-: Ferroptosis	Validated	0	_NA_	Q96FZ7	31761326	_NA_	44196	FerrDb team	gene with protein product
103	Ferroptosis	AKR1C1	HGNC:384	ENSG00000187134	Inhibition completely resensitizes resistant melanoma cells to ferroptosis execution.	Human	AKR1C1 :-: Lipid ROS, Lipid ROS :+: Ferroptosis	Validated	0	_NA_	Q04828	31780644	_NA_	44196	FerrDb team	gene with protein product
104	Ferroptosis	AKR1C2	HGNC:385	ENSG00000151632	Inhibition completely resensitizes resistant melanoma cells to ferroptosis execution.	Human	AKR1C2 :-: Lipid ROS, Lipid ROS :+: Ferroptosis	Validated	0	_NA_	P52895	31780644	_NA_	44196	FerrDb team	gene with protein product
105	Ferroptosis	AKR1C3	HGNC:386	ENSG00000196139	Inhibition completely resensitizes resistant melanoma cells to ferroptosis execution.	Human	AKR1C3 :-: Lipid ROS, Lipid ROS :+: Ferroptosis	Validated	0	_NA_	P42330	31780644	_NA_	44196	FerrDb team	gene with protein product
106	Ferroptosis	CBS	HGNC:1550	ENSG00000160200	Knockdown in erastin-resistant cells caused ferroptotic cell death, while overexpression conferred ferroptosis resistance.	Human	CBS :+: Cystathionine, Cystathionine :+: Cysteine, Cysteine :+: GSH, GSH :-: Lipid ROS, Lipid ROS :+: Ferroptosis	Validated	0	_NA_	P35520	31819185	_NA_	44196	FerrDb team	gene with protein product
107	Ferroptosis	NFE2L2	HGNC:7782	ENSG00000116044	Genetically repression of NRF2 enhanced ferroptosis susceptibility.	Human	NFE2L2 :+: CBS, CBS :+: Cystathionine, Cystathionine :+: Cysteine, Cysteine :+: GSH, GSH :-: Lipid ROS, Lipid ROS :+: Ferroptosis	Validated	0	_NA_	Q16236	31819185	NRF2 in article	44196	FerrDb team	gene with protein product
108	Ferroptosis	CAV1	HGNC:1527	ENSG00000105974	Cav-1 deficiency aggravated ferroptosis. Short hairpin RNA of Cav-1 promoted ferroptosis, which was ameliorated by Cav-1 overexpression.	Human, mice	CAV-1 :+: xCT, xCT :+: GPX4, GPX4 :-: Ferroptosis, CAV-1 :-: RNS, RNS :+: Ferroptosis	Validated	0	_NA_	Q03135	31877357	Cav-1 in article	44196	FerrDb team	gene with protein product
109	Ferroptosis	GCH1	HGNC:4193	ENSG00000131979	Gch1 overexpression and its downstream metabolites BH4/BH2 rescue from ferroptosis. Inhibition of GCH1 activity can sensitize resistant cancer cells to ferroptosis induction.	Human	GCH1 :+: Phospholipid, Phospholipid :-: Ferroptosis, GCH1 :+: CoQ10, CoQ10 :-: Lipid ROS, Lipid ROS :+: Ferroptosis	Validated	0	_NA_	P30793	31989025	_NA_	44331	FerrDb team	gene with protein product
110	Ferroptosis	SIRT3	HGNC:14931	ENSG00000142082	These data indicate that inactivation of Sirt3 significantly sensitizes cells to p53-dependent ferroptosis upon ROS-induced stress.	Human	SIRT3 :-: Ferroptosis	Validated	0	_NA_	Q9NTG7	33377976	_NA_	44377	FerrDb team	gene with protein product
111	Ferroptosis	DAZAP1	HGNC:2683	ENSG00000071626	Furthermore, DAZAP1 significantly reduced cellular sensitivity to sorafenib (SF), which had been proven to be an inducer of ferroptosis by targeting the system Xc鈭?	_NA_	(DAZAP1/SLC7A11) :-: Ferroptosis	Validated	0	Corrigendum	Q96EP5	33358859	_NA_	44379	FerrDb team	gene with protein product
112	Ferroptosis	PIR	HGNC:30048	ENSG00000087842	Consequently, in cell cultures and xenograft mouse models, blocking PIR signaling enhances ferroptosis-mediated tumor growth suppression.	Human, mice	PIR :-: oxidative DNA damage, oxidative DNA damage :+: HMGB1, HMGB1 :+: ACSL4, ACSL4 :+: Ferroptosis	Validated	0	_NA_	O00625	33373853	_NA_	44379	FerrDb team	gene with protein product
113	Ferroptosis	GCLC	HGNC:4311	ENSG00000001084	Non-canonical Glutamate-Cysteine Ligase Activity Protects against Ferroptosis	Human	GCLC :+: gamma-glutamyl-peptides, gamma-glutamyl-peptides :-: Glu, Glu :+: Ferroptosis	Validated	0	_NA_	P48506	33357455	_NA_	44386	FerrDb team	gene with protein product
114	Ferroptosis	FTL	HGNC:3999	ENSG00000087086	Ferritin upregulation prevents ferroptosis by mediating P53 and SLC7A11 expression.	Rat	FTL :-: p53, FTL :-: SLC7A11, p53 :+: Ferroptosis, SLC7A11 :+: Ferroptosis	Validated	0	_NA_	P02792	33333054	Ferritin in article	44389	FerrDb team	gene with protein product
115	Ferroptosis	HCAR1	HGNC:4532	ENSG00000196917	These observations support our hypothesis that HCAR1 and MCT1 are involved in the lactate-dependent ferroptosis resistance in tumor cells. Blocking the HCAR1/MCT1-Mediated Lactate Import Exacerbates Ferroptosis	Human, mice	(HCAR1/MCT1) :-: (AMP/ATP), (AMP/ATP) :+: AMPK, AMPK :-: SREBP1, SREBP1 :+: SCD1, SCD1 :-: Ferroptosis, (HCAR1/MCT1) :-: ACSL4, ACSL4 :+: Ferroptosis	Validated	0	_NA_	Q9BXC0	33296645	_NA_	44389	FerrDb team	gene with protein product
116	Ferroptosis	SLC16A1	HGNC:10922	ENSG00000155380	These observations support our hypothesis that HCAR1 and MCT1 are involved in the lactate-dependent ferroptosis resistance in tumor cells. Blocking the HCAR1/MCT1-Mediated Lactate Import Exacerbates Ferroptosis	Human, mice	(HCAR1/MCT1) :-: (AMP/ATP), (AMP/ATP) :+: AMPK, AMPK :-: SREBP1, SREBP1 :+: SCD1, SCD1 :-: Ferroptosis, (HCAR1/MCT1) :-: ACSL4, ACSL4 :+: Ferroptosis	Validated	0	_NA_	P53985	33296645	MCT1 in article	44393	FerrDb team	gene with protein product
117	Ferroptosis	RRM2	HGNC:10452	ENSG00000171848	RRM2 exerts an anti-ferroptotic role in liver cancer cells by sustaining GSH synthesis.	Human	RRM2 :+: GSS, GSS :+: GSH, GSH :-: Ferroptosis	Validated	0	_NA_	P31350	33372599	_NA_	44396	FerrDb team	gene with protein product
118	Ferroptosis	SCD	HGNC:10571	ENSG00000099194	Genetic and Pharmacological Inhibition of SCD1 Prevents the Growth of STK11/KEAP1 Co-mutant Cells and Sensitizes Those Cells to Ferroptosis Induction.	Human	SCD :-: Ferroptosis	Validated	0	_NA_	O00767	33264619	SCD1 in article	44403	FerrDb team	gene with protein product
119	Ferroptosis	NR4A1	HGNC:7980	ENSG00000123358	Pharmacological inhibition of NR4A1 promotes ferroptosis in pancreatic cancer cells	Human	NR4A1 :+: SCD1, SCD1 :-: Ferroptosis	Deduced	0	_NA_	P22736	33271455	_NA_	44410	FerrDb team	gene with protein product
120	Ferroptosis	PIK3CA	HGNC:8975	ENSG00000121879	Notably, we found that cancer cells carrying PIK3CA activating mutation or PTEN deletion appeared to be more resistant to RSL3. These mutations lead to the activation of the oncogenic PI3K-AKT signaling pathway. Therefore, sustained activation of the PI3K-AKT-mTOR pathway protects cancer cells from ferroptotic cell death.	Human	PIK3CA :+: PI3K-AKT pathway, PI3K-AKT pathway :-: Ferroptosis	Deduced	0	_NA_	P42336	33229547	_NA_	44410	FerrDb team	gene with protein product
121	Ferroptosis	RPTOR	HGNC:30287	ENSG00000141564	mTORC1, Instead of mTORC2, Suppresses Ferroptosis. short-hairpin RNA (shRNA)-mediated silencing of RAPTOR (a component of mTORC1) but not that of RICTOR (a component of mTORC2) sensitized MDA-MB-453 and BT474 cells to RSL3.	Human	RAPTOR :+: mTORC1, mTORC1 :+: SREBP1, SREBP1 :+: SCD1, SCD1 :-: Ferroptosis	Deduced	0	_NA_	Q8N122	33229547	RAPTOR in article	44410	FerrDb team	gene with protein product
122	Ferroptosis	SREBF1	HGNC:11289	ENSG00000072310	SREBP1 Protects Cells from Ferroptosis through SCD1 Activity.	Human	SREBP1 :+: SCD1, SCD1 :-: Ferroptosis	Validated	0	_NA_	P36956	33229547	SREBP1 in article	44410	FerrDb team	gene with protein product
123	Ferroptosis	SREBF2	HGNC:11290	ENSG00000198911	The lipogenesis regulator SREBP2 directly induces transcription of the iron carrier Transferrin (TF), reducing intracellular iron pools, reactive oxygen species, and lipid peroxidation, thereby conferring resistance to inducers of ferroptosis.	Human	SREBP2 :+: TF, TF :-: ROS, ROS :+: Lipid peroxidation, Lipid peroxidation :+: Ferroptosis	Validated	0	_NA_	Q12772	33203734	SREBP2 in article	44414	FerrDb team	gene with protein product
124	Ferroptosis	FZD7	HGNC:4045	ENSG00000155760	Conversely, FZD7 overexpression induced increased GPX4 mRNA and protein expression levels. FZD7 Marks a Cell Population Susceptible to GPX4 Inhibitors.	Human, mice	FZD7 :+: GPX4, GPX4 :-: Ferroptosis	Validated	0	_NA_	O75084	33172933	_NA_	44417	FerrDb team	gene with protein product
125	Ferroptosis	NFE2L2	HGNC:7782	ENSG00000116044	In FRDA fibroblasts, both treatments promoted the nuclear translocation of Nrf2 (Fig. 5A) and the inhibition of redox imbalance and ferroptosis.	Mice	Nrf2 :-: ROS, ROS :+: Ferroptosis	Validated	0	_NA_	Q16236	33197769	Nrf2 in article	44426	FerrDb team	gene with protein product
126	Ferroptosis	NFE2L2	HGNC:7782	ENSG00000116044	Up-regulating Nrf2 alleviated the diabetes related ferroptosis in kidneys.	Mice	Nrf2 :-: Ferroptosis	Validated	0	_NA_	Q16236	33152439	NRF2 in article	44429	FerrDb team	gene with protein product
127	Ferroptosis	P4HB	HGNC:8548	ENSG00000185624	Knockdown of these target genes sensitized cells to known ferroptosis inducers, while PACMA31, a previously reported inhibitor of P4HB, directly induced ferroptosis and was highly synergistic with erastin.	Human	P4HB :-: ER stress, ER stress :+: Ferroptosis	Deduced	0	_NA_	P07237	33124817	_NA_	44429	FerrDb team	gene with protein product
128	Ferroptosis	NT5DC2	HGNC:25717	ENSG00000168268	Knockdown of these target genes sensitized cells to known ferroptosis inducers, while PACMA31, a previously reported inhibitor of P4HB, directly induced ferroptosis and was highly synergistic with erastin.	_NA_	NT5DC2 :-: Ferroptosis	Deduced	0	_NA_	Q9H857	33124817	_NA_	44429	FerrDb team	gene with protein product
129	Ferroptosis	BCAT2	HGNC:977	ENSG00000105552	Here, by using a high-throughput CRISPR/Cas9-based genetic screen in HepG2 hepatocellular carcinoma cells to search for metabolic proteins inhibiting ferroptosis, we identified a branched-chain amino acid aminotransferase 2 (BCAT2) as a novel suppressor of ferroptosis.	Human	BCAT2 :-: Ferroptosis	Validated	0	_NA_	O15382	33097833	_NA_	44431	FerrDb team	gene with protein product
130	Ferroptosis	HSF1	HGNC:5224	ENSG00000185122	Altogether, HSF1 may function as a key defender against PA-induced ferroptosis in cardiomyocytes by maintaining cellular iron homeostasis and GPX4 expression.	Human, mice	HSF1 :-: Ferroptosis	Validated	0	_NA_	Q00613	33098823	_NA_	44435	FerrDb team	gene with protein product
131	Ferroptosis	PLA2G6	HGNC:9039	ENSG00000184381	PLA2G6 Deficiency Sensitizes Trophoblasts to Ferroptosis.	Human, mice	PLA2G6 :-: Ferroptosis	Validated	0	_NA_	O60733	33087576	_NA_	44435	FerrDb team	gene with protein product
132	Ferroptosis	MIR424	HGNC:31881	ENSG00000284231	In the present study, we show that miR-424-5p negatively regulates ferroptosis by directly targeting ACSL4 in ovarian cancer cells.	Human	miR-424-5p :-: ACSL4, ACSL4 :+: Ferroptosis	Validated	0	_NA_	_NA_	33038905	miR-424-5p in article	44438	FerrDb team	RNA, micro
133	Ferroptosis	PARK7	HGNC:16369	ENSG00000116288	Therefore, our results further implied that the C terminus of DJ-1 mediates the suppression of ferroptosis, and when the C-terminal structure is destroyed, DJ-1 inhibition of ferroptosis is abolished.	Human, mice	PARK7 :-: Ferroptosis	Validated	0	_NA_	Q99497	33024240	DJ-1 in article	44440	FerrDb team	gene with protein product
134	Ferroptosis	FXN	HGNC:3951	ENSG00000165060	Most importantly, frataxin deficiency enhanced ferroptosis driven by ethanol via evaluating the levels of lactate dehydrogenase, cell morphological changes, mitochondrial labile iron pool, and lipid peroxidation. Conversely, restoring frataxin alleviated the sensitivity to ferroptosis. In addition, frataxin overexpression mitigated the sensitivity of ethanol-induced ferroptosis in HepG2CYP2E1+/+.	Human	FXN :-: Lipid ROS, Lipid ROS :+: Ferroptosis	Validated	0	_NA_	Q16595	33017621	frataxin in article	44442	FerrDb team	gene with protein product
135	Ferroptosis	SUV39H1	HGNC:11479	ENSG00000101945	Mechanistically, we discovered that siRNA knockdown or pharmacological inhibition of SUV39H1 induced iron accumulation and lipid peroxidation, leading to ferroptosis that disrupted ccRCC cell growth in vitro and in vivo.	Human	SUV39H1 :-: DPP4, DPP4 :+: Ferroptosis	Validated	0	_NA_	O43463	33643820	_NA_	44442	FerrDb team	gene with protein product
136	Ferroptosis	ATF2	HGNC:784	ENSG00000115966	All these results suggested that ATF2 inhibited BETi-induced ferroptosis by increasing NRF2 expression.	Human	ATF2 :+: NRF2, NRF2 :-: Ferroptosis	Validated	0	_NA_	P15336	33008584	_NA_	44445	FerrDb team	gene with protein product
137	Ferroptosis	CDKN1A	HGNC:1784	ENSG00000124762	While this study was performed in cancer cell lines, our results support the potential of p21 to aid in maintenance of healthy tissues by blocking the damage incurred due to ferroptosis.	Human	(p21/CDK2) :-: Ferroptosis	Predicted	0	_NA_	P38936	32979260	p21 in article	44445	FerrDb team	gene with protein product
138	Ferroptosis	FTH1	HGNC:3976	ENSG00000167996	FTH1 Inhibits Ferroptosis Through Ferritinophagy in the 6-OHDA Model of Parkinson's Disease.	Rat	FTH1 :-: Ferroptosis	Validated	0	_NA_	P02794	32959272	_NA_	44447	FerrDb team	gene with protein product
139	Ferroptosis	NFE2L2	HGNC:7782	ENSG00000116044	Nrf2 Upregulation Inhibits Ferroptosis and Plays a Protective Role in IIR-ALI.	Mice	Nrf2 :+: SLC7A11, SLC7A11 :+: Cystine, Cystine :+: GSH, GSH :+: GPX4, GPX4 :-: Lipid ROS, Lipid ROS :+: Ferroptosis	Validated	0	_NA_	Q16236	33014271	NRF2 in article	44449	FerrDb team	gene with protein product
140	Ferroptosis	STAT3	HGNC:11364	ENSG00000168610	STAT3 Overexpression Upregulates SLC7A11 and Ameliorates OGD/R-Induced MLE12 Ferroptosis.	Mice	STAT3 :+: SLC7A11, SLC7A11 :+: Cystine, Cystine :+: GSH, GSH :+: GPX4, GPX4 :-: Lipid ROS, Lipid ROS :+: Ferroptosis	Validated	0	_NA_	P40763	33014271	_NA_	44449	FerrDb team	gene with protein product
141	Ferroptosis	ACOT1	HGNC:33128	ENSG00000184227	Overexpression of Acot1 in cell lines showed noteworthy protection to ferroptosis, while the knock-down of Acot1 sensitized cardiomyocytes to ferroptosis by DIC.	Mice	ACOT1 :-: Ferroptosis	Validated	0	_NA_	Q86TX2	32934217	_NA_	44454	FerrDb team	gene with protein product
142	Ferroptosis	NFE2L2	HGNC:7782	ENSG00000116044	Furthermore, Nfe2l2 (Nrf2) knockdown sensitized cells to ferroptotic cell death.	Rat	Nrf2 :+: SLC7A11, SLC7A11 :+: GSH, GSH :-: Ferroptosis, Nrf2 :+: GCL, GCL :+: GSH, GSH :-: Ferroptosis, Nrf2 :+: FTH1, FTH1 :-: Ferroptosis	Validated	0	_NA_	Q16236	32937103	Nrf2 in article	44454	FerrDb team	gene with protein product
143	Ferroptosis	ALDH3A2	HGNC:403	ENSG00000072210	Thus, our results show that loss of Aldh3a2 induces ferroptotic cell death in leukemic cells and is synthetically lethal with GPX4 inhibtion.	Mice	ALDH3A2 :-: Ferroptosis	Validated	0	_NA_	P51648	32458004	Aldh3a2 in article	44456	FerrDb team	gene with protein product
144	Ferroptosis	NFE2L2	HGNC:7782	ENSG00000116044	Nrf2 acivation inhibited seawater-induced ferroptosis in MLE-12 cells. Nrf2 deficiency aggravated lung injury and ferroptosis in mice induced by seawater drowning.	Mice	Nrf2 :-: Ferroptosis	Validated	0	_NA_	Q16236	32907551	Nrf2 in article	44456	FerrDb team	gene with protein product
145	Ferroptosis	STK11	HGNC:11389	ENSG00000118046	Loss of function of the tumor suppressor LKB1 enhances sensitivity to ferroptosis in human non-small cell lung cancer cells.	Human	LKB1 :+: AMPK, AMPK :-: ACC1, ACC1 :+: FAS, FAS :+: Ferroptosis	Validated	0	_NA_	Q15831	32883948	LKB1 in article	44456	FerrDb team	gene with protein product
146	Ferroptosis	FNDC5	HGNC:20240	ENSG00000160097	Serum irisin levels are decreased and negatively correlated with disease severity in patients with sepsis, and irisin treatment suppresses ferroptosis and restores mitochondrial function in experimental sepsis.	Human, mice	Irisin :-: Ferroptosis	Deduced	0	Irisin is a cleavage protein of fibronectin type III domain 5 (FNDC5).	Q8NAU1	32997405	Irisin in article	44465	FerrDb team	gene with protein product
147	Ferroptosis	CircIL4R	_NA_	_NA_	CircIL4R knockdown impeded oncogenesis and expedited ferroptosis of HCC cells.	Human	CircIL4R :-: miR-541-3p, miR-541-3p :-: GPX4, GPX4 :-: Ferroptosis	Validated	0	_NA_	_NA_	32808701	CircIL4R in article	44466	FerrDb team	circular RNA
148	Ferroptosis	CDH1	HGNC:1748	ENSG00000039068	CDH1 silencing or ZEB1 overexpression increased the susceptibility to ferroptosis, whereas CDH overexpression or ZEB1 silencing decreased the susceptibility, in vitro and in vivo.	Human, mice	CDH1 :-: Ferroptosis	Validated	0	_NA_	P12830	32896720	_NA_	44466	FerrDb team	gene with protein product
149	Ferroptosis	NFE2L2	HGNC:7782	ENSG00000116044	NRF2 negatively regulates FOCAD expression. FOCAD enhances the sensitivity of NSCLC cells to the ferroptosis induced by cysteine deprivation, but not GPX4 inhibition.	Human	NFE2L2 :-: FOCAD, FOCAD :+: FAK, FAK :+: Ferroptosis	Validated	0	_NA_	Q16236	32898818	NRF2 in article	44477	FerrDb team	gene with protein product
150	Ferroptosis	MIR214	HGNC:31591	ENSG00000283844	PVT1 silencing or miR-214 overexpression significantly reduced infarct size and suppressed ferroptosis in vivo.	Human, mice	MIR214 :-: PVT1, PVT1 :+: Ferroptosis	Validated	0	_NA_	_NA_	32827544	miR-214 in article	44482	FerrDb team	RNA, micro
151	Ferroptosis	NEDD4L	HGNC:7728	ENSG00000049759	Here, we screened 571 UPS-related E1, E2, and E3 genes in a human pancreatic cancer cell line (PANC1) and identified the upregulation of NEDD4-like E3 ubiquitin protein ligase (NEDD4L) as a novel ferroptosis suppressor.	Human	NEDD4L :-: LTF, LTF :+: Ferroptosis	Validated	0	_NA_	Q96PU5	32811647	_NA_	44483	FerrDb team	gene with protein product
152	Ferroptosis	SQSTM1	HGNC:11280	ENSG00000161011	Taken together, our results indicated that high p62 expression protects SH-SY5Y cells against 6-OHDA-induced ferroptosis.	Human	(SQSTM1/Keap1) :+: Nrf2, Nrf2 :-: Ferroptosis, (SQSTM1/Keap1) :+: HO-1, HO-1 :-: Ferroptosis	Validated	0	_NA_	Q13501	32770451	_NA_	44484	FerrDb team	gene with protein product
153	Ferroptosis	TF	HGNC:11740	ENSG00000091513	Trf-LKO mice display iron-deficiency anemia, iron overload in tissues, and susceptibility to liver damage via ferroptosis.	Human, mice	TF :-: Ferroptosis	Validated	0	Recognized as a driver in other studies.	P02787	32374849	transferrin/Trf in article	44486	FerrDb team	gene with protein product
154	Ferroptosis	FTMT	HGNC:17345	ENSG00000181867	FTMT and ferritin heavy chain (FTH) cooperated to protect macrophages from RSL-3-induced ferroptosis under hypoxia as this form of cell death is linked to iron metabolism. In hypoxic macrophages either FTMT or FTH was sufficient to pro_x0002_tect from ferroptosis	Human	FTMT :-: Ferroptosis	Validated	0	_NA_	Q8N4E7	32810738	_NA_	44497	FerrDb team	gene with protein product
155	Ferroptosis	BRD2	HGNC:1103	ENSG00000204256	Inhibition of BET and the proteasome triggers ferroptosis cell death.	Human	BRD2 :-: Ferroptosis	Deduced	0	_NA_	P25440	32937365	_NA_	44497	FerrDb team	gene with protein product
156	Ferroptosis	BRD3	HGNC:1104	ENSG00000169925	Inhibition of BET and the proteasome triggers ferroptosis cell death.	Human	BRD3 :-: Ferroptosis	Deduced	0	_NA_	Q15059	32937365	_NA_	44497	FerrDb team	gene with protein product
157	Ferroptosis	BRD4	HGNC:13575	ENSG00000141867	Inhibition of BET and the proteasome triggers ferroptosis cell death.	Human	BRD4 :-: Ferroptosis	Deduced	0	_NA_	O60885	32937365	_NA_	44497	FerrDb team	gene with protein product
158	Ferroptosis	BRDT	HGNC:1105	ENSG00000137948	Inhibition of BET and the proteasome triggers ferroptosis cell death.	Human	BRDT :-: Ferroptosis	Deduced	0	_NA_	Q58F21	32937365	_NA_	44497	FerrDb team	gene with protein product
159	Ferroptosis	SCD	HGNC:10571	ENSG00000099194	Collectively, this study demonstrated that SCD1 could promote tumor growth of gastric cancer cells and protect them from ferroptotic cell death.	Human, mice	SCD :+: SLC7A11, SLC7A11 :-: Ferroptosis, SCD :+: GPX4, GPX4 :-: Ferroptosis	Validated	0	_NA_	O00767	32726752	SCD1 in article	44504	FerrDb team	gene with protein product
160	Ferroptosis	SLC7A11	HGNC:11059	ENSG00000151012	Furthermore, we found that SLC7A11 knockdown increased vulnerability of mature MO3.13 cells to ferroptosis.	Human	SLC7A11 :-: Ferroptosis	Validated	0	_NA_	Q9UPY5	32608563	_NA_	44505	FerrDb team	gene with protein product
161	Ferroptosis	DECR1	HGNC:2753	ENSG00000104325	Collectively, these results suggest that DECR1 expression protect cells from oxidative stress and that DECR1 knockdown-induced cell death is primarily mediated by induction of ferroptosis.	Human	DECR1 :-: Lipid ROS, Lipid ROS :+: Ferroptosis	Validated	0	_NA_	Q16698	32686647	_NA_	44511	FerrDb team	gene with protein product
162	Ferroptosis	NFE2L2	HGNC:7782	ENSG00000116044	Nrf2 inhibition promotes erastin鈥慽nduced ferroptosis.	Human	NFE2L2 :+: GSH, GSH :-: Ferroptosis	Validated	0	_NA_	Q16236	32642794	Nrf2 in article	44511	FerrDb team	gene with protein product
163	Ferroptosis	GPX4	HGNC:4556	ENSG00000167468	Overexpression of GPX4 significantly reduced lipid peroxidation and cell death in the experimental SAH models both in vivo and in vitro.	Rat	GPX4 :-: Lipid ROS, Lipid ROS :+: Ferroptosis	Validated	0	_NA_	P36969	32634425	_NA_	44516	FerrDb team	gene with protein product
164	Ferroptosis	SLC7A11	HGNC:11059	ENSG00000151012	Knockout of SLC7A11 facilitates the process of ferroptosis in colorectal CSCs.	Human	SLC7A11 :+: Cystine, Cystine :-: Ferroptosis, SLC7A11 :+: Glutathione, Glutathione :-: Ferroptosis, SLC7A11 :-: Lipid ROS, Lipid ROS :+: Ferroptosis	Validated	0	_NA_	Q9UPY5	32621966	_NA_	44517	FerrDb team	gene with protein product
165	Ferroptosis	NFE2L2	HGNC:7782	ENSG00000116044	Nrf2 inhibits ferroptosis and protects against acute lung injury due to intestinal ischemia reperfusion via regulating SLC7A11 and HO-1.	Mice	NFE2L2 :+: SLC7A11, SLC7A11 :-: Ferroptosis, NFE2L2 :+: HO-1, HO-1 :-: Ferroptosis	Validated	0	_NA_	Q16236	32601262	Nrf2 in article.	44517	FerrDb team	gene with protein product
166	Ferroptosis	GLRX5	HGNC:20134	ENSG00000182512	Inhibition of GLRX5 promotes ferroptotic cell death of HNC cells.	Human, mice	GLRX5 :-: Lipid ROS, Lipid ROS :+: Ferroptosis	Validated	0	_NA_	Q86SX6	32685019	_NA_	44520	FerrDb team	gene with protein product
167	Ferroptosis	GPX4	HGNC:4556	ENSG00000167468	Glutathione peroxidase (GPX4) is critical for the reduction of toxic lipid hydroperoxides to their corresponding non-deleterious alcohols at the expense of reduced glutathione and thereby prevents cellular damage and induction of ferroptosis.	Human	GPX4 :-: Ferroptosis	Validated	0	_NA_	P36969	32577235	_NA_	44521	FerrDb team	gene with protein product
168	Ferroptosis	NCOA3	HGNC:7670	ENSG00000124151	NCOA3 as a coactivator synergized with NR5A2 to prevent BETi induced ferroptosis.	Human	NCOA3 :-: Lipid ROS, Lipid ROS :+: Ferroptosis	Deduced	0	_NA_	Q9Y6Q9	32536370	_NA_	44526	FerrDb team	gene with protein product
169	Ferroptosis	NR5A2	HGNC:7984	ENSG00000116833	NCOA3 as a coactivator synergized with NR5A2 to prevent BETi induced ferroptosis.	Human	NR5A2 :-: Lipid ROS, Lipid ROS :+: Ferroptosis	Deduced	0	_NA_	O00482	32536370	_NA_	44526	FerrDb team	gene with protein product
170	Ferroptosis	GPX4	HGNC:4556	ENSG00000167468	GPX4 depletion induces autophagy-dependent ferroptosis.	Human	GPX4 :-: Lipid ROS, Lipid ROS :+: Ferroptosis	Validated	0	_NA_	P36969	32457486	_NA_	44530	FerrDb team	gene with protein product
171	Ferroptosis	MTOR	HGNC:3942	ENSG00000198793	MTOR inhibitor induces GPX4 protein degradation. Interplay between MTOR and GPX4 signaling modulates autophagy dependent ferroptotic cancer cell death.	Human	MTOR :+: GPX4, GPX4 :-: Ferroptosis	Deduced	0	_NA_	P42345	32457486	_NA_	44531	FerrDb team	gene with protein product
172	Ferroptosis	PANX2	HGNC:8600	ENSG00000073150	PANX2 Silencing Promotes Ferroptosis in PCa Cells.	Human	PANX2 :-: Fe2, Fe2 :+: Ferroptosis, PANX2 :-: MDA, MDA :+: Ferroptosis	Validated	0	_NA_	Q96RD6	32547072	_NA_	44531	FerrDb team	gene with protein product
173	Ferroptosis	RHEBP1	HGNC:10010	ENSG00000229927	Rheb1 protects against cisplatin-induced tubular cell death and acute kidney injury via maintaining mitochondrial homeostasis.	Human, mice	RHEBP1 :-: Ferroptosis	Validated	0	Many studies revealed that apoptosis, necroptosis as well as ferroptosis all contribute to cisplatin-induced tubular cell death and AKI.	_NA_	32404875	Rheb1 in article.	44532	FerrDb team	pseudogene
174	Ferroptosis	TFAP2A	HGNC:11742	ENSG00000137203	TFAP2A Inhibition Promotes Ferroptosis.	Human	TFAP2A :-: Fe2+, Fe2+ :+: Ferroptosis	Validated	0	_NA_	P05549	32432738	_NA_	44539	FerrDb team	gene with protein product
175	Ferroptosis	CP	HGNC:2295	ENSG00000047457	Ceruloplasmin suppresses ferroptosis by regulating iron homeostasis in hepatocellular carcinoma cells.	Human	CP :-: Fe2+, Fe2+ :+: Ferroptosis, CP :-: Lipid ROS, Lipid ROS :+: Ferroptosis	Validated	0	_NA_	P00450	32283255	_NA_	44539	FerrDb team	gene with protein product
176	Ferroptosis	SLC7A11	HGNC:11059	ENSG00000151012	Collectively, these data suggest that SLC7A11 inhibits the ferroptosis induced by IMCA.	Human	SLC7A11 :-: Lipid ROS, Lipid ROS :+: Ferroptosis	Validated	0	_NA_	Q9UPY5	32322334	_NA_	44545	FerrDb team	gene with protein product
177	Ferroptosis	ARF6	HGNC:659	ENSG00000165527	Abrogation of ARF6 promotes RSL3-induced ferroptosis and mitigates gemcitabine resistance in pancreatic cancer cells.	Human	ARF6 :-: ACSL4, ACSL4 :+: Ferroptosis	Validated	0	_NA_	P62330	32368394	_NA_	44546	FerrDb team	gene with protein product
178	Ferroptosis	GDF15	HGNC:30142	ENSG00000130513	GDF15 knockdown promotes erastin-induced ferroptosis by decreasing SLC7A11 expression.	Human	GDF15 :+: SLC7A11, SLC7A11 :-: Ferroptosis, GDF15 :+: System Xc-, System Xc- :-: Ferroptosis	Validated	0	_NA_	Q99988	32209255	_NA_	44547	FerrDb team	gene with protein product
179	Ferroptosis	ABHD12	HGNC:15868	ENSG00000100997	Blockade of the lysophosphatidylserine lipase ABHD12 potentiates ferroptosis in cancer cells.	Human	ABHD12 :-: Ferroptosis	Validated	0	_NA_	Q8N2K0	32195565	_NA_	44547	FerrDb team	gene with protein product
180	Ferroptosis	PPP1R13L	HGNC:18838	ENSG00000104881	iASPP overexpression inhibits ferroptosis, and iASPP knockdown promotes ferroptosis in vivo.	Mice	PPP1R13L :+: Nrf2, Nrf2 :-: Ferroptosis	Validated	0	_NA_	Q8WUF5	32203170	iASPP in article.	44549	FerrDb team	gene with protein product
181	Ferroptosis	TFAM	HGNC:11741	ENSG00000108064	Zalcitabine-induced TFAM degradation promotes ferroptosis.	Human	TFAM :-: Ferroptosis	Validated	0	_NA_	Q00059	32186434	_NA_	44549	FerrDb team	gene with protein product
182	Ferroptosis	KDM3B	HGNC:1337	ENSG00000120733	Overexpressed KDM3B prevents cells from Erastin-induced ferroptosis.	Human	KDM3B :+: SLC7A11, SLC7A11 :-: Ferroptosis	Validated	0	_NA_	Q7LBC6	32107878	_NA_	44550	FerrDb team	gene with protein product
183	Ferroptosis	RNF113A	HGNC:12974	ENSG00000125352	RNF113A deficiency indeed potentiated the production of lipid ROS, which accumulate in cells undergoing ferroptosis, upon Cisplatin stimulation, as evidenced by the quantification of BODIPY-C11 staining.	Human	RNF113A :-: Lipid ROS, Lipid ROS :+: Ferroptosis	Validated	0	_NA_	O15541	32152280	_NA_	44550	FerrDb team	gene with protein product
184	Ferroptosis	PARK7	HGNC:16369	ENSG00000116288	DJ-1 suppresses ferroptosis through preserving the activity of S-adenosyl homocysteine hydrolase.	Human	PARK7 :-: Lipid ROS, Lipid ROS :+: Ferroptosis, PARK7 :+: GSH, GSH :-: Ferroptosis, PARK7 :+: AHCY, AHCY :-: Ferroptosis	Validated	0	_NA_	Q99497	32144268	DJ-1 in article.	44551	FerrDb team	gene with protein product
185	Ferroptosis	AHCY	HGNC:343	ENSG00000101444	Suppression of SAHH expression by RNA interference also promoted erastin-induced accumulation of lipid ROS (Fig. 5i, j), which phenocopied the DJ-1 KD effect.	Human	AHCY :-: Lipid ROS, Lipid ROS :+: Ferroptosis	Deduced	0	_NA_	P23526	32144268	SAHH in article.	44551	FerrDb team	gene with protein product
186	Ferroptosis	FXN	HGNC:3951	ENSG00000165060	Suppression of FXN enhanced erastin-induced ferroptosis.	Human	FXN :-: Lipid ROS, Lipid ROS :+: Ferroptosis, FXN :-: labile iron, labile iron :+: Ferroptosis	Validated	0	_NA_	Q16595	32169822	_NA_	44552	FerrDb team	gene with protein product
187	Ferroptosis	circ-TTBK2	HGNC:19141	ENSG00000128881	Knockdown of circ-TTBK2 suppressed cell proliferation, invasion, and promoted ferroptosis in glioma cells.	Human	circ-TTBK2 :-: Lipid ROS, Lipid ROS :+: Ferroptosis, circ-TTBK2 :+: ITGB8, ITBG8 :-: Ferroptosis	Validated	0	_NA_	Q6IQ55	32196629	circ-TTBK2	44552	FerrDb team	circular RNA
188	Ferroptosis	MIR522	HGNC:32127	ENSG00000283685	CAFs secreted exo-miR-522 suppresses ferroptosis of GC cells.	Human	MIR522 :-: Lipid ROS, Lipid ROS :+: Ferroptosis	Validated	0	_NA_	_NA_	32106859	miR-522 in article.	44552	FerrDb team	RNA, micro
189	Ferroptosis	IDH2	HGNC:5383	ENSG00000182054	Knockdown of IDH2 promotes ferroptosis in cells treated with erastin.	Human, mice	IDH2 :-: Lipid ROS, Lipid ROS :+: Ferroptosis	Validated	0	_NA_	P48735	32089268	_NA_	44560	FerrDb team	gene with protein product
190	Ferroptosis	PPARA	HGNC:9232	ENSG00000186951	In the p53 KO derivatives of both HT-1080 and SK-Hep1 cells, increased PPAR伪 activity suppressed ferroptosis (Fig. 6C, D), while decreased PPAR伪 activity increased their sensitivity to ferroptosis (Fig. 6E,F).	Human	PPARA :-: Ferroptosis	Validated	0	_NA_	Q07869	32079652	PPAR伪 in article.	44560	FerrDb team	gene with protein product
191	Ferroptosis	NOS2	HGNC:7873	ENSG00000007171	Knockdown (KD) of iNOS caused increased sensitivity of M1 RAW 264.7 macrophages and EOC 20 cells to RSL3 induced death that was effectively suppressed by Fer-1.	Mice	NOS2 :-: Lipid ROS, Lipid ROS :+: Ferroptosis	Validated	0	_NA_	P35228	32080625	iNOS in article.	44560	FerrDb team	gene with protein product
192	Ferroptosis	SIAH2	HGNC:10858	ENSG00000181788	Additionally SIAH2-deficient cells are also characterized by reduced expression levels of glutathione peroxidase 4 (GPX4), rendering the knock-out cells more sensitive to ferroptosis.	Human	SIAH2 :+: GPX4, GPX4 :-: Ferroptosis	Validated	0	_NA_	O43255	32042051	_NA_	44560	FerrDb team	gene with protein product
193	Ferroptosis	RELA	HGNC:9955	ENSG00000173039	Deficiency of IEC NF-魏Bp65 led to upregulated ER stress-mediated ferroptosis in colitis	Mice	RELA :-: ER stress, ER stress :+: Ferroptosis	Validated	0	_NA_	Q04206	32015337	NF-魏Bp65 in article.	44561	FerrDb team	gene with protein product
194	Ferroptosis	PRKAA2	HGNC:9377	ENSG00000162409	AMPK inactivation sensitizes cancer cells to ferroptotic cell death.	Human	PRKAA2 :+: phosphorylation of ACC, phosphorylation of ACC :-: Ferroptosis, PRKAA2 :-: PUFA-containing lipid biosynthesis, PUFA-containing lipid biosynthesis :+: Ferroptosis	Validated	0	_NA_	P54646	32029897	AMPK in article.	44560	FerrDb team	gene with protein product
195	Ferroptosis	VDR	HGNC:12679	ENSG00000111424	VDR activation attenuate cisplatin induced AKI by inhibiting ferroptosis.	Mice	VDR :-: Lipid ROS, Lipid ROS :+: Ferroptosis, VDR :+: GPX4, GPX4 :-: Ferroptosis	Validated	0	_NA_	P11473	31996668	_NA_	44560	FerrDb team	gene with protein product
196	Ferroptosis	NEDD4	HGNC:7727	ENSG00000069869	Nedd4 negatively regulates erastin-induced ferroptosis.	Human	NEDD4 :-: Lipid ROS, Lipid ROS :+: Ferroptosis, NEDD4 :-: iron accumulation, iron accumulation :+: Ferroptosis, NEDD4 :+: GSH, GSH :-: Ferroptosis, NEDD4 :-: GSSG, GSSG :+: Ferroptosis	Validated	0	_NA_	P46934	31974380	Nedd4 in article.	44560	FerrDb team	gene with protein product
197	Ferroptosis	FXN	HGNC:3951	ENSG00000165060	FXN deficiency impairs thermogenesis and adipogenesis and increases susceptibility to ferroptosis in cultured adipocytes.	Mice	FXN :-: Lipid ROS, Lipid ROS :+: Ferroptosis	Validated	0	_NA_	Q16595	31974344	_NA_	44560	FerrDb team	gene with protein product
198	Ferroptosis	AIFM2	HGNC:21411	ENSG00000042286	AIFM2 blocks ferroptosis independent of ubiquinol metabolism.	Human	AIFM2 :+: ESCRT-III, ESCRT-III :-: Ferroptosis	Validated	0	_NA_	Q9BRQ8	31964528	_NA_	44560	FerrDb team	gene with protein product
199	Ferroptosis	PRDX1	HGNC:9352	ENSG00000117450	Consistent with our previous observation, loss of PRDX1 was sufficient to induce a significant increase in lipid peroxidation (Fig. 3B).	Human	PRDX1 :-: Lipid ROS, Lipid ROS :+: Ferroptosis	Deduced	0	_NA_	Q06830	31901729	_NA_	44568	FerrDb team	gene with protein product
200	Ferroptosis	AR	HGNC:644	ENSG00000169083	Furthermore, overexpression of AR prevented ferroptosis in the presence of GPX4.	Human	AR :+: GPX4, GPX4 :-: Lipid ROS, Lipid ROS :+: Ferroptosis	Validated	0	_NA_	P10275	31896509	_NA_	44568	FerrDb team	gene with protein product
201	Ferroptosis	CBS	HGNC:1550	ENSG00000160200	CBS RNAi-induced cell death was also blocked by Fer-1 and Lip-1, indicating that inhibition of CBS in the context of system Xc- blockage caused ferroptosis.	Human	CBS :+: GSH, GSH :-: Ferroptosis, CBS :-: Lipid ROS, Lipid ROS :+: Ferroptosis	Validated	0	_NA_	P35520	31819185	_NA_	44568	FerrDb team	gene with protein product
202	Ferroptosis	NFE2L2	HGNC:7782	ENSG00000116044	Genetically repression of NRF2 enhanced ferroptosis susceptibility.	Human	NFE2L2 :+: CBS, CBS :-: Ferroptosis, NFE2L2 :+: GSH, GSH :-: Ferroptosis, NFE2L2 :-: MDA, MDA :+: Ferroptosis	Validated	0	_NA_	Q16236	31819185	NRF2 in article.	44568	FerrDb team	gene with protein product
203	Ferroptosis	CHMP5	HGNC:26942	ENSG00000086065	Compared to the control shRNA group, suppressing CHMP5 or CHMP6 expression by shRNA increased erastin- or RSL3-induced cell death (Fig. 3B), indicating that ESCRT-III plays a pro-survival role in ferroptosis.	Human	CHMP5 :-: HMGB1, HMGB1 :+: Ferroptosis	Validated	0	_NA_	Q9NZZ3	31761326	_NA_	44568	FerrDb team	gene with protein product
204	Ferroptosis	CHMP6	HGNC:25675	ENSG00000176108	Compared to the control shRNA group, suppressing CHMP5 or CHMP6 expression by shRNA increased erastin- or RSL3-induced cell death (Fig. 3B), indicating that ESCRT-III plays a pro-survival role in ferroptosis.	Human	CHMP6 :-: HMGB1, HMGB1 :+: Ferroptosis	Validated	0	_NA_	Q96FZ7	31761326	_NA_	44568	FerrDb team	gene with protein product
205	Ferroptosis	HMOX1	HGNC:5013	ENSG00000100292	WT MEFs became more sensitive to ferroptosis by knockdown of Hmox1 than cells with control knockdown (Figs. S5D, S6D, and S7D).	Mice	HMOX1 :-: Ferroptosis	Validated	0	_NA_	P09601	31740582	_NA_	44568	FerrDb team	gene with protein product
206	Ferroptosis	ZFP36	HGNC:12862	ENSG00000128016	RNA-binding protein ZFP36/TTP protects against ferroptosis by regulating autophagy signaling pathway in hepatic stellate cells.	Human, mice	ZFP36 :-: iron levels, iron levels :+: Ferroptosis, ZFP36 :-: Lipid ROS, Lipid ROS :+: Ferroptosis, ZFP36 :+: GSH, GSH :-: Ferroptosis, ZFP36 :-: MDA, MDA :+: Ferroptosis	Validated	0	_NA_	P26651	31679460	_NA_	44568	FerrDb team	gene with protein product
207	Ferroptosis	LAMP2	HGNC:6501	ENSG00000005893	Lysosome-associated membrane protein-2 deficiency increases the risk of reactive oxygen species-induced ferroptosis in retinal pigment epithelial cells.	Human	LAMP2 :+: GSH, GSH :-: Ferroptosis, LAMP2 :-: Lipid ROS, Lipid ROS :+: Ferroptosis	Validated	0	_NA_	P13473	31672277	_NA_	44571	FerrDb team	gene with protein product
208	Ferroptosis	MTF1	HGNC:7428	ENSG00000188786	Importantly, MTF1 silencing also abolished the ferroptosis protection phenotypes of ATM silencing (Fig. 5c).	Human	MTF1 :-: ATM, ATM :-: FPN1, FPN1 :-: Fe, ATM :-: FTH1, FTH1 :-: Fe, ATM :-: FTL, FTL :-: Fe, Fe :+: Ferroptosis	Validated	0	_NA_	Q14872	31320750	_NA_	44571	FerrDb team	gene with protein product
209	Ferroptosis	COPZ1	HGNC:2243	ENSG00000111481	Knockdown of COPZ1 causes ferroptosis in GBM cells.	Human	COPZ1 :-: NCOA4, NCOA4 :-: ferritin, ferritin :-: ferrous iron, ferrous iron :+: Ferroptosis	Validated	0	_NA_	P61923	33420375	_NA_	44580	FerrDb team	gene with protein product
210	Ferroptosis	NUPR1	HGNC:29990	ENSG00000176046	NUPR1 is a critical repressor of ferroptosis.	Human	NUPR1 :-: Lipid ROS, Lipid ROS :+: Ferroptosis, NUPR1 :+: LCN2, LCN2 :-: Fe2, Fe2 :+: Ferroptosis, NUPR1 :+: LCN2, LCN2 :-: MDA, MDA :+: Ferroptosis	Validated	0	_NA_	O60356	33510144	_NA_	44587	FerrDb team	gene with protein product
211	Ferroptosis	USP35	HGNC:20061	ENSG00000118369	USP35 knockdown promotes ferroptosis in lung cancer cells.	Human	USP35 :+: FPN, FPN :-: Fe2, Fe2 :+: Ferroptosis	Validated	0	_NA_	Q9P2H5	33931967	_NA_	44587	FerrDb team	gene with protein product
212	Ferroptosis	HSF1	HGNC:5224	ENSG00000185122	HSF1 inhibition sensitizes cancer cells to ferroptotic cell death.	Human	HSF1 :+: PROM2, PROM2 :-: Ferroptosis	Validated	0	_NA_	Q00613	34223704	_NA_	44604	FerrDb team	gene with protein product
213	Ferroptosis	PROM2	HGNC:20685	ENSG00000155066	Together, these data indicate that cells can resist ferroptosis by activating p38 and, consequently, inducing prominin2.	Human	PROM2 :-: Ferroptosis	Validated	0	_NA_	Q8N271	34223704	_NA_	44604	FerrDb team	gene with protein product
214	Ferroptosis	PLA2G6	HGNC:9039	ENSG00000184381	These results demonstrate that iPLA2尾 acts as a major ferroptosis repressor in a GPX4-independent manner.	Human	PLA2G6 :-: Lipid ROS, Lipid ROS :+: Ferroptosis	Validated	0	_NA_	O60733	34131139	iPLA2尾 in article.	44615	FerrDb team	gene with protein product
215	Ferroptosis	HIF1A	HGNC:4910	ENSG00000100644	Knock-down of HIF-1伪 increases free iron level, promotes mitochondrial iron accumulation and induces ferroptosis under hypoxia.	Human	HIF1A :-: iron accumulation, iron accumulation :+: Ferroptosis, HIF1A :-: Lpid ROS, Lipid ROS :+: Ferroptosis, HIF1A :-: PTGS2, PTGS2 :+: Ferroptosis, HIF1A :-: MDA, MDA :+: Ferroptosis, HIF1A :+: GSH, GSH :-: Ferroptosis	Validated	0	_NA_	Q16665	33895289	HIF-1伪 in article.	44616	FerrDb team	gene with protein product
216	Ferroptosis	NEAT1	HGNC:30815	ENSG00000245532	NEAT1 knockdown and overexpression greatly increased and decreased cell death (TUNEL staining, p鈥?鈥?.05;Figure 2b, c), respectively, and affected MDA levels (p鈥?鈥?.05; Figure 2d) in A549 cells, further confirming the link between NEAT1 and ferroptosis induction.	Human	NEAT1 :-: Ferroptosis	Validated	0	_NA_	_NA_	33730930	Long non-coding RNA.	44616	FerrDb team	RNA, long non-coding
217	Ferroptosis	RRM2	HGNC:10452	ENSG00000171848	Identification of critical ferroptosis regulators in lung adenocarcinoma that RRM2 facilitates tumor immune infiltration by inhibiting ferroptotic death.	Human	RRM2 :+: glutathione, glutathione :-: Ferroptosis, RRM2 :-: iron accumulation, iron accumulation :+: Ferroptosis, RRM2 :-: Lipid ROS, Lpid ROS :+: Ferroptosis, RRM2 :-: MDA, MDA :+: Ferroptosis	Validated	0	_NA_	P31350	34648954	_NA_	44616	FerrDb team	gene with protein product
218	Ferroptosis	SLC7A11	HGNC:11059	ENSG00000151012	xCT inhibition induces MF-HSC ferroptosis.	Human	SC7A11 :+: GSH, GSH :-: Ferroptosis, SC7A11 :-: Lipid ROS, Lipid ROS :+: Ferroptosis, SC7A11 :-: CHAC1, CHAC1 :+: Ferroptosis, SC7A11 :-: PTGS2, PTGS2 :+: Ferroptosis	Validated	0	_NA_	Q9UPY5	33991158	xCT in article.	44622	FerrDb team	gene with protein product
219	Ferroptosis	FTMT	HGNC:17345	ENSG00000181867	Overexpression of FtMt reduced osteoblastic ferroptosis under high glucose condition while silent FtMt induced mitophagy through ROS / PINK1/Parkin pathway.	Rat	FTMT :-: Lipid ROS, Lipid ROS :+: Ferroptosis	Validated	0	_NA_	Q8N4E7	33594527	_NA_	44622	FerrDb team	gene with protein product
220	Ferroptosis	PARP1	HGNC:270	ENSG00000143799	PARP inhibition promotes ferroptosis in ovarian cancer cells.	Human	PARP1 :+: SLC7A11, SLC7A11 :+: glutathione biosynthesis, glutathione biosynthesis :-: Lipid ROS, Lipid ROS :+: Ferroptosis	Deduced	0	_NA_	P09874	33722571	_NA_	44622	FerrDb team	gene with protein product
221	Ferroptosis	PARP2	HGNC:272	ENSG00000129484	PARP inhibition promotes ferroptosis in ovarian cancer cells.	Human	PARP2 :+: SLC7A11, SLC7A11 :+: glutathione biosynthesis, glutathione biosynthesis :-: Lipid ROS, Lipid ROS :+: Ferroptosis	Deduced	0	_NA_	Q9UGN5	33722571	_NA_	44622	FerrDb team	gene with protein product
222	Ferroptosis	PARP3	HGNC:273	ENSG00000041880	PARP inhibition promotes ferroptosis in ovarian cancer cells.	Human	PARP3 :+: SLC7A11, SLC7A11 :+: glutathione biosynthesis, glutathione biosynthesis :-: Lipid ROS, Lipid ROS :+: Ferroptosis	Deduced	0	_NA_	Q9Y6F1	33722571	_NA_	44622	FerrDb team	gene with protein product
223	Ferroptosis	PARP4	HGNC:271	ENSG00000102699	PARP inhibition promotes ferroptosis in ovarian cancer cells.	Human	PARP4 :+: SLC7A11, SLC7A11 :+: glutathione biosynthesis, glutathione biosynthesis :-: Lipid ROS, Lipid ROS :+: Ferroptosis	Deduced	0	_NA_	Q9UKK3	33722571	_NA_	44622	FerrDb team	gene with protein product
224	Ferroptosis	PARP6	HGNC:26921	ENSG00000137817	PARP inhibition promotes ferroptosis in ovarian cancer cells.	Human	PARP6 :+: SLC7A11, SLC7A11 :+: glutathione biosynthesis, glutathione biosynthesis :-: Lipid ROS, Lipid ROS :+: Ferroptosis	Deduced	0	_NA_	Q2NL67	33722571	_NA_	44622	FerrDb team	gene with protein product
225	Ferroptosis	PARP8	HGNC:26124	ENSG00000151883	PARP inhibition promotes ferroptosis in ovarian cancer cells.	Human	PARP8 :+: SLC7A11, SLC7A11 :+: glutathione biosynthesis, glutathione biosynthesis :-: Lipid ROS, Lipid ROS :+: Ferroptosis	Deduced	0	_NA_	Q8N3A8	33722571	_NA_	44622	FerrDb team	gene with protein product
226	Ferroptosis	PARP9	HGNC:24118	ENSG00000138496	PARP inhibition promotes ferroptosis in ovarian cancer cells.	Human	PARP9 :+: SLC7A11, SLC7A11 :+: glutathione biosynthesis, glutathione biosynthesis :-: Lipid ROS, Lipid ROS :+: Ferroptosis	Deduced	0	_NA_	Q8IXQ6	33722571	_NA_	44622	FerrDb team	gene with protein product
227	Ferroptosis	PARP10	HGNC:25895	ENSG00000178685	PARP inhibition promotes ferroptosis in ovarian cancer cells.	Human	PARP10 :+: SLC7A11, SLC7A11 :+: glutathione biosynthesis, glutathione biosynthesis :-: Lipid ROS, Lipid ROS :+: Ferroptosis	Deduced	0	_NA_	Q53GL7	33722571	_NA_	44622	FerrDb team	gene with protein product
228	Ferroptosis	PARP11	HGNC:1186	ENSG00000111224	PARP inhibition promotes ferroptosis in ovarian cancer cells.	Human	PARP11 :+: SLC7A11, SLC7A11 :+: glutathione biosynthesis, glutathione biosynthesis :-: Lipid ROS, Lipid ROS :+: Ferroptosis	Deduced	0	_NA_	Q9NR21	33722571	_NA_	44622	FerrDb team	gene with protein product
229	Ferroptosis	PARP12	HGNC:21919	ENSG00000059378	PARP inhibition promotes ferroptosis in ovarian cancer cells.	Human	PARP12 :+: SLC7A11, SLC7A11 :+: glutathione biosynthesis, glutathione biosynthesis :-: Lipid ROS, Lipid ROS :+: Ferroptosis	Deduced	0	_NA_	Q9H0J9	33722571	_NA_	44622	FerrDb team	gene with protein product
230	Ferroptosis	PARP14	HGNC:29232	ENSG00000173193	PARP inhibition promotes ferroptosis in ovarian cancer cells.	Human	PARP14 :+: SLC7A11, SLC7A11 :+: glutathione biosynthesis, glutathione biosynthesis :-: Lipid ROS, Lipid ROS :+: Ferroptosis	Deduced	0	_NA_	Q460N5	33722571	_NA_	44622	FerrDb team	gene with protein product
231	Ferroptosis	PARP15	HGNC:26876	ENSG00000173200	PARP inhibition promotes ferroptosis in ovarian cancer cells.	Human	PARP15 :+: SLC7A11, SLC7A11 :+: glutathione biosynthesis, glutathione biosynthesis :-: Lipid ROS, Lipid ROS :+: Ferroptosis	Deduced	0	_NA_	Q460N3	33722571	_NA_	44622	FerrDb team	gene with protein product
232	Ferroptosis	PARP16	HGNC:26040	ENSG00000138617	PARP inhibition promotes ferroptosis in ovarian cancer cells.	Human	PARP16 :+: SLC7A11, SLC7A11 :+: glutathione biosynthesis, glutathione biosynthesis :-: Lipid ROS, Lipid ROS :+: Ferroptosis	Deduced	0	_NA_	Q8N5Y8	33722571	_NA_	44622	FerrDb team	gene with protein product
233	Ferroptosis	PDSS2	HGNC:23041	ENSG00000164494	PDSS2 Inhibits the Ferroptosis of Vascular Endothelial Cells in Atherosclerosis by Activating Nrf2.	Human	PDSS2 :+: Nrf2, Nrf2 :-: iron content, iron content :+: Ferroptosis, PDSS2 :+: Nrf2, Nrf2 :-: Lipid ROS, Lipid ROS :+: Ferroptosis, PDSS2 :+: Nrf2, Nrf2 :+: GSH, GSH :-: Ferroptosis	Validated	0	_NA_	Q86YH6	33929387	_NA_	44622	FerrDb team	gene with protein product
234	Ferroptosis	TXN	HGNC:12435	ENSG00000136810	Our results suggest that Trx-1 inhibits ferroptosis in PD through regulating GPX4 and GSH.	Mice	TXN :+: GPX4, GPX4 :-: Ferroptosis, TXN :+: GSH, GSH :-: Ferroptosis, TXN :-: Lpid ROS, Lipid ROS :+: Ferroptosis	Validated	0	_NA_	P10599	33634378	Thioredoxin-1 in article.	44622	FerrDb team	gene with protein product
235	Ferroptosis	SENP1	HGNC:17927	ENSG00000079387	SENP1 overexpression suppresses ferroptotic cell death of H9c2 cells.	Rat	SENP1 :-: Lpid ROS, Lpid ROS :+: Ferroptosis, SENP1 :-: ACSL4, ACSL4 :+: Ferroptosis	Validated	0	_NA_	Q9P0U3	33746578	_NA_	44623	FerrDb team	gene with protein product
236	Ferroptosis	PLA2G6	HGNC:9039	ENSG00000184381	Phospholipase iPLA2尾 Averts Ferroptosis By Eliminating A Redox Lipid Death Signal.	Human, mice	PLA2G6 :-: Ferroptosis	Validated	0	_NA_	O60733	33542532	iPLA2尾 in article.	44623	FerrDb team	gene with protein product
237	Ferroptosis	OIP5-AS1	HGNC:43563	ENSG00000247556	LncRNA OIP5-AS1 inhibits ferroptosis in prostate cancer with long-term cadmium exposure through miR-128-3p/SLC7A11 signaling.	Human	OIP5-AS1 :-: miR-128-3p, miR-128-3p :-: SLC7A11, SLC7A11 :-: Ferroptosis, OIP5-AS1 :-: Fe2, Fe2 :+: Ferroptosis, OIP5-AS1 :-: iron content, iron content :+: Ferroptosis, OIP5-AS1 :+: GSH, GSH :-: Ferroptosis	Validated	0	_NA_	_NA_	34051661	Long non-coding RNA.	44623	FerrDb team	RNA, long non-coding
238	Ferroptosis	MIR190A	HGNC:31560	ENSG00000211137	miR-190a-5p inhibits ferroptosis induced by erastin and RSL3 in H9c2 cells.	Human	miR-190a-5p :-: GLS2, GLS2 :+: Lpid ROS, Lipid ROS :+: Ferroptosis, miR-190a-5p :-: GLS2, GLS2 :+: MDA, MDA :+: Ferroptosis, miR-190a-5p :-: GLS2, GLS2 :+: Fe2 accumulation, Fe2 accumulation :+: Ferroptosis	Validated	0	_NA_	_NA_	34111670	miR-190a-5p in article.	44623	FerrDb team	RNA, micro
239	Ferroptosis	FGF21	HGNC:3678	ENSG00000105550	FGF21 attenuates ferroptosis by promoting HO-1 ubiquitination and degradation.	Mice	FGF21 :+: FPN, FPN :-: Fe2+, Fe2+ :+: Ferroptosis, FGF21 :+: FTH, FTH :-: Fe2+, Fe2+ :+: Ferroptosis, FGF21 :+: FTL, FTL :-: Fe2+, Fe2+ :+: Ferroptosis, FGF21 :+: GPX4, GPX4 :-: Ferroptosis, FGF21 :+: NRF2, NRF2 :-: Ferroptosis, FGF21 :-: PTGS2, PTGS2 :+: Ferroptosis, FGF21 :-: Lipid ROS, Lpid ROS :+: Ferroptosis, FGF21 :-: MDA, MDA :+: Ferroptosis, FGF21 :+: GSH, GSH :-: Ferroptosis, FGF21 :-: H…	Validated	0	_NA_	Q9NSA1	34530349	_NA_	44627	FerrDb team	gene with protein product
240	Ferroptosis	CREB1	HGNC:2345	ENSG00000118260	CREB stimulates GPX4 transcription to inhibit ferroptosis in lung adenocarcinoma.	Human	CREB1 :+: GPX4, GPX4 :-: Ferroptosis	Deduced	0	_NA_	P16220	33846793	CREB in article.	44627	FerrDb team	gene with protein product
241	Ferroptosis	CREB3	HGNC:2347	ENSG00000107175	CREB stimulates GPX4 transcription to inhibit ferroptosis in lung adenocarcinoma.	Human	CREB3 :+: GPX4, GPX4 :-: Ferroptosis	Deduced	0	_NA_	O43889	33846793	CREB in article.	44627	FerrDb team	gene with protein product
242	Ferroptosis	CREB5	HGNC:16844	ENSG00000146592	CREB stimulates GPX4 transcription to inhibit ferroptosis in lung adenocarcinoma.	Human	CREB5 :+: GPX4, GPX4 :-: Ferroptosis	Deduced	0	_NA_	Q02930	33846793	CREB in article.	44627	FerrDb team	gene with protein product
243	Ferroptosis	FTMT	HGNC:17345	ENSG00000181867	FtMt deletion aggravates cerebral I/R-induced ferroptosis.	Mice	FTMT :+: GPX4, GPX4 :-: Ferroptosis, FTMT :+: GSH, GSH :-: Ferroptosis, FTMT :-: Lipid ROS, Lipid ROS :+: Ferroptosis, FTMT :+: FPN1, FPN1 :-: Fe2, Fe2 :+: Ferroptosis	Validated	0	_NA_	Q8N4E7	33953171	_NA_	44628	FerrDb team	gene with protein product
244	Ferroptosis	GOT1	HGNC:4432	ENSG00000120053	GOT1 suppression potentiates ferroptosis sensitivity.	Human	GOT1 :-: labile iron, labile iron :+: Ferroptosis	Validated	0	_NA_	P17174	34381026	_NA_	44628	FerrDb team	gene with protein product
245	Ferroptosis	TFRC	HGNC:11763	ENSG00000072274	Tfr1 deletion activates ferroptosis in skeletal muscle upon muscular regeneration.	Mice	TFRC :+: GPX4, GPX4 :-: Ferroptosis, TFRC :+: GSH, GSH :-: Ferroptosis, TFRC :-: MDA, MDA :+: Ferroptosis, TFRC :-: Lpid ROS, Lipid ROS :+: Ferroptosis, TFRC :-: Labile iron, Labile iron :+: Ferroptosis	Validated	0	_NA_	P02786	33955709	Tfr1 in article.	44628	FerrDb team	gene with protein product
246	Ferroptosis	GPX4	HGNC:4556	ENSG00000167468	GPX4 deficiency induces HSPC ferroptosis in vitro.	Mice	GPX4 :-: Lpid ROS, Lpid ROS :+: Ferroptosis	Validated	0	_NA_	P36969	34267193	_NA_	44628	FerrDb team	gene with protein product
247	Ferroptosis	MIR130B	HGNC:31515	ENSG00000283871	miR-130b-3p suppresses erastin or RSL3-induced ferroptosis in melanoma cells.	Human	miR-130b-3p :-: DKK1, DKK1 :-: Nrf2/HO-1 pathway, Nrf2/HO-1 pathway :-: Ferroptosis, miR-130b-3p :-: Lipid ROS, Lpid ROS :+: Ferroptosis, miR-130b-3p :-: iron accumulation, iron accumulation :+: Ferroptosis	Validated	0	_NA_	_NA_	34117611	miR-130b-3p in article	44630	FerrDb team	RNA, micro
248	Ferroptosis	BEX1	HGNC:1036	ENSG00000133169	Taken together, these findings demonstrate that BEX1 promotes cell survival in adrenal cells by mediating the inhibition of ferroptosis and suggest a function for BEX1 in the pathogenesis of APAs.	Human	BEX1 :-: Ferroptosis	Validated	0	_NA_	Q9HBH7	33745298	_NA_	44630	FerrDb team	gene with protein product
254	Ferroptosis	ASAH2	HGNC:18860	ENSG00000188611	Our data thus indicate the Asah2 represses Hmox1 expression to reduce lipid ROS to suppress ferroptosis.	Mice	ASAH2 :-: p53, p53 :+: Hmox1, Hmox1 :+: Lipid ROS, Lipid ROS :+: Ferroptosis, ASAH2 :-: p53, p53 :-: GSH, GSH :-: Ferroptosis	Validated	0	_NA_	Q9NR71	33547170	_NA_	44635	FerrDb team	gene with protein product
255	Ferroptosis	SCD	HGNC:10571	ENSG00000099194	Mechanistically, SCD1 leads to fatty acid (FA) desaturation and FABP4 derived from TEM enhances lipid droplet (LD) in cancer cells, which cooperatively protect from oxidative stress-induced ferroptosis.	Mice	SCD :-: Ferroptosis	Validated	0	Ortholog mice gene	O00767	34030117	SCD1 in article.	44635	FerrDb team	gene with protein product
256	Ferroptosis	FABP4	HGNC:3559	ENSG00000170323	Mechanistically, SCD1 leads to fatty acid (FA) desaturation and FABP4 derived from TEM enhances lipid droplet (LD) in cancer cells, which cooperatively protect from oxidative stress-induced ferroptosis.	Human	FABP4 :-: Ferroptosis	Validated	0	_NA_	P15090	34030117	_NA_	44635	FerrDb team	gene with protein product
257	Ferroptosis	AKT1S1	HGNC:28426	ENSG00000204673	mTORC1 inhibition sensitizes cancer cells or tumors to ferroptosis.	Human	AKT1S1 :-: Ferroptosis	Deduced	0	_NA_	Q96B36	33707434	mTORC1 in article. mTORC1 exists as a multiprotein complex consisting of mTOR, Raptor, and other proteins.	44635	FerrDb team	gene with protein product
258	Ferroptosis	MLST8	HGNC:24825	ENSG00000167965	mTORC1 inhibition sensitizes cancer cells or tumors to ferroptosis.	Human	MLST8 :-: Ferroptosis	Deduced	0	_NA_	Q9BVC4	33707434	mTORC1 in article. mTORC1 exists as a multiprotein complex consisting of mTOR, Raptor, and other proteins.	44635	FerrDb team	gene with protein product
259	Ferroptosis	MTOR	HGNC:3942	ENSG00000198793	mTORC1 inhibition sensitizes cancer cells or tumors to ferroptosis.	Human	MTOR :-: Ferroptosis	Deduced	0	_NA_	P42345	33707434	mTORC1 in article. mTORC1 exists as a multiprotein complex consisting of mTOR, Raptor, and other proteins.	44635	FerrDb team	gene with protein product
260	Ferroptosis	RPTOR	HGNC:30287	ENSG00000141564	mTORC1 inhibition sensitizes cancer cells or tumors to ferroptosis.	Human	RPTOR :-: Ferroptosis	Deduced	0	_NA_	Q8N122	33707434	mTORC1 in article. mTORC1 exists as a multiprotein complex consisting of mTOR, Raptor, and other proteins.	44635	FerrDb team	gene with protein product
261	Ferroptosis	CDH1	HGNC:1748	ENSG00000039068	These results indicate that the inhibition of E-cadherin or the induction of EMT enhance ferroptosis.	Human	CDH1 :-: Lipid ROS, Lpid ROS :+: Ferroptosis, CDH1 :-: Fe2, Fe2 :+: Ferroptosis	Validated	0	_NA_	P12830	34801472	E-cadherin in article.	44635	FerrDb team	gene with protein product
262	Ferroptosis	SIRT1	HGNC:14929	ENSG00000096717	SIRT1 inhibits FCs ferroptosis in excess iron.	Human	SIRT1 :-: Lpid ROS, Lipid ROS :+: Ferroptosis, SIRT1 :+: GPX4, GPX4 :-: Ferroptosis	Validated	0	_NA_	Q96EB6	34000515	_NA_	44636	FerrDb team	gene with protein product
263	Ferroptosis	TYRO3	HGNC:12446	ENSG00000092445	Inhibition of TYRO3 enhances ferroptosis and sensitizes resistant tumors to anti-mPD-1 therapy.	Human, mice	TYRO3 :-: Lipid ROS, Lipid ROS :+: Ferroptosis, TYRO3 :+: AKT, AKT :+: NRF2, NRF2 :-: Ferroptosis	Validated	0	_NA_	Q06418	33855973	_NA_	44636	FerrDb team	gene with protein product
264	Ferroptosis	SIRT6	HGNC:14934	ENSG00000077463	SIRT6 silencing overcomes resistance to sorafenib by promoting ferroptosis in gastric cancer.	Human	SIRT6 :+: GPX4, GPX4 :-: Ferroptosis, SIRT6 :-: Lipid ROS, Lipid ROS :+: Ferroptosis, SIRT6 :-: Fe2+, Fe2+ :+: Ferroptosis, SIRT6 :-: MDA, MDA :+: Ferroptosis, SIRT6 :+: GSH, GSH :-: Ferroptosis, SIRT6 :+: NRF2, NRF2 :-: Ferroptosis	Validated	0	_NA_	Q8N6T7	34530350	_NA_	44636	FerrDb team	gene with protein product
265	Ferroptosis	TMSB4X	HGNC:11881	ENSG00000205542	Thymosin beta 4 alleviates non-alcoholic fatty liver by inhibiting ferroptosis via up-regulation of GPX4.	Human, rat	TMSB4X :-: Lpid ROS, Lipid ROS :+: Ferroptosis, TMSB4X :-: MDA, MDA :+: Ferroptosis, TMSB4X :+: GSH, GSH :-: Ferroptosis, TMSB4X :+: GPX4, GPX4 :-: Ferroptosis	Deduced	0	_NA_	P62328	34280397	T尾4 in article.	44636	FerrDb team	gene with protein product
266	Ferroptosis	TMSB4Y	HGNC:11882	ENSG00000154620	Thymosin beta 4 alleviates non-alcoholic fatty liver by inhibiting ferroptosis via up-regulation of GPX4.	Human, rat	TMSB4Y :-: Lpid ROS, Lipid ROS :+: Ferroptosis, TMSB4Y :-: MDA, MDA :+: Ferroptosis, TMSB4Y :+: GSH, GSH :-: Ferroptosis, TMSB4Y :+: GPX4, GPX4 :-: Ferroptosis	Deduced	0	_NA_	O14604	34280397	T尾4 in article.	44636	FerrDb team	gene with protein product
267	Ferroptosis	KIF20A	HGNC:9787	ENSG00000112984	High KIF20A expression in resistant CRC cell line suppressed the intracellular ferroptosis process.	Human	KIF20A :+: NUAK1, NUAK1 :+: NRF2, NRF2 :+: GPX4, GPX4 :-: Ferroptosis	Validated	0	_NA_	O95235	33819186	_NA_	44636	FerrDb team	gene with protein product
268	Ferroptosis	ECH1	HGNC:3149	ENSG00000104823	Enoyl coenzyme A hydratase 1 alleviates nonalcoholic steatohepatitis in mice by suppressing hepatic ferroptosis.	Human, mice	ECH1 :+: GPX4, GPX4 :-: Ferroptosis	Validated	0	_NA_	Q13011	33813878	_NA_	44636	FerrDb team	gene with protein product
272	Ferroptosis	circRHOT1	_NA_	_NA_	Circular RNA RHOT1 promotes progression and inhibits ferroptosis via mir-106a-5p/STAT3 axis in breast cancer.	Human	circRHOT1 :-: miR-106a-5p, miR-106a-5p :-: STAT3, STAT3 :-: Ferroptosis	Validated	0	_NA_	_NA_	33686957	_NA_	44640	FerrDb team	circular RNA
273	Ferroptosis	ETV4	HGNC:3493	ENSG00000175832	Overall, the data suggested that the knockdown of ETV4 suppressed the PTC progression by promoting ferroptosis upon SLC7A11 downregulation.	Human	ETV4 :+: SLC7A11, SLC7A11 :-: Ferroptosis	Validated	0	_NA_	P43268	34283663	_NA_	44641	FerrDb team	gene with protein product
274	Ferroptosis	MEG8	HGNC:14574	ENSG00000225746	Silencing lncRNA MEG8 inhibits the proliferation and induces the ferroptosis of HemECs.	Human	MEG8 :-: MDA, MDA :+: Ferroptosis, MEG8 :-: Lipid ROS, Lipid ROS :+: Ferroptosis, MEG8 :+: GPX4, GPX4 :-: Ferroptosis, MEG8 :+: SLC7A11, SLC7A11 :-: Ferroptosis	Validated	0	_NA_	_NA_	33839417	A long non-coding RNA.	44641	FerrDb team	RNA, long non-coding
275	Ferroptosis	VCP	HGNC:12666	ENSG00000165280	VCP relocalization limits mitochondrial activity, GSH depletion and ferroptosis during starvation in PC3 prostate cancer cells. Moreover, the addition of a VCP inhibitor, CB-5083, in starvation media prevented VCP relocalization and triggered ferroptotic cell death.	Human	VCP :+: GSH, GSH :-: Ferroptosis	Validated	0	_NA_	P55072	34033175	_NA_	44641	FerrDb team	gene with protein product
276	Ferroptosis	circ_0007142	_NA_	_NA_	After expression inhibition of circ_0007142, proliferation was reduced, while apoptosis and ferroptosis were facilitated in CRC cells.	Human	circ_0007142 :-: miR-874-3p, miR-874-3p :-: GDPD5 ,GDPD5 :-: Ferroptosis	Validated	0	_NA_	_NA_	33797091	_NA_	44641	FerrDb team	circular RNA
277	Ferroptosis	ENPP2	HGNC:3357	ENSG00000136960	These data suggested the inhibitory effects of ENPP2 on DOX-induced ferroptosis in H9c2 cells.	Rats	ENPP2 :-: Fe2+, Fe2+ :+: Ferroptosis, ENPP2 :-: Lipid ROS, Lipid ROS :+: Ferroptosis, ENPP2 :+: SLC7A11, SLC7A11 :-: Ferroptosis, ENPP2 :+: GPX4, GPX4 :-: Ferroptosis, ENPP2 :+: FPN1, FPN1 :-: iron accumulation, iron accumulation :+: Ferroptosis, ENPP2 :-: NOX4, NOX4 :+: Ferroptosis	Validated	0	_NA_	Q13822	34296293	_NA_	44642	FerrDb team	gene with protein product
278	Ferroptosis	RBMS1	HGNC:9907	ENSG00000153250	RBMS1 ablation inhibited the translation of SLC7A11, reduced SLC7A11-mediated cystine uptake, and promoted ferroptosis.	Human	RBMS1 :+: SLC7A11, SLC7A11 :-: Ferroptosis	Validated	0	_NA_	P29558	34609966	_NA_	44650	FerrDb team	gene with protein product
279	Ferroptosis	KDM4A	HGNC:22978	ENSG00000066135	KDM4A knockdown promotes ferroptosis in OS cells.	Human	KDM4A :-: lipid peroxidation, lipid peroxidation :+: Ferroptosis, KDM4A :+: GSH, GSH :-: Ferroptosis, KDM4A :+: SLC7A11, SLC7A11 :-: Ferroptosis	Validated	0	_NA_	O75164	33689883	_NA_	44650	FerrDb team	gene with protein product
280	Ferroptosis	CBS	HGNC:1550	ENSG00000160200	CBS Protects BLBC Tumors from Oxidative Stress and Ferroptotic Cell Death.	Human	CBS :-: Ferroptosis	Validated	0	_NA_	P35520	34737229	_NA_	44650	FerrDb team	gene with protein product
281	Ferroptosis	MGST1	HGNC:7061	ENSG00000008394	MGST1 inhibits ferroptosis in vivo.	Human	MGST1 :-: ALOX5, ALOX5 :+: Lipid ROS, Lipid ROS :+: Ferroptosis	Validated	0	_NA_	P10620	33539732	_NA_	44650	FerrDb team	gene with protein product
282	Ferroptosis	circKIF4A	_NA_	_NA_	Circular RNA circKIF4A facilitates the malignant progression and suppresses ferroptosis by sponging miR-1231 and upregulating GPX4 in papillary thyroid cancer.	Human	circKIF4A :-: miR-1231, miR-1231 :-: GPX4, GPX4 :-: Ferroptosis	Validated	0	_NA_	_NA_	34153004	_NA_	44650	FerrDb team	circular RNA
283	Ferroptosis	miR-7-5p	_NA_	_NA_	Knockdown of miR-7-5p Enhances Ferroptosis Signaling.	Human	miR-7-5p :-: ALOX12, ALOX12 :+: Lpid ROS, Lipid ROS :+: Ferroptosis	Validated	0	_NA_	_NA_	34361070	_NA_	44650	FerrDb team	RNA, micro
284	Ferroptosis	PRDX6	HGNC:16753	ENSG00000117592	Prdx6 overexpression also eliminated ferroptosis caused by HG, which was reflected in the suppression of iron accumulation and the increase in SLC7A11 and GPX4 expression.	Mice	PRDX6 :-: Lipid ROS, Lipid ROS :+: Ferroptosis, PRDX6 :+: GSH, GSH :-: Ferroptosis, PRDX6 :+: GPX4,GPX4 :-: Ferroptosis, PRDX6 :+: SLC7A11, SLC7A11 :-: Ferroptosis	Validated	0	_NA_	P30041	33894270	_NA_	44650	FerrDb team	gene with protein product
285	Ferroptosis	circ_0067934	_NA_	_NA_	Circular RNA Circ_0067934 Attenuates Ferroptosis of Thyroid Cancer Cells by miR-545-3p/SLC7A11 Signaling.	Human	circ_0067934 :-: miR-545-3p, miR-545-3p :-: SLC7A11, SLC7A11 :-: Ferroptosis	Validated	0	_NA_	_NA_	34290668	_NA_	44650	FerrDb team	circular RNA
286	Ferroptosis	MPC1	HGNC:21606	ENSG00000060762	Taken together, our data suggested that MPC1 suppression increased vulnerability to ferroptosis in vivo.	Human	MPC1 :-: Ferroptosis	Validated	0	_NA_	Q9Y5U8	33741422	_NA_	44650	FerrDb team	gene with protein product
287	Ferroptosis	CHMP1A	HGNC:8740	ENSG00000131165	Chmp1a knockdown enhances ferroptosis through increased iron accumulation.	Mice	CHMP1A :-: Ferroptosis	Validated	0	_NA_	Q9HD42	34426578	_NA_	44650	FerrDb team	gene with protein product
288	Ferroptosis	CAMKK2	HGNC:1470	ENSG00000110931	Then we proved that CAMKK2 negatively regulated ferroptosis through the activation of NRF2 and the suppression of lipid peroxidation.	Human	CAMKK2 :+: NRF2, NRF2 :-: Ferroptosis	Validated	0	_NA_	Q96RR4	34242660	_NA_	44650	FerrDb team	gene with protein product
289	Ferroptosis	SOX2	HGNC:11195	ENSG00000181449	Stem Cell Factor SOX2 Confers Ferroptosis Resistance in Lung Cancer via Upregulation of SLC7A11.	Human, mice	SOX2 :+: SLC7A11, SLC7A11 :-: Ferroptosis	Validated	0	_NA_	P48431	34385181	_NA_	44651	FerrDb team	gene with protein product
290	Ferroptosis	SRSF9	HGNC:10791	ENSG00000111786	Furthermore, we found that SRSF9 inhibition increased erastin-induced ferroptosis by downregulating GPX4 level.	Human	SRSF9 :+: GPX4, GPX4 :-: Ferroptosis	Validated	0	_NA_	Q13242	33609745	_NA_	44651	FerrDb team	gene with protein product
291	Ferroptosis	PROK2	HGNC:18455	ENSG00000163421	Thus, Prok2 overexpression alleviates ferroptosis by promoting expression of Fbxo10 and accelerating Acsl4 ubiquitination/degradation.	Mice	PROK2 :+: GPX4, GPX4 :-: Ferroptosis, PROK2 :+: FBXO10, FBXO10 :-: ACSL4, ACSL4 :+: Ferroptosis	Validated	0	_NA_	Q9HC23	34244497	_NA_	44651	FerrDb team	gene with protein product
317	Ferroptosis	MIR4443	HGNC:41830	ENSG00000265483	miR-4443 promotes cisplatin resistance by suppressing ferroptosis.	Human	MIR4443 :-: METTL3, METTL3 :-: FSP1, FSP1 :-: Ferroptosis	Validated	0	_NA_	_NA_	33781830	_NA_	44657	FerrDb team	RNA, micro
318	Ferroptosis	SIRT2	HGNC:10886	ENSG00000068903	SIRT2 inhibition exacerbates p53-mediated ferroptosis in mice following experimental traumatic brain injury.	Mice	SIRT2 :-: p53, p53 :+: Ferroptosis	Validated	0	_NA_	Q8IXJ6	34102645	_NA_	44657	FerrDb team	gene with protein product
319	Ferroptosis	circRNA1615	_NA_	_NA_	circRNA1615 inhibits ferroptosis via modulation of autophagy by the miRNA152-3p/LRP6 molecular axis in cardiomyocytes of myocardial infarction.	Mice	circRNA1615 :-: miR-152-3p, miR-152-3p :-: LRP6, LRP6 :-: Ferroptosis	Validated	0	_NA_	_NA_	34712388	_NA_	44657	FerrDb team	circular RNA
320	Ferroptosis	MIR27A	HGNC:31613	ENSG00000207808	Cell viability was reduced after downregulating miR-27a-3p in comparison with control (Figure 5A), suggesting that miR-27a-3p negatively modulated ferroptosis.	Human	MIR27A :-: SLC7A11, SLC7A11 :+: Ferroptosis	Validated	0	_NA_	_NA_	34722314	_NA_	44657	FerrDb team	RNA, micro
321	Ferroptosis	MIR670	HGNC:37304	ENSG00000211568	MicroRNA-670-3p suppresses ferroptosis of human glioblastoma cells through targeting ACSL4.	Human	MIR670 :-: ACSL4, ACSL4 :+: Ferroptosis	Validated	0	_NA_	_NA_	34323631	_NA_	44658	FerrDb team	RNA, micro
322	Ferroptosis	MEF2C	HGNC:6996	ENSG00000081189	MEF2C Inhibited Ferroptosis by Upregulating NF2 and E-Cadherin.	Human	MEF2C :+: NF2, NF2 :-: Ferroptosis, MEF2C :+: E-Cadherin, E-Cadherin :-: Ferroptosis	Validated	0	_NA_	Q06413	33984142	_NA_	44658	FerrDb team	gene with protein product
323	Ferroptosis	NF2	HGNC:7773	ENSG00000186575	Together, these results suggest that loss of NF2 might sensitize meningioma to ferroptosis-induced cytotoxicity.	Human	NF2 :+: GPX4, GPX4 :-: Ferroptosis, NF2 :-: ACSL4, ACSL4 :+: Ferroptosis	Validated	0	_NA_	P35240	33984142	_NA_	44658	FerrDb team	gene with protein product
324	Ferroptosis	CDH1	HGNC:1748	ENSG00000039068	E-Cadherin Induced Cell Density-Dependent Inhibition of Ferroptosis.	Human	CDH1 :+: GPX4, GPX4 :-: Ferroptosis, CDH1 :-: ACSL4, ACSL4 :+: Ferroptosis	Validated	0	_NA_	P12830	33984142	E-Cadherin in article.	44658	FerrDb team	gene with protein product
325	Ferroptosis	HSPB1	HGNC:5246	ENSG00000106211	HSP27 protects against ferroptosis of glioblastoma cells.	Human	HSPB1 :+: SLC7A11, SLC7A11 :-: Ferroptosis, HSPB1 :+: HO-1, HO-1 :-: Ferroptosis	Validated	0	_NA_	P04792	34791597	HSP27 in article.	44658	FerrDb team	gene with protein product
326	Ferroptosis	EZH2	HGNC:3527	ENSG00000106462	Overexpression of EZH2 and SLC7A11 inhibits erastin-induced ferroptosis in TSCC cells.	Human	EZH2 :-: miR-125b-5p, miR-125b-5p :-: SLC7A11, SLC7A11 :-: Ferroptosis	Validated	0	_NA_	Q15910	34614259	_NA_	44658	FerrDb team	gene with protein product
327	Ferroptosis	PEDS1	HGNC:16735	ENSG00000240849	TMEM189 promotes ferroptosis resistance via inhibiting expression of FAR1 through plasmalogen synthesis.	Human	PEDS1 :-: FAR1, FAR1 :+: Ferroptosis	Validated	0	_NA_	A5PLL7	33731874	TMEM189 in article.	44658	FerrDb team	gene with protein product
328	Ferroptosis	SMPD1	HGNC:11120	ENSG00000166311	Together, knockdown of Smpd1 and Taz expression responsible for CER and CL synthesis, respectively, aggravated APAP-induced mitochondrial dysfunction and ferroptosis in hepatocytes.	Mice	SMPD1 :-: Ferroptosis	Validated	0	_NA_	P17405	34401974	_NA_	44658	FerrDb team	gene with protein product
329	Ferroptosis	ADAMTS13	HGNC:1366	ENSG00000160323	We found that ADAMTS13 alleviated CP-induced ferroptosis in AKI mice with renal function impairment and tubular damage.	Mice	ADAMTS13 :+: NRF2, NRF2 :-: Ferroptosis	Validated	0	_NA_	Q76LX8	34666603	_NA_	44659	FerrDb team	gene with protein product
330	Ferroptosis	CDC25A	HGNC:1725	ENSG00000164045	Overexpression of Cdc25A suppressed ferroptosis in cervical cancer cells.	Human	CDC25A :+: ERBB2, ERBB2 :-: Ferroptosis	Validated	0	_NA_	P30304	34743185	_NA_	44659	FerrDb team	gene with protein product
331	Ferroptosis	G6PD	HGNC:4057	ENSG00000160211	G6PD inhibits ferroptosis in HCC cells.	Human	G6PD :-: POR, POR :+: Ferroptosis	Validated	0	_NA_	P11413	34325001	_NA_	44659	FerrDb team	gene with protein product
332	Ferroptosis	SRSF9	HGNC:10791	ENSG00000111786	Knockdown of SFRS9 Inhibits Progression of Colorectal Cancer Through Triggering Ferroptosis Mediated by GPX4 Reduction.	Human	SRSF9 :+: GPX4, GPX4 :-: Ferroptosis	Validated	0	_NA_	Q13242	34336668	_NA_	44659	FerrDb team	gene with protein product
333	Ferroptosis	CAV1	HGNC:1527	ENSG00000105974	Higher expression of CAV1 inhibits ferroptosis of cancer cells in HNSCC.	Human	CAV1 :-: Ferroptosis	Validated	0	_NA_	Q03135	34874578	_NA_	44661	FerrDb team	gene with protein product
334	Ferroptosis	CircFNDC3B	_NA_	_NA_	CircFNDC3B Represses Ferroptosis of OSCC Cells by Inducing SLC7A11 Expression.	Mice	CircFNDC3B :-: miR-520d-5p, miR-520d-5p :-: SLC7A11, SLC7A11 :-: Ferroptosis	Validated	0	_NA_	_NA_	34434890	_NA_	44661	FerrDb team	circular RNA
335	Ferroptosis	PPARD	HGNC:9235	ENSG00000112033	GW501516-activated PPAR未 attenuates ferroptotic death of xCT-deficient MEFs.	Mice	PPARD :+: catalase, catalase :-: H2O2, H2O2 :+: Ferroptosis	Validated	0	_NA_	Q03181	34649350	_NA_	44662	FerrDb team	gene with protein product
336	Ferroptosis	CISD2	HGNC:24212	ENSG00000145354	Knockdown of CISD2 Promotes Ferroptosis in Sorafenib-Resistant Cells.	Human	CISD2 :-: Beclin 1, Beclin 1 :+: Ferroptosis	Validated	0	_NA_	Q8N5K1	34485112	_NA_	44663	FerrDb team	gene with protein product
337	Ferroptosis	ENO3	HGNC:3354	ENSG00000108515	In addition, overexpressed ENO3 attenuated the status of ferroptosis.	Mice	ENO3 :+: GPX4, GPX4 :-: Ferroptosis	Validated	0	_NA_	P13929	33987359	_NA_	44663	FerrDb team	gene with protein product
338	Ferroptosis	SESN2	HGNC:20746	ENSG00000130766	Sesn2 suppresses septic-induced ferroptosis to improve the immune function of DCs.	Mice	SESN2 :-: (ATF4/CHOP/CHAC1), (ATF4/CHOP/CHAC1) :+: Ferroptosis	Validated	0	_NA_	P58004	34482365	_NA_	44663	FerrDb team	gene with protein product
339	Ferroptosis	LCN2	HGNC:6526	ENSG00000148346	LIFR and SHP1 positively regulate ferroptosis while LCN2 negatively regulates ferroptosis.	Human	LCN2 :-: Ferroptosis	Validated	0	_NA_	P80188	34921145	_NA_	44663	FerrDb team	gene with protein product
1264	Ferroptosis	MARCHF5	HGNC:26025	ENSG00000198060	Further, in cultured cardiomyocytes stressed with DOX, both MITOL and GPX4 were reduced, whereas forced-expression of MITOL suppressed DOX-induced ferroptosis by maintaining GPX4 content.	Rat	MARCHF5 :+: GPX4, GPX4 :-: Ferroptosis	Validated	0	_NA_	Q9NX47	34390730	MITOL in article.	44668	FerrDb team	gene with protein product
1265	Ferroptosis	TRIB2	HGNC:30809	ENSG00000071575	Here, we demonstrated that deletion of TRIB2 sensitized ferroptosis via lifting labile iron in liver cancer cells.	Human	TRIB2 :-: TFRC, TFRC :+: Ferroptosis	Validated	0	_NA_	Q92519	34315867	_NA_	44668	FerrDb team	gene with protein product
1266	Ferroptosis	DHODH	HGNC:2867	ENSG00000102967	DHODH inhibits mitochondrial ferroptosis.	Human	DHODH :+: CoQ/CoQH2 ratio, CoQ/CoQH2 ratio :-: Ferroptosis	Validated	0	_NA_	Q02127	33981038	_NA_	44669	FerrDb team	gene with protein product
1267	Ferroptosis	SLC7A11	HGNC:11059	ENSG00000151012	SLC7A11 Overexpression Induces Ferroptosis Resistance.	Human, mice	SLC7A11 :+: NRF2, NRF2 :-: Ferroptosis	Validated	0	_NA_	Q9UPY5	33681224	_NA_	44669	FerrDb team	gene with protein product
1268	Ferroptosis	MIR545	HGNC:32531	ENSG00000207820	These data suggest that miR-545 may increase CRC cell survival by inhibiting ferroptosis.	Human	MIR545 :-: TF, TF :+: Ferroptosis	Validated	0	_NA_	_NA_	34954694	_NA_	44669	FerrDb team	RNA, micro
1269	Ferroptosis	OTUB1	HGNC:23077	ENSG00000167770	OTUB1 knockdown triggers ferroptosis dependent on SLC7A11 expression.	Human	OTUB1 :+: SLC7A11, SLC7A11 :-: Ferroptosis	Validated	0	_NA_	Q96FW1	34927544	_NA_	44669	FerrDb team	gene with protein product
1270	Ferroptosis	PDK4	HGNC:8812	ENSG00000004799	PDK4 inhibits ferroptosis by blocking pyruvate dehydrogenase-dependent pyruvate oxidation.	Human	PDK4 :-: pyruvate oxidation, pyruvate oxidation :+: Ferroptosis	Validated	0	_NA_	Q16654	33626342	_NA_	44669	FerrDb team	gene with protein product
1271	Ferroptosis	CircPVT1	_NA_	_NA_	Furthermore, knockdown of circPVT1 increased ferroptosis through downregulating p-尾-catenin, GPX4, and SLC7A11 while miR-30a-5p inhibition and FZD3 overexpression reversed the phenotype by upregulating p-尾-catenin, GPX4, and SLC7A11.	Human	CircPVT1 :-: MiR-30a-5p, MiR-30a-5p :-: FZD3, FZD3 :-: Ferroptosis	Validated	0	_NA_	_NA_	34966683	_NA_	44669	FerrDb team	circular RNA
1369	Ferroptosis	MIR9-3HG	HGNC:27388	ENSG00000255571	BMSCs-Exo Mir9-3hg attenuates H/R-induced ferroptosis in HL-1 cells.	Mice	MIR9-3HG :-: PUM2, PUM2 :-: PRDX6, PRDX6 :-: Ferroptosis	Validated	0	_NA_	_NA_	34953631	_NA_	44675	FerrDb team	RNA, long non-coding
1370	Ferroptosis	ADIPOQ	HGNC:13633	ENSG00000181092	ADPN inhibited oxidation/peroxide imbalance-induced ferroptosis in placental tissues of GDM mice.	Mice	ADIPOQ :-: CPT-1, CPT-1 :+: Ferroptosis, ADIPOQ :-: GLUT4, GLUT4 :+: Ferroptosis	Validated	0	_NA_	Q15848	34859390	adiponectin (ADPN) in article.	44676	FerrDb team	gene with protein product
1371	Ferroptosis	circDTL	_NA_	_NA_	Inhibition of circDTL Induced Apoptosis and Ferroptosis in NSCLC Cells.	Human	circDTL :-: miR-1287-5p, miR-1287-5p :-: GPX4, GPX4 :-: Ferroptosis	Validated	0	_NA_	_NA_	34621297	_NA_	44676	FerrDb team	circular RNA
1372	Ferroptosis	GPX4	HGNC:4556	ENSG00000167468	The glutathione peroxidase Gpx4 prevents lipid peroxidation and ferroptosis to sustain Treg cell activation and suppression of antitumor immunity.	Mice	GPX4 :-: Ferroptosis	Validated	0	_NA_	P36969	34133924	_NA_	44676	FerrDb team	gene with protein product
1373	Ferroptosis	mmu_circRNA_0000309	_NA_	_NA_	mmu_circRNA_0000309 depletion abrogates the inhibitory effect of germacrone on ferroptosis.	Mice	mmu_circRNA_0000309 :-: miR-188-3p, miR-188-3p :-: GPX4, GPX4 :-: Ferroptosis	Validated	0	_NA_	_NA_	34913724	_NA_	44686	FerrDb team	circular RNA
1374	Ferroptosis	IL6	HGNC:6018	ENSG00000136244	IL-6 reverses ferroptosis in vivo and in vitro by upregulating xCT.	Human	IL6 :+: (JAK2/STAT3), (JAK2/STAT3) :+: xCT, xCT :-: Ferroptosis	Validated	0	_NA_	P05231	34902522	_NA_	44686	FerrDb team	gene with protein product
1375	Ferroptosis	PTPN18	HGNC:9649	ENSG00000072135	In the present study, we found that silencing of PTPN18 induced ferroptosis in KLE endometrial cancer cells.	Human	PTPN18 :-: p-P38, p-P38 :-: GPX4, GPX4 :-: Ferroptosis	Validated	0	_NA_	Q99952	33642877	_NA_	44686	FerrDb team	gene with protein product
1376	Ferroptosis	FTH1	HGNC:3976	ENSG00000167996	FTH expression endows HCC cells specifically resistant to ferroptosis.	Human	FTH1 :-: Ferroptosis	Validated	0	_NA_	P02794	34965856	_NA_	44686	FerrDb team	gene with protein product
1377	Ferroptosis	FTH1	HGNC:3976	ENSG00000167996	Meanwhile, we also showed that apoferritin prevented MPTP-induced ferroptosis effectively by inhibiting the up-regulation of long-chain acyl-CoA synthetase 4 (ACSL4) and the down-regulation of ferroptosis suppressor protein 1 (FSP1).	Human	FTH1 :-: ACSL4, ACSL4 :+: Ferroptosis	Validated	0	_NA_	P02794	33997705	Apoferritin in article.	44686	FerrDb team	gene with protein product
1378	Ferroptosis	FTL	HGNC:3999	ENSG00000087086	Meanwhile, we also showed that apoferritin prevented MPTP-induced ferroptosis effectively by inhibiting the up-regulation of long-chain acyl-CoA synthetase 4 (ACSL4) and the down-regulation of ferroptosis suppressor protein 1 (FSP1).	Human	FTL :+: FSP1, FSP1 :-: Ferroptosis	Validated	0	_NA_	P02792	33997705	Apoferritin in article.	44686	FerrDb team	gene with protein product
1379	Ferroptosis	LCN2	HGNC:6526	ENSG00000148346	hLcn-2 Protects Renal Tumor Cells against Erastin-Induced Ferroptotic Cell Death.	Human	LCN2 :+: integrated stress response (ISR), integrated stress response (ISR) :+: SLC7A11, SLC7A11 :-: Ferroptosis	Validated	0	_NA_	P80188	34069743	_NA_	44686	FerrDb team	gene with protein product
1380	Ferroptosis	ABCC5	HGNC:56	ENSG00000114770	ABCC5 increased intracellular glutathione (GSH) and attenuated lipid peroxidation accumulation by stabilizing SLC7A11 protein, which inhibited ferroptosis.	Human	ABCC5 :+: SLC7A11, SLC7A11 :-: Ferroptosis	Validated	0	_NA_	O15440	34768109	_NA_	44692	FerrDb team	gene with protein product
1381	Ferroptosis	CISD3	HGNC:27578	ENSG00000277972	CISD3 inhibition drives cystine-deprivation induced ferroptosis.	Human	CISD3 :-: Ferroptosis	Validated	0	_NA_	P0C7P0	34497268	_NA_	44692	FerrDb team	gene with protein product
1382	Ferroptosis	MS4A15	HGNC:28573	ENSG00000166961	Ms4a15 expression specifically blocks ferroptosis.	Mice	MS4A15 :-: Ferroptosis	Validated	0	_NA_	Q8N5U1	34663908	_NA_	44692	FerrDb team	gene with protein product
1383	Ferroptosis	LCN2	HGNC:6526	ENSG00000148346	Lipocalin 2 expression promotes tumor progression and therapy resistance by inhibiting ferroptosis in colorectal cancer.	Human	LCN2 :+: ETS1, ETS1 :+: SLC7A11, SLC7A11 :-: Ferroptosis	Validated	0	_NA_	P80188	34146401	_NA_	44692	FerrDb team	gene with protein product
1384	Ferroptosis	FURIN	HGNC:8568	ENSG00000140564	Furin protects epithelial cells from DSS-induced ferroptosis-like cell injury and alleviates experimental colitis by activating the Nrf2-Gpx4 signaling pathway.	Human, mice	FURIN :+: NRF2, NRF2 :-: Ferroptosis, FURIN :+: GPX4, GPX4 :-: Ferroptosis	Deduced	0	_NA_	P09958	33640301	_NA_	44692	FerrDb team	gene with protein product
1385	Ferroptosis	circRHBG	_NA_	_NA_	circRHBG inhibits ferroptosis in PCOS cells through the circRHBG/miR-515-5p/SLC7A11 axis in PCOS.	Human	circRHBG :-: miR-515-5p, miR-515-5p :-: SLC7A11, SLC7A11 :-: Ferroptosis	Validated	0	_NA_	_NA_	34532485	_NA_	44692	FerrDb team	circular RNA
1386	Ferroptosis	GALNT14	HGNC:22946	ENSG00000158089	Altogether, GALNT14 is involved in the ferroptosis of ovarian cancer cells, and downregulation of GALNT14 can trigger ferroptosis in ovarian cancer cells.	Human	GALNT14 :+: EGFR, EGFR :+: mTOR, mTOR :-: Ferroptosis	Validated	0	_NA_	Q96FL9	34643088	_NA_	44697	FerrDb team	gene with protein product
1387	Ferroptosis	KLHDC3	HGNC:20704	ENSG00000124702	KLHDC3 suppresses ferroptosis in a p14ARF and SLC7A11-dependent manner.	Human	KLHDC3 :-: p14ARF, p14ARF :-: NRF2, NRF2 :+: SLC7A11, SLC7A11 :-: Ferroptosis, KLHDC3 :-: p14ARF, p14ARF :-: MDM2, MDM2 :-: p53, p53 :-: SLC7A11, SLC7A11 :-: Ferroptosis	Validated	0	_NA_	Q9BQ90	34743205	_NA_	44697	FerrDb team	gene with protein product
1388	Ferroptosis	LINC01833	HGNC:52644	ENSG00000259439	LncRNA RP11-89 facilitates tumorigenesis and ferroptosis resistance through PROM2-activated iron export by sponging miR-129-5p in bladder cancer.	Human	LINC01833 :-: miR-129-5p, miR-129-5p :-: PROM2, PROM2 :-: Ferroptosis	Validated	0	_NA_	_NA_	34728613	LncRNA RP11-89 in article.	44697	FerrDb team	RNA, long non-coding
1389	Ferroptosis	circGFRA1	_NA_	_NA_	Downregulation of circGFRA1 promotes ferroptosis in HER鈥?鈥恜ositive BC.	Human, mice	circGFRA1 :-: miR鈥?228, miR鈥?228 :-: AIFM2, AIFM2 :-: Ferroptosis	Validated	0	_NA_	_NA_	34668628	_NA_	44697	FerrDb team	circular RNA
1390	Ferroptosis	MAPKAP1	HGNC:18752	ENSG00000119487	mTORC2 ablation induces ferroptosis in memory CD4+ T cells.	Mice	MAPKAP1 :-: GSK3B, GSK3B :-: GPX4, GPX4 :-: Ferroptosis	Deduced	0	_NA_	Q9BPZ7	34949833	Gene member of mTOR Complex 2 ( mTORC2 ).	44704	FerrDb team	gene with protein product
1391	Ferroptosis	MLST8	HGNC:24825	ENSG00000167965	mTORC2 ablation induces ferroptosis in memory CD4+ T cells.	Mice	MLST8 :-: GSK3B, GSK3B :-: GPX4, GPX4 :-: Ferroptosis	Deduced	0	_NA_	Q9BVC4	34949833	Gene member of mTOR Complex 2 ( mTORC2 ).	44704	FerrDb team	gene with protein product
1392	Ferroptosis	MTOR	HGNC:3942	ENSG00000198793	mTORC2 ablation induces ferroptosis in memory CD4+ T cells.	Mice	MTOR :-: GSK3B, GSK3B :-: GPX4, GPX4 :-: Ferroptosis	Deduced	0	_NA_	P42345	34949833	Gene member of mTOR Complex 2 ( mTORC2 ).	44704	FerrDb team	gene with protein product
1393	Ferroptosis	PRR5	HGNC:31682	ENSG00000186654	mTORC2 ablation induces ferroptosis in memory CD4+ T cells.	Mice	PRR5 :-: GSK3B, GSK3B :-: GPX4, GPX4 :-: Ferroptosis	Deduced	0	_NA_	P85299	34949833	Gene member of mTOR Complex 2 ( mTORC2 ).	44704	FerrDb team	gene with protein product
1394	Ferroptosis	RICTOR	HGNC:28611	ENSG00000164327	mTORC2 ablation induces ferroptosis in memory CD4+ T cells.	Mice	RICTOR :-: GSK3B, GSK3B :-: GPX4, GPX4 :-: Ferroptosis	Deduced	0	_NA_	Q6R327	34949833	Gene member of mTOR Complex 2 ( mTORC2 ).	44704	FerrDb team	gene with protein product
1395	Ferroptosis	GSTM1	HGNC:4632	ENSG00000134184	Moreover, the results suggest that GSTM1 may be a novel negative regulator of ferroptosis in addition to GPX4.	Human	GSTM1 :-: Ferroptosis	Validated	0	_NA_	P09488	34586745	_NA_	44705	FerrDb team	gene with protein product
1396	Ferroptosis	TERT	HGNC:11730	ENSG00000164362	In contrast, TERT-overexpressing cells exhibited marked elevation in SLC7A11 levels and thereby inhibited ferroptosis.	Mice	TERT :+: SLC7A11, SLC7A11 :-: Ferroptosis	Validated	0	_NA_	O14746	34716298	_NA_	44705	FerrDb team	gene with protein product
1397	Ferroptosis	circ0097009	_NA_	_NA_	Knockdown of circ0097009 promotes ferroptosis in HCC.	Human	circ0097009 :-: miR-1261, miR-1261 :-: SLC7A11, SLC7A11 :-: Ferroptosis	Validated	0	_NA_	_NA_	33987373	_NA_	44705	FerrDb team	circular RNA
1398	Ferroptosis	TMEM161B-DT	HGNC:43839	ENSG00000247828	Knockdown of TMEM161B-AS1 down-regulated the expression of FANCD2 and CD44 by sponging hsa-miR-27a-3p, inhibited the proliferation, migration, invasion and promoted apoptosis, ferroptosis of U87 cells and U251 cells.	Human	TMEM161B-DT :-: hsa-miR-27a-3p, hsa-miR-27a-3p :-: FANCD2, FANCD2 :-: Ferroptosis, TMEM161B-DT :-: hsa-miR-27a-3p, hsa-miR-27a-3p :-: CD44, CD44 :-: Ferroptosis	Validated	0	_NA_	_NA_	34689169	lncRNA TMEM161B-AS1 in article.	44705	FerrDb team	RNA, long non-coding
1399	Ferroptosis	circEPSTI1	_NA_	_NA_	Silencing of circEPSTI1 induces ferroptosis mediated by SLC7A11.	Human	circEPSTI1 :-: miR-375, miR-375 :-: SLC7A11, SLC7A11 :-: Ferroptosis, circEPSTI1 :-: miR-409-3P, miR-409-3P :-: SLC7A11, SLC7A11 :-: Ferroptosis, circEPSTI1 :-: miR-515-5P, miR-515-5P :-: SLC7A11, SLC7A11 :-: Ferroptosis	Validated	0	_NA_	_NA_	33534779	_NA_	44705	FerrDb team	circular RNA
1400	Ferroptosis	MIR18A	HGNC:31548	ENSG00000283815	miR-18a promotes glioblastoma development by down-regulating ALOXE3-mediated ferroptotic and anti-migration activities. miR-18a directly targets ALOXE3 and suppresses its expression in GBM cells.	Human	MIR18A :-: ALOXE3, ALOXE3 :+: Ferroptosis	Deduced	0	_NA_	_NA_	33579899	_NA_	44705	FerrDb team	RNA, micro
1401	Ferroptosis	RARRES2	HGNC:9868	ENSG00000106538	Chemerin inhibition increases oxidized lipid and enhances ferroptosis susceptibility.	Human	RARRES2 :-: Ferroptosis	Validated	0	_NA_	Q99969	33757970	Chemerin in article, which is encoded by the retinoic acid receptor responder 2 (RARRES2) gene.	44705	FerrDb team	gene with protein product
1402	Ferroptosis	USP11	HGNC:12609	ENSG00000102226	USP11 ablation inhibits cell proliferation and sensitizes H1299 cells to ferroptosis during ROS-mediated stress.	Human	USP11 :+: NRF2, NRF2 :-: Ferroptosis	Validated	0	_NA_	P51784	33531626	_NA_	44705	FerrDb team	gene with protein product

## Sheet: AUTOPHAGY
REACTOME_AUTOPHAGY	https://www.gsea-msigdb.org/gsea/msigdb/human/geneset/REACTOME_AUTOPHAGY	AMBRA1	ARL13B	ATG10	ATG101	ATG12	ATG13	ATG14	ATG16L1	ATG3	ATG4A	ATG4B	ATG4C	ATG4D	ATG5	ATG7	ATG9A	ATG9B	ATM	BECN1	CETN1	CFTR	CHMP2A	CHMP2B	CHMP3	CHMP4A	CHMP4B	CHMP4C	CHMP6	CHMP7	CSNK2A1	CSNK2A2	CSNK2B	DYNC1H1	DYNC1I1	DYNC1I2	DYNC1LI1	DYNC1LI2	DYNLL1	DYNLL2	EEF1A1	EPAS1	FUNDC1	GABARAP	GABARAPL1	GABARAPL2	GFAP	HBB	HDAC6
WP_AUTOPHAGY	https://www.gsea-msigdb.org/gsea/msigdb/human/geneset/WP_AUTOPHAGY	AKT1S1	AMBRA1	ATG101	ATG12	ATG13	ATG14	ATG16L1	ATG3	ATG5	ATG7	ATG9A	BECN1	DEPTOR	MAP1LC3B	MLST8	MTOR	PIK3C3	PIK3R4	PRKAA1	PRKAA2	PRKAB1	PRKAB2	PRKAG1	PRKAG2	PRKAG3	RB1CC1	RPTOR	ULK1	UVRAG	WIPI2
[truncated: 103 more columns]

## Sheet: NECROPTOTIC
GOBP_NECROPTOTIC_SIGNALING_PATHWAY	https://www.gsea-msigdb.org/gsea/msigdb/human/geneset/GOBP_NECROPTOTIC_SIGNALING_PATHWAY	FADD	FAS	FASLG	MLKL	RIPK1	RIPK3	TLR3	TNF

## Sheet: Cuproptosis
RCD	Symbol_or_reported_abbr	HGNC_ID	ENSG_stable	Dependence	Evidence	Exp_organism	Pathway	Confidence	Experiments	Caution	UniProtAC	PMID	Remark	Latest_update	Data_source	Gene_type_hgnc_locus_type_or_other
Cuproptosis	FDX1	HGNC:3638	ENSG00000137714	_NA_	Individual gene knockout studies further confirmed that deletion of FDX1 and LIAS conferred resistance to copper-induced cell death (Fig. 3, F and G, and fig. S4, C to K), further strengthening a functional link between FDX1, the protein lipoylation machinery, and copper toxicity.	Human	FDX1 :+: Cu+, Cu+ :+: Cuproptosis, FDX1 :+: Protein lipoylation, Protein lipoylation :+: Cuproptosis	Validated	0	_NA_	P10109	35298263		44645	FerrDb team	gene with protein product
Cuproptosis	LIAS	HGNC:16429	ENSG00000121897	_NA_	Individual gene knockout studies further confirmed that deletion of FDX1 and LIAS conferred resistance to copper-induced cell death (Fig. 3, F and G, and fig. S4, C to K), further strengthening a functional link between FDX1, the protein lipoylation machinery, and copper toxicity.	Human	LIAS :+: Cuproptosis	Validated	0	_NA_	O43766	35298263		44645	FerrDb team	gene with protein product
Cuproptosis	LIPT1	HGNC:29569	ENSG00000144182	_NA_	Killing by both compounds was rescued by knockout of seven genes (Fig. 3A, marked in blue), including FDX1 [which encodes a reductase known to reduce Cu2+ to its more toxic form, Cu1+, and to be a direct target of elesclomol (5)] and six genes that encode either components of the lipoic acid pathway [lipolytransferase 1 (LIPT1), lipoyl synthase (LIAS), and dihydrolipoamide dehydrogenase (DLD)] or…	Human	LIPT1 :+: Cuproptosis	Screened	0	_NA_	Q9Y234	35298263		44645	FerrDb team	gene with protein product
Cuproptosis	DLD	HGNC:2898	ENSG00000091140	_NA_	These observations were validated by an independent knockout screen that focused on 3000 metabolic enzymes (27) (Fig. 3E; fig. S4, A and B; and table S2).	Human	DLD :+: Cuproptosis	Validated	0	_NA_	P09622	35298263		44645	FerrDb team	gene with protein product
Cuproptosis	DLAT	HGNC:2896	ENSG00000150768	_NA_	These observations were validated by an independent knockout screen that focused on 3000 metabolic enzymes (27) (Fig. 3E; fig. S4, A and B; and table S2).	Human	DLAT :+: Cuproptosis	Validated	0	_NA_	P10515	35298263		44645	FerrDb team	gene with protein product
Cuproptosis	PDHA1	HGNC:8806	ENSG00000131828	_NA_	Killing by both compounds was rescued by knockout of seven genes (Fig. 3A, marked in blue), including FDX1 [which encodes a reductase known to reduce Cu2+ to its more toxic form, Cu1+, and to be a direct target of elesclomol (5)] and six genes that encode either components of the lipoic acid pathway [lipolytransferase 1 (LIPT1), lipoyl synthase (LIAS), and dihydrolipoamide dehydrogenase (DLD)] or…	Human	PDHA1 :+: Cuproptosis	Screened	0	_NA_	P08559	35298263		44645	FerrDb team	gene with protein product
Cuproptosis	PDHB	HGNC:8808	ENSG00000168291	_NA_	Killing by both compounds was rescued by knockout of seven genes (Fig. 3A, marked in blue), including FDX1 [which encodes a reductase known to reduce Cu2+ to its more toxic form, Cu1+, and to be a direct target of elesclomol (5)] and six genes that encode either components of the lipoic acid pathway [lipolytransferase 1 (LIPT1), lipoyl synthase (LIAS), and dihydrolipoamide dehydrogenase (DLD)] or…	Human	PDHB :+: Cuproptosis	Screened	0	_NA_	P11177	35298263		44645	FerrDb team	gene with protein product
Cuproptosis	SLC31A1	HGNC:11016	ENSG00000136868	_NA_	Importantly, ferroptosis, necroptosis, and apoptosis inhibitors did not prevent copper-induced cell death in cells overexpressing SLC31A1 (Fig. 6G and fig. S8, D to F), whereas copper chelators, FDX1 KO, and LIASKOeach partially rescued cells from copper induced cell death (Fig. 6, G andH, and fig. S8, D to G).	Human	SLC31A1 :+: Cu+, Cu+ :+: Cuproptosis	Deduced	0	_NA_	O15431	35298263		44645	FerrDb team	gene with protein product
Cuproptosis	MTF1	HGNC:7428	ENSG00000188786	_NA_	Negative hits. To identify the specific metabolic pathways that mediate copper toxicity, we performed genome-wide CRISPR-Cas9 loss-of-function screens to identify the genes involved in copper ionophore–induced death.	Human	MTF1 :-: Cuproptosis	Screened	0	_NA_	Q14872	35298263		44645	FerrDb team	gene with protein product
Cuproptosis	GLS	HGNC:4331	ENSG00000115419	_NA_	Negative hits. To identify the specific metabolic pathways that mediate copper toxicity, we performed genome-wide CRISPR-Cas9 loss-of-function screens to identify the genes involved in copper ionophore–induced death.	Human	GLS :-: Cuproptosis	Screened	0	_NA_	O94925	35298263		44645	FerrDb team	gene with protein product
Cuproptosis	CDKN2A	HGNC:1787	ENSG00000147889	_NA_	Negative hits. To identify the specific metabolic pathways that mediate copper toxicity, we performed genome-wide CRISPR-Cas9 loss-of-function screens to identify the genes involved in copper ionophore–induced death.	Human	CDKN2A :-: Cuproptosis	Screened	0	_NA_	P42771	35298263		44645	FerrDb team	gene with protein product

## Sheet: Anoikis
BRMS1
PTK2
NTRK2
BCL2L11
SRC
CEACAM6
CAV1
AKT1
ITGB1
CEACAM5
EGFR
BCL2
CASP8
SIK1
PTRH2
STAT3
TLE1
DAPK2
CTNNB1
ZNF304
MAPK1
BMF
ITGA5
TP53
MCL1
BCL2L1
CASP3
CDH1
BAD
PIK3CA
PAK1
ITGAV
FN1
MAPK3
PTGS2
BAX
BCAR1
PTEN
ERBB2
ANGPTL4
PDK4
CYCS
BRAF
YAP1
ANKRD13C
ITGA2
ANXA5
BIRC5
MTOR
TIMP1
BDNF
CSPG4
BSG
AKT2
STK11
IGF1
IGF1R
ITGA6
ILK
CFLAR
RHOA
HIF1A
DAP3
MYBBP1A
TLE5
ITGA3
PTK2B
CCND1
CTTN
CALR
ATF4
CDCP1
PLAUR
SKP2
CHEK2
HGF
E2F1
EGF
PIK3CG
ITGB4
DAPK1
MAPK8
PIK3R1
PIK3R3
MAP2K1
CXCL12
LGALS3
FBXW7-AS1
BAK1
ABHD4
CD44
ITGA4
FADD
PHLDA2
TGFB1
HMCN1
MMP2
CEBPB
CEMIP
CDKN3
CBL
CASP9
SFN
MTDH
PRKCA
TNFRSF10B
CXCL8
MIR200C
AR
CDKN2A
CPT1A
PIK3CB
CLDN1
MIR204
MIR26A1
CDKN1A
CDKN1B
KLF12
NTRK1
PLAU
MYC
SMAD4
PLK1
MUC1
LGALS1
PYCARD
SESN2
ITGB3
KRAS
THBS1
BID
HRAS
CDK11B
CDK11A
XIAP
PPARG
IL6
MIR145
CCR7
MSLN
RAC1
GRHL2
BIRC3
NOTCH1
RHOG
CCAR2
NQO1
MMP13
FAS
MTA1
MYO5A
EDA2R
CCN6
MMP9
ABL1
MAPK11
SOD2
PTHLH
PDGFB
GLI2
EZH2
RIPK1
CXCR4
HMGA1
SIK2
TNFSF10
ANGPTL2
S100A4
NTF3
ETV4
MIR21
MIR124-1
HTRA1
LATS1
CEACAM3
EIF2AK3
LAMC2
LAMA3
LAMB3
CDH2
CSNK2A1
EDIL3
ZEB2
TLN1
EPHA2
SIRT3
OLFM3
CLU
SPINK1
CPEB2
NAT1
TSG101
MIR200A
MIR6744
SERPINA1
AKT3
RELA
TNFRSF1A
FASLG
AFP
ITGA8
NOX4
PBK
SATB1
CD63
EEF1A1
LTB4R2
MAVS
HRC
CCN2
RHOB
PPP1R13B
PLG
MET
RAF1
PARP1
PRKCQ
BRCA2
RB1
SP1
HAVCR2
DOCK1
VTN
INHBB
PDCD4
PRPF4B
RANBP9
SESN1
SESN3
CD24
ZBTB7A
MIR141
ELANE
KDR
MDM2
NFE2L2
ZEB1
KL
PRKCI
CRYAB
EPHB6
FGF2
HK2
LTF
IQGAP1
MGAT5
SDCBP
ABHD2
SPIB
TRIM31
MIR1827
PDGFRB
PLAT
TLR3
NRAS
ROCK1
PAK4
VEGFA
CASP10
PIN1
IL1RAP
UBE2C
YWHAZ
TWIST1
BMP6
BNIP3L
ELK1
KDM3A
PRDX4
BNIP3
LMO3
ZNF32
MIR200B
MIR525
MIR363
TUBB3
HSP90B1
SLC2A1
HMOX1
PTPN11
PRKACA
PAK3
CD36
PIK3R2
PPP2CA
CASP6
CDH3
EEF2K
LRP1
PAK2
PTK6
LPAR1
TCF7L2
CEACAM1
GDF2
GLO1
IL17A
RBL2
SIRPA
TRAF2
ADCY10
VPS37A
TNFRSF12A
APOBEC3G
BAG1
COL13A1
MNX1
RAD9A
IFI27
MEGF11
ITPRIP
BCL2L15
SNAI2
PTPN1
NOTCH3
GLUD1
SIRT1
FASN
MYH9
RPS6KB1
TPM1
PPP2R1A
COL4A2
CTNND1
CD151
MMP11
ARHGEF7
PPP2R2A
SEMA7A
PPP2R5A
BST2
CCN1
PPP2R2D
CCDC178
MIR10A
MIR30B
MIR30C1
SHC1

## Sheet: Parthanatos
PARP1
MIF
AIFM1
HSP70
PAAN
ARH3
RNF146
ADPRHL2
OGG1

## Sheet: Entotic_cell_death
AMPK
ATG5
ATG7
BECN1
CDC42
CDH1
CTNNA1
CYBB
MYH14
PI3KC3
RHOA
RNF146
ROCK
RUBCN
UVRAG

[truncated: 8 more sheets: Netotic_cell_death, Lysosome dependent cell death, Alkaliptosis, Oxeiptosis, Disulfidptosis, TCGA_DEGs, GSE39582_DEGs, 42PCD_relatedDEGs]
