# Supplementary material for: Identification of key programmed cell death genes for predicting prognosis and treatment sensitivity in colorectal cancer
Source: Front Oncol. 2024 Nov 13;14:1483987. doi: 10.3389/fonc.2024.1483987 (PMC11603958; doi:10.3389/fonc.2024.1483987)
Supplement: Supplementary Figure S1 — relationship between expression levels of the three model genes and OS separately. [file DataSheet1.zip › Table S2.xlsx]

## Sheet: DEGs (high risk vs low risk )
	logFC	AveExpr	t	P.Value	adj.P.Val	B	change
NAT1	-1.36243	3.09484	-25.3651	2.82799e-96	5.63846e-92	206.063	DOWN
PPP2R2A	-0.849702	5.95489	-19.1724	6.34854e-64	6.32886e-60	134.482	NOT
ERI1	-0.880722	4.14458	-18.5789	6.81697e-61	4.53056e-57	127.252	NOT
VPS37A	-0.706085	4.40099	-18.4495	3.0995e-60	1.54495e-56	125.85	NOT
CNOT7	-0.757379	5.99638	-18.239	3.61548e-59	1.44171e-55	123.667	NOT
INTS10	-0.790442	5.99942	-17.8279	4.29484e-57	1.42717e-53	118.946	NOT
ESCO2	-1.23751	3.47435	-17.7293	1.3446e-56	3.82981e-53	117.243	DOWN
AGPAT5	-0.834354	5.75742	-17.4627	2.91476e-55	7.26431e-52	114.762	NOT
GSR	-0.86149	6.86829	-17.3438	1.14465e-54	2.07474e-51	113.456	NOT
MCPH1	-0.719774	3.90034	-17.3759	7.91566e-55	1.75358e-51	113.445	NOT
PBK	-1.23127	4.30427	-17.3503	1.06172e-54	2.07474e-51	113.257	DOWN
SH2D4A	-0.882553	5.00915	-17.2497	3.36913e-54	5.59781e-51	112.27	NOT
FDFT1	-0.864322	7.81328	-16.6143	4.70689e-51	7.21892e-48	105.237	NOT
LEPROTL1	-0.684224	5.50883	-16.2698	2.29344e-49	3.26619e-46	101.337	NOT
CCDC25	-0.6758	4.96535	-15.9889	5.33806e-48	7.09535e-45	98.1839	NOT
CDCA2	-1.04725	3.31212	-15.7856	5.13615e-47	6.40028e-44	95.5711	DOWN
KCTD9	-0.796207	4.39694	-15.2905	1.2147e-44	1.42463e-41	90.4883	NOT
ASAH1	-0.638743	7.01674	-14.9732	3.8817e-43	4.29963e-40	87.2072	NOT
XPO7	-0.571899	6.20494	-14.8825	1.03893e-42	1.09022e-39	86.2237	NOT
GTF2E2	-0.675222	5.17391	-14.8675	1.22207e-42	1.21828e-39	86.0243	NOT
PPP2CB	-0.575323	6.16734	-14.4787	8.05295e-41	6.98086e-38	81.9242	NOT
ELP3	-0.600722	5.01957	-14.4798	7.95979e-41	6.98086e-38	81.8943	NOT
TNFRSF10A	-0.791862	4.23089	-14.4817	7.80308e-41	6.98086e-38	81.8338	NOT
DCTN6	-0.694161	3.69218	-14.4292	1.36773e-40	1.13624e-37	81.1844	NOT
SARAF	-0.661032	7.42357	-13.7649	1.53425e-37	1.22359e-34	74.4699	NOT
MTUS1	-0.761197	5.77544	-13.7395	1.99873e-37	1.53272e-34	74.1956	NOT
ATP6V1B2	-0.630627	6.49133	-13.7036	2.90813e-37	2.07079e-34	73.8342	NOT
FUT10	-0.710054	3.10825	-13.7191	2.47324e-37	1.82635e-34	73.6868	NOT
TTI2	-0.65681	3.15702	-13.6116	7.57143e-37	5.20549e-34	72.6059	NOT
CHMP7	-0.565382	5.37677	-13.5748	1.10955e-36	7.37407e-34	72.4951	NOT
SLC39A14	-0.629056	7.33988	-13.5618	1.26999e-36	8.16807e-34	72.3811	NOT
BIN3	-0.6008	3.63615	-13.1217	1.17285e-34	7.30759e-32	67.7654	NOT
TNFRSF10B	-0.668267	6.48284	-12.9731	5.30801e-34	3.20701e-31	66.4165	NOT
PCM1	-0.696877	6.17333	-12.9357	7.75284e-34	4.54636e-31	66.0411	NOT
FBXO16	-1.37402	0.342263	-12.6717	1.10292e-32	6.28287e-30	62.3285	DOWN
CCAR2	-0.523792	6.26283	-12.5433	3.96967e-32	2.19854e-29	62.1558	NOT
ENTPD4	-0.590319	5.38584	-12.475	7.82282e-32	4.21544e-29	61.482	NOT
PINX1	-0.738678	2.7129	-12.4481	1.0213e-31	5.35859e-29	60.9499	NOT
UBXN8	-0.809058	3.09669	-12.4221	1.32061e-31	6.75139e-29	60.781	NOT
ETFA	-0.511917	6.96378	-12.3706	2.19781e-31	1.0955e-28	60.4662	NOT
GSKIP	-0.735887	6.15209	-12.303	4.27646e-31	2.07961e-28	59.8094	NOT
HDAC5	0.611852	5.68094	12.0576	4.71088e-30	2.23632e-27	57.4419	NOT
RAB11A	-0.401651	7.51083	-12.0242	6.51825e-30	3.02235e-27	57.1189	NOT
TNKS	-0.53858	5.26932	-11.8968	2.23513e-29	9.9031e-27	55.9056	NOT
NAT2	-1.54159	1.76422	-11.9367	1.52053e-29	6.89009e-27	55.8262	DOWN
POLR3D	-0.474998	4.83903	-11.7934	6.04025e-29	2.61805e-26	54.9225	NOT
INTS9	-0.493062	4.26419	-11.7759	7.14515e-29	3.03106e-26	54.7419	NOT
LONRF1	-0.538557	3.96877	-11.623	3.07729e-28	1.27823e-25	53.2917	NOT
WIPI2	0.328484	6.58747	11.5528	5.99257e-28	2.43836e-25	52.659	NOT
MAK16	-0.569364	4.03595	-11.4807	1.18457e-27	4.7236e-25	51.9715	NOT
MFHAS1	-0.566876	5.98147	-11.4743	1.25808e-27	4.91833e-25	51.9307	NOT
CDC42SE2	-0.444227	6.73316	-11.4563	1.49125e-27	5.7178e-25	51.7591	NOT
R3HCC1	-0.50873	4.74227	-11.3637	3.56146e-27	1.33978e-24	50.908	NOT
FBXO25	-0.528528	4.80024	-11.3101	5.88102e-27	2.1714e-24	50.4147	NOT
SEMA6C	0.688314	1.99049	11.2221	1.3364e-26	4.84459e-24	49.318	NOT
DOCK5	-0.654127	5.14824	-11.1736	2.09737e-26	7.46737e-24	49.1629	NOT
AGAP3	0.442229	6.53685	11.1483	2.65206e-26	9.27661e-24	48.9211	NOT
LIMA1	-0.655262	7.19716	-11.0935	4.4016e-26	1.51309e-23	48.4185	NOT
TC2N	-0.716366	5.71953	-10.9923	1.11782e-25	3.77748e-23	47.5102	NOT
MRPL35	-0.345546	5.7096	-10.9816	1.23369e-25	4.09955e-23	47.4126	NOT
PPA2	-0.45468	6.27191	-10.9378	1.84218e-25	6.02122e-23	47.0122	NOT
MRPL44	-0.336316	5.21186	-10.9058	2.46953e-25	7.94152e-23	46.7341	NOT
CYHR1	0.552254	5.78447	10.882	3.06873e-25	9.7118e-23	46.5142	NOT
TRIM35	-0.422165	4.36849	-10.8685	3.47097e-25	1.08132e-22	46.4013	NOT
CDIPT	0.367841	6.40491	10.8098	5.92233e-25	1.81661e-22	45.8599	NOT
ZNF316	0.522337	5.55176	10.7778	7.91791e-25	2.39193e-22	45.5832	NOT
MCU	-0.472387	6.06205	-10.696	1.65896e-24	4.93676e-22	44.8483	NOT
ZNF707	0.544643	3.71353	10.6706	2.08501e-24	6.11337e-22	44.6241	NOT
MAPK6	-0.517025	5.69096	-10.6612	2.26934e-24	6.5574e-22	44.5444	NOT
PAFAH2	-0.445795	4.89045	-10.5527	6.01105e-24	1.71212e-21	43.5964	NOT
WTIP	0.698282	2.13178	10.4564	1.41736e-23	3.98018e-21	42.5849	NOT
FAM219A	0.465458	4.19437	10.3892	2.57389e-23	7.12752e-21	42.1709	NOT
DVL3	0.30695	6.73486	10.3714	3.01052e-23	8.22243e-21	41.9858	NOT
ZMIZ2	0.478962	7.49252	10.3305	4.32166e-23	1.1644e-20	41.6257	NOT
MSRA	-0.561657	3.53361	-10.3265	4.47467e-23	1.18955e-20	41.6137	NOT
TNRC18	0.520411	7.87757	10.2589	8.11149e-23	2.12799e-20	41.0045	NOT
GDI1	0.373757	6.94617	10.2291	1.05342e-22	2.72768e-20	40.7505	NOT
BCL10	-0.474819	5.22136	-10.2127	1.21603e-22	3.10835e-20	40.6333	NOT
ABCD3	-0.407975	6.1021	-10.2035	1.31792e-22	3.32617e-20	40.5386	NOT
AP5Z1	0.486943	5.83798	10.1581	1.95766e-22	4.87898e-20	40.1532	NOT
SIN3B	0.339053	5.41973	10.1265	2.57826e-22	6.34634e-20	39.8898	NOT
UNKL	0.492243	3.533	10.1233	2.65148e-22	6.44698e-20	39.8721	NOT
FZD3	-0.878817	3.70657	-10.0963	3.35334e-22	8.05529e-20	39.647	NOT
TCEA2	0.889563	2.78844	10.0827	3.77103e-22	8.9508e-20	39.478	NOT
SLC25A37	-0.540156	5.19654	-10.0758	4.00349e-22	9.39078e-20	39.4618	NOT
LTBP3	0.791981	5.82733	10.037	5.60388e-22	1.29919e-19	39.119	NOT
CIAO2A	-0.421684	5.69642	-9.98086	9.09388e-22	2.08407e-19	38.6443	NOT
GNPNAT1	-0.502908	5.11937	-9.97343	9.69418e-22	2.19639e-19	38.594	NOT
ULK1	0.435695	5.47613	9.96939	1.00378e-21	2.24869e-19	38.5517	NOT
CLCN7	0.460647	5.84741	9.96707	1.02397e-21	2.26844e-19	38.5247	NOT
WRN	-0.516158	4.02285	-9.95761	1.11075e-21	2.43364e-19	38.4777	NOT
DTWD2	-0.47633	3.24803	-9.95066	1.1791e-21	2.55531e-19	38.4012	NOT
APBB1	0.757654	2.81833	9.94505	1.23732e-21	2.65265e-19	38.3238	NOT
BRI3BP	-0.454586	6.42695	-9.91851	1.5539e-21	3.29592e-19	38.1053	NOT
NCOA4	-0.378423	7.4398	-9.91623	1.58456e-21	3.32558e-19	38.0781	NOT
PARPBP	-0.610667	3.45283	-9.91056	1.66339e-21	3.45466e-19	38.0732	NOT
CASP3	-0.377516	5.74237	-9.90843	1.69401e-21	3.48197e-19	38.0313	NOT
GFM2	-0.421042	4.56876	-9.90079	1.80865e-21	3.67968e-19	37.9932	NOT
UGT8	-0.572547	5.98912	-9.88414	2.08568e-21	4.20043e-19	37.8224	NOT
MDM2	-0.542294	5.39485	-9.87578	2.24017e-21	4.46645e-19	37.7642	NOT
PRDX3	-0.422136	7.4548	-9.8729	2.29602e-21	4.53248e-19	37.7129	NOT
CHAC2	-0.807445	1.91522	-9.85819	2.60337e-21	5.08883e-19	37.4972	NOT
EPHX2	-0.789739	5.21794	-9.83525	3.166e-21	6.12852e-19	37.4289	NOT
GDPD5	0.99012	4.95856	9.82896	3.34051e-21	6.40415e-19	37.3839	NOT
CASP7	-0.45237	6.00647	-9.81488	3.76594e-21	7.15098e-19	37.2404	NOT
CCDC68	-0.863	3.12581	-9.81233	3.84844e-21	7.23869e-19	37.2386	NOT
CYTH3	0.461823	4.78034	9.79213	4.57e-21	8.51558e-19	37.0785	NOT
LRRC40	-0.48375	3.5689	-9.76785	5.61591e-21	1.03676e-18	36.8866	NOT
UBE2D3	-0.312928	7.92452	-9.73104	7.67124e-21	1.4032e-18	36.524	NOT
EXOC6	-0.347449	4.59949	-9.70791	9.32743e-21	1.69064e-18	36.382	NOT
SLC39A13	0.403414	5.1823	9.70076	9.90815e-21	1.77972e-18	36.3077	NOT
GDI2	-0.341956	8.49221	-9.66402	1.35059e-20	2.40428e-18	35.967	NOT
FAS	-0.713546	3.63275	-9.65603	1.44451e-20	2.54874e-18	35.9634	NOT
RAB3IL1	0.74787	2.82534	9.6309	1.78435e-20	3.12073e-18	35.7249	NOT
RRM2	-0.495451	6.93083	-9.62185	1.92519e-20	3.309e-18	35.623	NOT
MTMR9	-0.441492	2.91823	-9.61658	2.01229e-20	3.42914e-18	35.6147	NOT
AGR2	-1.00404	9.28943	-9.60752	2.17106e-20	3.66836e-18	35.5013	DOWN
KBTBD11	-0.724206	4.78848	-9.59136	2.48587e-20	4.16498e-18	35.4155	NOT
CYP2C18	-1.44085	0.173572	-9.62237	1.91681e-20	3.309e-18	35.2966	DOWN
ZNF696	0.509161	3.86266	9.56834	3.01408e-20	5.00789e-18	35.2445	NOT
GIGYF1	0.497003	6.08707	9.56246	3.1657e-20	5.21635e-18	35.1447	NOT
FAM118B	-0.393181	4.73496	-9.54971	3.52164e-20	5.75529e-18	35.0743	NOT
REEP4	-0.51287	5.38399	-9.53444	4.00008e-20	6.48403e-18	34.9308	NOT
ZNF517	0.539395	3.48897	9.52498	4.32835e-20	6.94345e-18	34.8885	NOT
KCNAB2	0.679427	4.9271	9.5243	4.35315e-20	6.94345e-18	34.8618	NOT
GALK2	-0.406543	4.3503	-9.51915	4.54397e-20	7.13368e-18	34.8346	NOT
CASP1	-0.97371	5.14449	-9.5173	4.61442e-20	7.18769e-18	34.7989	NOT
SPATA18	-0.953496	2.34863	-9.52021	4.50376e-20	7.12666e-18	34.7845	NOT
WWC3	0.522113	5.33092	9.49701	5.46331e-20	8.44399e-18	34.6262	NOT
CASTOR2	0.604262	3.58429	9.48937	5.8217e-20	8.9287e-18	34.5999	NOT
CDS1	-0.453088	5.58247	-9.47775	6.41154e-20	9.75826e-18	34.4619	NOT
GTF2A2	-0.454432	5.28177	-9.40173	1.2032e-19	1.81738e-17	33.8517	NOT
PPP2CA	-0.294125	6.91659	-9.39484	1.27358e-19	1.90923e-17	33.7642	NOT
ZNF335	0.383051	5.07601	9.38976	1.32812e-19	1.97612e-17	33.7609	NOT
YPEL3	0.671546	4.82156	9.37781	1.46565e-19	2.16461e-17	33.6733	NOT
SQOR	-0.548872	6.02758	-9.37229	1.53382e-19	2.24863e-17	33.5945	NOT
CLINT1	-0.379193	6.81457	-9.35896	1.71181e-19	2.49125e-17	33.4744	NOT
STARD4	-0.639163	4.5406	-9.34797	1.87379e-19	2.68774e-17	33.4407	NOT
SLC25A24	-0.484673	6.01279	-9.34935	1.8526e-19	2.6766e-17	33.4091	NOT
ARMT1	-0.363417	4.81885	-9.34496	1.92063e-19	2.73525e-17	33.4068	NOT
C4orf19	-0.628656	4.17524	-9.33464	2.0907e-19	2.95635e-17	33.3431	NOT
RNF145	-0.431023	6.35079	-9.31307	2.49552e-19	3.50392e-17	33.1099	NOT
GRINA	0.499719	7.94475	9.29974	2.78363e-19	3.88112e-17	32.9902	NOT
METAP1	-0.302453	6.30021	-9.29739	2.83771e-19	3.92905e-17	32.9841	NOT
ZFP41	0.597122	3.53115	9.28324	3.18627e-19	4.32907e-17	32.9382	NOT
MTFMT	-0.347834	3.96153	-9.28303	3.19176e-19	4.32907e-17	32.933	NOT
GALNT7	-0.553123	6.16321	-9.28577	3.12108e-19	4.29159e-17	32.8936	NOT
PSD3	-0.625875	4.38221	-9.25666	3.95952e-19	5.33411e-17	32.7118	NOT
ZNF596	-0.640721	0.815636	-9.23529	4.71359e-19	6.30735e-17	32.323	NOT
NUDT18	-0.538496	3.03464	-9.19462	6.56278e-19	8.5522e-17	32.2244	NOT
RAB27B	-1.27071	2.80286	-9.19541	6.52083e-19	8.5522e-17	32.2187	DOWN
TMED7	-0.534585	6.40717	-9.19993	6.28562e-19	8.33226e-17	32.2011	NOT
MRPS35	-0.40364	7.07755	-9.19945	6.31042e-19	8.33226e-17	32.1892	NOT
CLDN12	-0.461597	6.51714	-9.17272	7.83956e-19	1.01497e-16	31.9821	NOT
KNL1	-0.530026	4.32778	-9.16472	8.36538e-19	1.07606e-16	31.9803	NOT
CASP5	-1.13794	1.99843	-9.15737	8.87822e-19	1.1347e-16	31.8602	DOWN
SHISA4	0.709151	2.03849	9.13882	1.03174e-18	1.31024e-16	31.7198	NOT
RNF216	0.300504	5.86426	9.12155	1.18631e-18	1.497e-16	31.5871	NOT
PALM	0.891248	2.37984	9.11382	1.26269e-18	1.58337e-16	31.5522	NOT
KIF3C	0.558191	3.4501	9.0996	1.41626e-18	1.74645e-16	31.4811	NOT
SAR1B	-0.319512	5.6722	-9.10223	1.38653e-18	1.72779e-16	31.439	NOT
NCKAP5L	0.465886	3.95164	9.08926	1.53926e-18	1.87133e-16	31.3938	NOT
XBP1	-0.480916	8.17157	-9.09935	1.41902e-18	1.74645e-16	31.3883	NOT
CAPZA1	-0.361552	7.57516	-9.09447	1.47597e-18	1.80539e-16	31.3509	NOT
MAU2	0.294419	5.97375	9.08611	1.57888e-18	1.90786e-16	31.3037	NOT
PIGB	-0.386197	2.72847	-9.04052	2.27788e-18	2.7359e-16	31.001	NOT
NEIL2	-0.516714	4.13383	-9.03978	2.29158e-18	2.7359e-16	30.9992	NOT
RAP1B	-0.31701	5.60004	-9.03723	2.33884e-18	2.7757e-16	30.9276	NOT
AKAP8L	0.302695	4.73591	9.02315	2.6184e-18	3.08591e-16	30.847	NOT
B3GNT5	-0.449001	4.69588	-9.02143	2.65477e-18	3.09537e-16	30.835	NOT
NISCH	0.354097	6.11619	9.02254	2.63118e-18	3.08591e-16	30.799	NOT
ADAM9	-0.572501	7.18398	-9.01911	2.70459e-18	3.13512e-16	30.758	NOT
GSTCD	-0.404451	3.8504	-9.00015	3.14793e-18	3.62795e-16	30.6961	NOT
MOB2	0.327909	5.0771	8.99481	3.28535e-18	3.76456e-16	30.6115	NOT
TSNARE1	0.553978	4.394	8.9828	3.6163e-18	4.0967e-16	30.5444	NOT
HADHB	-0.278857	6.8079	-8.98807	3.46719e-18	3.95022e-16	30.517	NOT
TEAD3	0.321955	5.58626	8.95533	4.50256e-18	5.07187e-16	30.2849	NOT
PLOD3	0.422657	7.80685	8.92556	5.70643e-18	6.39185e-16	30.0211	NOT
ABHD3	-0.527526	4.93761	-8.89707	7.1553e-18	7.90579e-16	29.8536	NOT
TRUB1	-0.412956	4.75268	-8.89426	7.31645e-18	8.01514e-16	29.8389	NOT
PACS1	0.404925	5.96564	8.89943	7.02265e-18	7.82222e-16	29.8383	NOT
RBM47	-0.343522	7.21416	-8.89669	7.17699e-18	7.90579e-16	29.7985	NOT
ABHD5	-0.320437	4.33732	-8.88122	8.11303e-18	8.83921e-16	29.754	NOT
PRPF6	0.443939	7.72596	8.87012	8.85829e-18	9.59872e-16	29.5892	NOT
ITGB5	0.366044	7.1756	8.86821	8.9937e-18	9.69278e-16	29.5771	NOT
UQCRFS1	-0.339547	6.51386	-8.86344	9.33899e-18	1.00108e-15	29.5475	NOT
YEATS4	-0.404687	4.56634	-8.85049	1.03458e-17	1.10307e-15	29.5069	NOT
SALL4	0.929408	2.24939	8.84065	1.11823e-17	1.17343e-15	29.4283	NOT
OTUD5	0.312998	6.38432	8.84558	1.0755e-17	1.1406e-15	29.4108	NOT
ADI1	-0.310327	6.73082	-8.84173	1.10876e-17	1.16965e-15	29.3758	NOT
CTSF	0.74377	3.77324	8.82758	1.23974e-17	1.26758e-15	29.3588	NOT
MIER1	-0.407114	5.33284	-8.83343	1.18382e-17	1.22296e-15	29.3447	NOT
HSD17B4	-0.391632	7.24057	-8.83511	1.16823e-17	1.21949e-15	29.3197	NOT
MRPS27	-0.335007	6.44971	-8.83345	1.18362e-17	1.22296e-15	29.3158	NOT
GALNT3	-0.470402	6.72189	-8.82839	1.23183e-17	1.26599e-15	29.2728	NOT
PLEKHB2	-0.269489	7.41644	-8.82526	1.26255e-17	1.28433e-15	29.2422	NOT
DCK	-0.388815	4.71341	-8.81475	1.37166e-17	1.38823e-15	29.2244	NOT
DEPDC1	-0.639383	3.60626	-8.79535	1.59785e-17	1.59289e-15	29.1141	NOT
TMEM144	-0.466335	4.47417	-8.79772	1.56835e-17	1.57135e-15	29.1033	NOT
CALM2	-0.371075	8.85385	-8.80418	1.49061e-17	1.501e-15	29.0776	NOT
RBBP8	-0.4718	4.70786	-8.78777	1.69603e-17	1.68236e-15	29.017	NOT
GLIS2	0.731631	3.29344	8.78176	1.77803e-17	1.74632e-15	29.0128	NOT
RPS27L	-0.485117	5.99816	-8.78232	1.77021e-17	1.74632e-15	28.9301	NOT
NIPA2	-0.332949	5.5543	-8.77439	1.88404e-17	1.84137e-15	28.881	NOT
METTL25	-0.436377	1.97569	-8.76423	2.04036e-17	1.96525e-15	28.8269	NOT
CPSF1	0.456681	7.2594	8.77067	1.93976e-17	1.88658e-15	28.8215	NOT
SOGA1	0.59137	5.41007	8.76436	2.03831e-17	1.96525e-15	28.8096	NOT
ITGA7	0.649273	3.57592	8.75416	2.2079e-17	2.09624e-15	28.799	NOT
FLYWCH1	0.363236	5.00915	8.76041	2.10237e-17	2.01524e-15	28.7938	NOT
DTD2	-0.498709	2.09808	-8.74364	2.39773e-17	2.24441e-15	28.6798	NOT
SFXN1	-0.369755	5.83939	-8.74838	2.3103e-17	2.18307e-15	28.6724	NOT
PPP1R3F	0.628744	0.749925	8.75754	2.15021e-17	2.05124e-15	28.6499	NOT
RARS1	-0.264151	6.42261	-8.74013	2.4645e-17	2.29613e-15	28.5959	NOT
TXNL1	-0.358402	5.92169	-8.73721	2.52133e-17	2.33816e-15	28.5845	NOT
CATSPERB	-0.899804	0.400819	-8.74773	2.32208e-17	2.18385e-15	28.5335	NOT
SERPINB1	-0.521901	8.01866	-8.73066	2.65393e-17	2.44972e-15	28.5107	NOT
SAMD4B	0.312007	6.69972	8.72743	2.72185e-17	2.50084e-15	28.4942	NOT
ADH6	-1.27571	2.23176	-8.71403	3.02236e-17	2.73908e-15	28.463	DOWN
CCNA2	-0.484718	5.57628	-8.71967	2.89206e-17	2.64504e-15	28.4602	NOT
VEGFB	0.450839	5.66659	8.71586	2.97958e-17	2.71264e-15	28.428	NOT
PI4K2B	-0.383401	5.59855	-8.70963	3.12802e-17	2.82201e-15	28.3823	NOT
ZNF251	0.47528	4.17628	8.68673	3.73987e-17	3.34374e-15	28.2654	NOT
G3BP2	-0.346157	7.39941	-8.68994	3.64745e-17	3.27581e-15	28.2004	NOT
DDAH2	0.546793	6.39612	8.66354	4.47969e-17	3.98732e-15	28.0101	NOT
DLGAP5	-0.500514	4.59371	-8.6522	4.89265e-17	4.31635e-15	27.9841	NOT
KCTD7	0.433277	3.27287	8.64504	5.17208e-17	4.54068e-15	27.9721	NOT
IFNGR1	-0.40935	6.64348	-8.65663	4.72675e-17	4.18853e-15	27.9533	NOT
RUSC2	0.525285	4.16768	8.64454	5.19248e-17	4.54068e-15	27.9451	NOT
COQ2	-0.411962	4.1674	-8.63852	5.44056e-17	4.69584e-15	27.8985	NOT
ASXL1	0.395529	6.53064	8.6432	5.24676e-17	4.56812e-15	27.8524	NOT
CNIH1	-0.40088	6.64581	-8.64113	5.33177e-17	4.62195e-15	27.835	NOT
CARD16	-0.595316	2.70976	-8.62686	5.95558e-17	5.07446e-15	27.8284	NOT
TCF7L1	0.488001	2.4472	8.6262	5.98637e-17	5.07899e-15	27.8138	NOT
PKD1	0.521984	5.40706	8.63314	5.67271e-17	4.85419e-15	27.8055	NOT
MDH1	-0.284477	7.09501	-8.63642	5.5301e-17	4.75255e-15	27.7938	NOT
USP20	0.307414	4.99505	8.62285	6.14392e-17	5.16867e-15	27.7429	NOT
RAB11FIP3	0.416203	5.74714	8.62458	6.06214e-17	5.12148e-15	27.7285	NOT
VPS29	-0.328417	6.12047	-8.61525	6.51616e-17	5.45879e-15	27.6476	NOT
TLR3	-0.678461	2.97252	-8.59372	7.69772e-17	6.42164e-15	27.5841	NOT
SRBD1	-0.338809	4.08934	-8.58513	8.22555e-17	6.80502e-15	27.4975	NOT
RIPOR1	0.446898	5.09547	8.58008	8.55275e-17	6.98872e-15	27.4149	NOT
ATP5PB	-0.340125	7.48126	-8.58548	8.20366e-17	6.80502e-15	27.404	NOT
AMD1	-0.357253	6.89779	-8.58267	8.38372e-17	6.87879e-15	27.3874	NOT
GMDS	-0.496143	7.51568	-8.58319	8.34961e-17	6.87879e-15	27.3867	NOT
COPS3	-0.363248	5.68131	-8.57685	8.76877e-17	7.13599e-15	27.3683	NOT
TMEM165	-0.358485	6.51839	-8.57349	8.99886e-17	7.29347e-15	27.3231	NOT
ARL1	-0.303951	6.4696	-8.56745	9.42815e-17	7.61047e-15	27.2781	NOT
GMNN	-0.452206	4.90518	-8.56069	9.93302e-17	7.98567e-15	27.2762	NOT
ELOVL6	-0.4991	5.08551	-8.55274	1.05603e-16	8.45585e-15	27.2085	NOT
TIMM21	-0.371941	4.0077	-8.53648	1.19683e-16	9.46918e-15	27.1343	NOT
VAT1	0.482273	6.56112	8.54707	1.10318e-16	8.79812e-15	27.1226	NOT
UBE2K	-0.271545	6.69931	-8.54388	1.13057e-16	8.98057e-15	27.0963	NOT
RHBDF1	0.450635	5.69917	8.52746	1.28271e-16	1.01086e-14	26.9949	NOT
THBS3	0.473966	3.51195	8.51009	1.46581e-16	1.14161e-14	26.9532	NOT
PLXNA3	0.519555	5.95374	8.52222	1.33545e-16	1.04827e-14	26.9481	NOT
ACP3	-1.01676	2.22111	-8.50864	1.48214e-16	1.14984e-14	26.9237	DOWN
SLC30A9	-0.333587	6.30217	-8.51894	1.36954e-16	1.07082e-14	26.9149	NOT
H2AZ1	-0.383246	7.67268	-8.5033	1.54414e-16	1.1933e-14	26.7823	NOT
BNIP3L	-0.538687	5.7125	-8.49438	1.65336e-16	1.27277e-14	26.746	NOT
DAPP1	-0.958998	2.27583	-8.48165	1.82277e-16	1.38184e-14	26.7262	NOT
TEX9	-0.681747	1.07372	-8.48759	1.7417e-16	1.3305e-14	26.6781	NOT
INTS1	0.415151	7.52	8.48851	1.72941e-16	1.32619e-14	26.6718	NOT
WDR76	-0.482152	3.76839	-8.47346	1.94067e-16	1.44918e-14	26.6716	NOT
CHP1	-0.37024	7.24619	-8.48437	1.78517e-16	1.3585e-14	26.6423	NOT
MRPL19	-0.3162	5.62349	-8.48026	1.8422e-16	1.39128e-14	26.6421	NOT
AP5M1	-0.345401	5.43387	-8.47881	1.86282e-16	1.40155e-14	26.638	NOT
TRAPPC9	0.339719	5.93495	8.47635	1.89817e-16	1.42277e-14	26.6032	NOT
MIA2	-0.373182	5.42138	-8.47209	1.96102e-16	1.45891e-14	26.5881	NOT
CENPK	-0.59299	3.44379	-8.4607	2.13938e-16	1.55675e-14	26.5861	NOT
KLHL21	0.401019	5.30026	8.46731	2.03399e-16	1.50006e-14	26.5572	NOT
RAB27A	-0.454322	4.56721	-8.46162	2.12443e-16	1.55675e-14	26.5476	NOT
TOP1MT	0.523029	6.18332	8.46865	2.01334e-16	1.49227e-14	26.5396	NOT
GRSF1	-0.274881	7.09785	-8.467	2.0389e-16	1.50006e-14	26.513	NOT
PSMA4	-0.369564	7.01976	-8.46097	2.13506e-16	1.55675e-14	26.4686	NOT
FKBP9	0.317412	7.21403	8.45118	2.30066e-16	1.66802e-14	26.3935	NOT
FAM169A	-1.15404	1.29328	-8.43445	2.61381e-16	1.88819e-14	26.3085	DOWN
COPS2	-0.380342	5.97776	-8.43371	2.62871e-16	1.8921e-14	26.283	NOT
ZNF862	0.521015	3.42777	8.41963	2.9263e-16	2.09121e-14	26.2812	NOT
CLN8	-0.377737	3.73307	-8.41748	2.97457e-16	2.11471e-14	26.2557	NOT
USP38	-0.31353	5.36685	-8.42159	2.88282e-16	2.06754e-14	26.2123	NOT
SEC24A	-0.369685	5.21331	-8.41666	2.99317e-16	2.11624e-14	26.1819	NOT
UBE2N	-0.342996	6.86405	-8.41722	2.98041e-16	2.11471e-14	26.143	NOT
ZWILCH	-0.421179	4.31968	-8.40141	3.3612e-16	2.3597e-14	26.1107	NOT
ADAMTS10	0.635116	1.56243	8.40263	3.33003e-16	2.34608e-14	26.0989	NOT
MPDU1	-0.380861	5.88917	-8.39495	3.5303e-16	2.46972e-14	25.9961	NOT
TRMT10A	-0.484903	2.63228	-8.381	3.92461e-16	2.73598e-14	25.9961	NOT
TNFAIP8	-0.533273	3.85032	-8.37416	4.13332e-16	2.87144e-14	25.9306	NOT
ZNF512B	0.613367	2.39021	8.37226	4.19343e-16	2.89303e-14	25.9246	NOT
TMED5	-0.43635	6.17272	-8.37314	4.16537e-16	2.88365e-14	25.8268	NOT
SYNGAP1	0.422813	3.72217	8.35865	4.64869e-16	3.18507e-14	25.821	NOT
CRTC2	0.310601	5.55577	8.36288	4.50235e-16	3.09544e-14	25.7683	NOT
GOLPH3L	-0.333955	5.91408	-8.35615	4.73761e-16	3.23488e-14	25.7069	NOT
TMOD3	-0.365271	6.15851	-8.34757	5.05506e-16	3.42816e-14	25.6371	NOT
CCNG1	-0.450584	6.82452	-8.34801	5.03849e-16	3.42816e-14	25.6286	NOT
COPS4	-0.304298	5.07981	-8.33811	5.42994e-16	3.6575e-14	25.604	NOT
DGKZ	0.33805	6.73697	8.34323	5.22393e-16	3.53067e-14	25.594	NOT
ADH5	-0.307545	7.12923	-8.33639	5.50096e-16	3.69287e-14	25.5389	NOT
RAB1A	-0.245917	7.61403	-8.32609	5.94597e-16	3.96491e-14	25.4595	NOT
TRIM40	-1.05181	0.252805	-8.33116	5.72264e-16	3.82879e-14	25.4555	DOWN
COMP	1.80403	2.78114	8.30413	7.01669e-16	4.55696e-14	25.4335	UP
VPS4B	-0.362566	5.85645	-8.31859	6.29184e-16	4.18156e-14	25.4305	NOT
MED31	-0.573812	1.49483	-8.30934	6.74645e-16	4.41019e-14	25.4135	NOT
SETD1A	0.317518	5.59344	8.31473	6.47766e-16	4.27654e-14	25.4105	NOT
TMEM62	-0.375501	5.14558	-8.30812	6.80889e-16	4.43646e-14	25.3795	NOT
SRP9	-0.384134	7.13289	-8.31477	6.47608e-16	4.27654e-14	25.3789	NOT
BLCAP	0.354852	6.84424	8.31269	6.57798e-16	4.32844e-14	25.3666	NOT
CAND1	-0.290565	6.92985	-8.31072	6.67668e-16	4.37894e-14	25.3509	NOT
DAGLB	0.267931	4.73632	8.29107	7.74104e-16	4.94682e-14	25.2734	NOT
SPPL2A	-0.339597	5.80366	-8.29664	7.42377e-16	4.79013e-14	25.2699	NOT
EIF2S1	-0.325636	6.42724	-8.29776	7.36115e-16	4.76515e-14	25.2627	NOT
NUP54	-0.300669	5.37619	-8.28963	7.82543e-16	4.98477e-14	25.2334	NOT
HADH	-0.370836	6.84818	-8.29268	7.64798e-16	4.91575e-14	25.2188	NOT
PLS1	-0.468312	7.33481	-8.29234	7.66776e-16	4.91575e-14	25.2117	NOT
FBXL5	-0.333078	5.84102	-8.28051	8.38136e-16	5.3219e-14	25.1498	NOT
ERICH1	-0.403097	4.02745	-8.26929	9.11811e-16	5.77133e-14	25.1495	NOT
TNFSF13	-0.549729	3.39128	-8.25927	9.82987e-16	6.18259e-14	25.1013	NOT
PLEKHA4	0.700943	4.63311	8.26137	9.67674e-16	6.10553e-14	25.0627	NOT
NUMBL	0.44427	3.7266	8.24601	1.08573e-15	6.76475e-14	24.9933	NOT
CD81	0.318701	8.81222	8.25342	1.0271e-15	6.43972e-14	24.9226	NOT
ARHGEF1	0.358392	6.93165	8.25169	1.0405e-15	6.5033e-14	24.9158	NOT
ZNF853	0.864332	1.94901	8.22916	1.2317e-15	7.60298e-14	24.8626	NOT
TIFA	-0.396013	3.4772	-8.22665	1.25504e-15	7.72315e-14	24.8607	NOT
SLC22A17	0.622947	2.13679	8.2228	1.29169e-15	7.90684e-14	24.8259	NOT
ZC3H3	0.389242	5.32455	8.23028	1.22145e-15	7.56315e-14	24.7997	NOT
UBE2J1	-0.284285	6.62664	-8.23233	1.20281e-15	7.4709e-14	24.7777	NOT
SIAE	-0.495564	6.2675	-8.22269	1.29282e-15	7.90684e-14	24.7141	NOT
ATP5F1C	-0.305948	7.84267	-8.21315	1.3883e-15	8.4648e-14	24.627	NOT
SGMS1	-0.386875	4.35067	-8.18757	1.68013e-15	1.01204e-13	24.5358	NOT
TNIP3	-1.01404	-0.289101	-8.20155	1.51383e-15	9.20204e-14	24.4802	DOWN
B2M	-0.541494	11.1494	-8.19162	1.63022e-15	9.87946e-14	24.48	NOT
MROH1	0.440374	6.32617	8.18953	1.65589e-15	1.00046e-13	24.47	NOT
RBM38	0.522754	5.52809	8.18579	1.7026e-15	1.02249e-13	24.4667	NOT
FADS3	0.537595	3.84024	8.17229	1.88271e-15	1.11719e-13	24.4517	NOT
REG4	-2.58262	6.09168	-8.17888	1.79254e-15	1.07005e-13	24.4143	DOWN
JAG2	0.656032	5.36233	8.17745	1.81172e-15	1.07827e-13	24.4133	NOT
ATP1B1	-0.574873	8.86931	-8.18294	1.73921e-15	1.04133e-13	24.4062	NOT
SPA17	-0.547381	1.61178	-8.16041	2.05659e-15	1.21674e-13	24.3485	NOT
ZSWIM4	0.410301	2.95691	8.14159	2.36498e-15	1.37874e-13	24.2548	NOT
MECP2	0.302944	5.50607	8.15318	2.17002e-15	1.27628e-13	24.2291	NOT
SRP72	-0.307624	6.87586	-8.15542	2.13416e-15	1.2589e-13	24.2121	NOT
CTBS	-0.475042	2.15031	-8.13586	2.46763e-15	1.42608e-13	24.2007	NOT
EIF4E	-0.386698	5.25637	-8.14573	2.29351e-15	1.34494e-13	24.1856	NOT
MMAA	-0.344775	3.40042	-8.12739	2.62747e-15	1.5097e-13	24.1434	NOT
EIF3B	0.299227	8.52415	8.14488	2.30792e-15	1.34943e-13	24.1281	NOT
CLIP3	0.58367	2.99874	8.12353	2.70375e-15	1.54906e-13	24.1244	NOT
ZNF395	-0.370062	5.63233	-8.1354	2.47611e-15	1.42684e-13	24.0953	NOT
ERLEC1	-0.293321	6.24108	-8.13704	2.44618e-15	1.41779e-13	24.0892	NOT
BRD4	0.26709	6.89538	8.13809	2.42712e-15	1.41084e-13	24.0856	NOT
SELENOF	-0.383035	7.44826	-8.1202	2.77136e-15	1.58325e-13	23.9509	NOT
SNAP23	-0.310099	3.77755	-8.09818	3.26135e-15	1.83686e-13	23.9177	NOT
TBKBP1	0.589635	2.80629	8.09319	3.38396e-15	1.90054e-13	23.9075	NOT
PKDCC	0.810136	5.47991	8.10821	3.02838e-15	1.72514e-13	23.9062	NOT
HIGD1A	-0.407818	5.69216	-8.10501	3.10087e-15	1.76011e-13	23.873	NOT
SLC31A1	-0.294723	6.26036	-8.10472	3.10743e-15	1.76011e-13	23.8543	NOT
CMPK1	-0.442049	7.94267	-8.10373	3.13041e-15	1.7681e-13	23.8296	NOT
DEPDC1B	-0.469105	3.95762	-8.0806	3.71348e-15	2.06238e-13	23.7825	NOT
NCAPG	-0.446644	4.42233	-8.08088	3.70569e-15	2.06238e-13	23.759	NOT
PIGF	-0.372511	3.1516	-8.07131	3.97665e-15	2.17223e-13	23.7469	NOT
MAD2L1	-0.452271	5.67363	-8.08552	3.58105e-15	1.99997e-13	23.7328	NOT
MIS12	-0.324313	4.11787	-8.07303	3.9266e-15	2.15078e-13	23.719	NOT
CHMP2B	-0.338075	6.22523	-8.08563	3.57825e-15	1.99997e-13	23.717	NOT
PEX13	-0.261149	5.25496	-8.08017	3.72508e-15	2.06307e-13	23.7104	NOT
MAP2K1	-0.264793	5.50792	-8.07803	3.78455e-15	2.07869e-13	23.6842	NOT
SPEG	1.09838	1.5835	8.06469	4.17555e-15	2.26229e-13	23.6647	UP
HSF1	0.394558	7.00189	8.07844	3.77305e-15	2.0781e-13	23.6521	NOT
PTCH2	0.60732	0.798517	8.06593	4.13757e-15	2.24782e-13	23.6154	NOT
PPP3CC	-0.408065	3.1901	-8.05096	4.61934e-15	2.48249e-13	23.6004	NOT
CCNB1	-0.460381	6.49519	-8.07023	4.00836e-15	2.18357e-13	23.6003	NOT
ABCA12	-1.71702	-1.24221	-8.07905	3.75606e-15	2.07447e-13	23.5996	DOWN
GMEB2	0.338757	5.247	8.05777	4.39375e-15	2.36764e-13	23.5495	NOT
MCCC2	-0.34237	7.00601	-8.06174	4.26719e-15	2.30567e-13	23.5314	NOT
CEP70	-0.520136	3.66975	-8.03588	5.16074e-15	2.7512e-13	23.4758	NOT
RCN3	0.638521	4.70923	8.04236	4.9209e-15	2.63037e-13	23.4676	NOT
CYP2C9	-1.471	-1.72266	-8.0503	4.6419e-15	2.48791e-13	23.3992	DOWN
CBX7	0.441241	4.01709	8.02696	5.51002e-15	2.89102e-13	23.3947	NOT
MAPK8IP3	0.528811	5.67401	8.03536	5.18072e-15	2.75449e-13	23.3714	NOT
MRPS36	-0.386604	4.48929	-8.02614	5.54355e-15	2.89802e-13	23.3614	NOT
TSPYL2	0.423356	4.03779	8.02169	5.72722e-15	2.97339e-13	23.3557	NOT
SHARPIN	0.400372	6.18506	8.03206	5.30786e-15	2.80809e-13	23.3316	NOT
MED12	0.375337	6.09953	8.03155	5.32778e-15	2.81019e-13	23.3301	NOT
PLCG1	0.460733	6.52495	8.03201	5.30972e-15	2.80809e-13	23.3242	NOT
AMOTL2	0.423139	5.24716	8.02592	5.55243e-15	2.89802e-13	23.3207	NOT
ZNF646	0.329001	4.93319	8.01983	5.80596e-15	2.99895e-13	23.2921	NOT
CCM2	0.323925	5.66728	8.02262	5.68866e-15	2.96137e-13	23.2793	NOT
AAGAB	-0.340877	5.93522	-8.02135	5.74157e-15	2.97339e-13	23.2615	NOT
ARHGEF17	0.566703	4.46654	8.00842	6.31261e-15	3.23549e-13	23.2374	NOT
PNMA8B	0.798137	-0.941681	8.02758	5.48497e-15	2.88547e-13	23.2183	NOT
IDH1	-0.332519	7.62421	-8.01199	6.14965e-15	3.16009e-13	23.1686	NOT
ZNF623	0.359516	5.26423	8.00048	6.69047e-15	3.41163e-13	23.1371	NOT
MTMR7	-0.715597	-0.760424	-8.01442	6.04097e-15	3.11227e-13	23.1326	NOT
NOD1	0.340481	3.72567	7.98569	7.45451e-15	3.77228e-13	23.1146	NOT
ETF1	-0.257431	7.09086	-8.00316	6.56018e-15	3.35377e-13	23.109	NOT
HMMR	-0.547056	4.68077	-7.98692	7.3881e-15	3.74819e-13	23.0708	NOT
SENP8	-0.459532	1.00918	-7.98376	7.56064e-15	3.8163e-13	23.0546	NOT
TMED2	-0.402214	8.39511	-7.99228	7.10384e-15	3.61317e-13	23.026	NOT
RARA	0.417427	5.12495	7.97916	7.81886e-15	3.92676e-13	22.9916	NOT
AXIN1	0.349689	6.4627	7.98082	7.72509e-15	3.88947e-13	22.9578	NOT
LEO1	-0.320092	4.63547	-7.96709	8.53922e-15	4.25637e-13	22.9306	NOT
TPMT	-0.372794	6.10186	-7.97451	8.08891e-15	4.05218e-13	22.9211	NOT
FBXO22	-0.291928	4.90438	-7.96473	8.68751e-15	4.31949e-13	22.8989	NOT
ARPP19	-0.350333	6.8173	-7.97072	8.31608e-15	4.15554e-13	22.8799	NOT
MRPL42	-0.339116	5.98351	-7.95824	9.10843e-15	4.51751e-13	22.8081	NOT
CTSZ	0.348837	8.1182	7.95709	9.18531e-15	4.54434e-13	22.7742	NOT
CRY2	0.283504	4.75033	7.94249	1.02162e-14	5.01702e-13	22.7492	NOT
KATNBL1	-0.367895	4.20773	-7.93583	1.07235e-14	5.22752e-13	22.7334	NOT
MRPL50	-0.346685	5.07721	-7.94192	1.02581e-14	5.02522e-13	22.7278	NOT
ATP5F1B	-0.29698	9.94262	-7.94753	9.84776e-15	4.86001e-13	22.7106	NOT
GIT1	0.336704	6.84814	7.94628	9.93796e-15	4.89242e-13	22.7048	NOT
BCAS4	0.753268	3.08329	7.9202	1.20128e-14	5.77138e-13	22.6744	NOT
PPP1R9B	0.297722	6.00994	7.9386	1.05095e-14	5.13575e-13	22.667	NOT
CROCC	0.436959	4.34274	7.92705	1.14296e-14	5.55814e-13	22.6639	NOT
ZNF212	0.266442	4.02427	7.9234	1.1737e-14	5.67991e-13	22.6559	NOT
PCLAF	-0.605621	3.18869	-7.91678	1.23151e-14	5.90235e-13	22.6474	NOT
BRAT1	0.343157	6.44996	7.9252	1.15848e-14	5.6199e-13	22.5611	NOT
AGR3	-1.33723	4.2701	-7.90964	1.29704e-14	6.20153e-13	22.551	DOWN
CDK1	-0.469155	5.9912	-7.92109	1.19354e-14	5.74804e-13	22.5436	NOT
ERLIN1	-0.274217	6.43681	-7.92231	1.18303e-14	5.7112e-13	22.5408	NOT
TUBG2	0.399952	2.92649	7.899	1.40108e-14	6.63532e-13	22.5277	NOT
TM7SF3	-0.40697	6.0395	-7.90694	1.3227e-14	6.30908e-13	22.4413	NOT
STX4	0.279618	5.73149	7.90345	1.35659e-14	6.4553e-13	22.426	NOT
EML3	0.316708	5.35812	7.89949	1.39609e-14	6.62746e-13	22.413	NOT
RSL24D1	-0.424493	6.63767	-7.89779	1.4134e-14	6.67783e-13	22.3632	NOT
ARHGAP39	0.473488	4.62704	7.88622	1.53696e-14	7.21032e-13	22.3581	NOT
HMBOX1	-0.39517	3.20893	-7.87512	1.66549e-14	7.74045e-13	22.353	NOT
MTHFSD	0.266586	4.14385	7.88073	1.59925e-14	7.48496e-13	22.347	NOT
SUCLG2	-0.386551	6.88355	-7.89159	1.47834e-14	6.96811e-13	22.3155	NOT
ZNF358	0.523595	4.93833	7.87944	1.61422e-14	7.53729e-13	22.2928	NOT
ENKUR	-0.865847	-0.945406	-7.89024	1.49288e-14	7.02008e-13	22.2706	NOT
LZTS2	0.360973	5.77926	7.878	1.63115e-14	7.59859e-13	22.2441	NOT
CCL28	-1.01249	4.19472	-7.86399	1.80492e-14	8.33023e-13	22.229	DOWN
ATP5MC3	-0.298696	8.16505	-7.87088	1.71727e-14	7.96255e-13	22.1611	NOT
REP15	-1.31917	-1.97863	-7.86893	1.74163e-14	8.05675e-13	22.15	DOWN
RCHY1	-0.293274	4.4517	-7.85528	1.92211e-14	8.8506e-13	22.1486	NOT
KBTBD8	-0.564808	2.02179	-7.8451	2.06847e-14	9.50257e-13	22.1429	NOT
NECAP1	-0.271829	4.96401	-7.84361	2.09089e-14	9.58347e-13	22.0369	NOT
CEP164	0.308514	4.68172	7.83917	2.15877e-14	9.87194e-13	22.022	NOT
TNFRSF10D	-0.577126	3.63393	-7.82428	2.40312e-14	1.09142e-12	21.9791	NOT
COX7A2	-0.347655	7.14576	-7.83868	2.16649e-14	9.88454e-13	21.9382	NOT
C11orf95	0.504866	4.59788	7.82595	2.37442e-14	1.08085e-12	21.9349	NOT
PDK1	-0.441607	4.60311	-7.82067	2.46632e-14	1.11758e-12	21.8966	NOT
SELENOT	-0.301929	6.42307	-7.81848	2.50553e-14	1.13277e-12	21.8063	NOT
SCAP	0.341085	7.09425	7.81453	2.57769e-14	1.16276e-12	21.7684	NOT
ATP8B1	-0.438386	7.15684	-7.80528	2.75471e-14	1.23981e-12	21.7029	NOT
TRIM69	-0.428765	4.92417	-7.79509	2.96381e-14	1.32792e-12	21.6986	NOT
TWF1	-0.460064	6.21781	-7.80145	2.83165e-14	1.27156e-12	21.6917	NOT
NKD2	1.01261	4.23299	7.7793	3.31884e-14	1.48034e-12	21.6351	UP
ADAM10	-0.328164	6.65244	-7.79157	3.03959e-14	1.35882e-12	21.6129	NOT
MXRA8	0.70094	5.40852	7.77575	3.40435e-14	1.51171e-12	21.5405	NOT
ERLIN2	-0.350079	6.2664	-7.77838	3.34082e-14	1.48681e-12	21.5282	NOT
PDZD7	0.659967	0.654881	7.76598	3.65087e-14	1.61042e-12	21.5212	NOT
GLMN	-0.454281	2.96353	-7.75223	4.02788e-14	1.74963e-12	21.5023	NOT
MTHFD2	-0.388274	6.25145	-7.77318	3.46757e-14	1.53636e-12	21.4922	NOT
PIGN	-0.336798	4.76593	-7.76402	3.70242e-14	1.62239e-12	21.4897	NOT
GOLGA7B	0.876224	2.85831	7.74593	4.21317e-14	1.81823e-12	21.4611	NOT
KIAA0825	-0.613101	-0.322774	-7.76708	3.62225e-14	1.60134e-12	21.4552	NOT
PDSS2	-0.27604	4.88861	-7.75916	3.8332e-14	1.6687e-12	21.4486	NOT
ACBD5	-0.335646	5.78165	-7.76268	3.73813e-14	1.63087e-12	21.4325	NOT
USP11	0.369227	5.9442	7.76316	3.72521e-14	1.6288e-12	21.4304	NOT
PKP2	-0.390148	6.97386	-7.76462	3.68661e-14	1.61902e-12	21.4195	NOT
LRRC59	-0.279709	7.88299	-7.76477	3.68258e-14	1.61902e-12	21.4144	NOT
SNX21	0.395608	3.69271	7.73584	4.52771e-14	1.93812e-12	21.3592	NOT
SLC6A14	-1.57031	2.68887	-7.73008	4.71755e-14	2.00551e-12	21.3539	DOWN
SLC41A2	-0.531519	3.97673	-7.73726	4.48199e-14	1.9259e-12	21.3526	NOT
AMPD2	0.279596	5.75203	7.75056	4.07616e-14	1.76675e-12	21.3486	NOT
TMED10	-0.308643	8.31413	-7.74677	4.18809e-14	1.81133e-12	21.2879	NOT
MEGF6	0.803271	4.32507	7.72838	4.77485e-14	2.02555e-12	21.2716	NOT
HNRNPF	-0.207714	8.53364	-7.74426	4.26364e-14	1.83604e-12	21.2705	NOT
F2RL1	-0.394247	6.50072	-7.73577	4.52987e-14	1.93812e-12	21.2252	NOT
AGPS	-0.289208	6.14683	-7.73451	4.57098e-14	1.95152e-12	21.2243	NOT
DMTN	-0.527956	5.52041	-7.73035	4.70844e-14	2.00551e-12	21.2173	NOT
CAAP1	-0.343429	4.94897	-7.72309	4.95823e-14	2.09443e-12	21.194	NOT
CAPN10	0.315932	4.70896	7.72009	5.06531e-14	2.13514e-12	21.1873	NOT
KYAT3	-0.379277	4.61009	-7.71229	5.35441e-14	2.2475e-12	21.1388	NOT
PIGR	-2.04039	9.99696	-7.72391	4.92945e-14	2.0867e-12	21.1344	DOWN
TPM3	-0.254724	8.85303	-7.71274	5.33734e-14	2.24506e-12	21.0512	NOT
MGST2	-0.365654	6.04627	-7.70518	5.63215e-14	2.35911e-12	21.023	NOT
TJAP1	0.270747	4.96404	7.69534	6.03987e-14	2.52459e-12	21.0005	NOT
INTS14	-0.234685	5.82849	-7.69283	6.1484e-14	2.56458e-12	20.9437	NOT
SCO1	-0.300649	5.22132	-7.68823	6.35258e-14	2.64421e-12	20.9374	NOT
COMMD8	-0.395429	4.00827	-7.66719	7.3743e-14	3.04407e-12	20.8649	NOT
CCDC92	0.363589	5.10337	7.67242	7.10618e-14	2.93948e-12	20.8343	NOT
YWHAE	-0.308299	9.02748	-7.67887	6.78866e-14	2.81984e-12	20.8163	NOT
ATP5F1A	-0.333464	8.81298	-7.67695	6.88187e-14	2.85262e-12	20.8024	NOT
MRPL39	-0.34342	4.64366	-7.65872	7.82993e-14	3.21883e-12	20.7656	NOT
PHF21A	0.270571	4.53872	7.65644	7.95704e-14	3.26435e-12	20.7565	NOT
LTO1	0.294324	4.18641	7.65155	8.23745e-14	3.37245e-12	20.7456	NOT
ATP6AP1	0.27119	7.65265	7.66137	7.68463e-14	3.16562e-12	20.695	NOT
METAP2	-0.259031	6.58946	-7.65065	8.28995e-14	3.38699e-12	20.6319	NOT
SLC25A46	-0.315237	5.7474	-7.64103	8.87298e-14	3.61778e-12	20.5881	NOT
C4orf33	-0.449074	3.68176	-7.62384	1.00172e-13	4.05118e-12	20.5866	NOT
SLC38A7	0.269245	4.67092	7.63275	9.40667e-14	3.82755e-12	20.585	NOT
UCKL1	0.433041	6.01816	7.63055	9.55411e-14	3.87963e-12	20.5069	NOT
NDRG4	0.543568	1.91846	7.60722	1.12606e-13	4.48133e-12	20.5063	NOT
COX18	-0.346552	4.72845	-7.62087	1.02289e-13	4.12007e-12	20.4994	NOT
SHANK3	0.489605	3.93573	7.61231	1.08648e-13	4.35507e-12	20.4928	NOT
HSPA4L	-1.03376	3.02039	-7.60392	1.15254e-13	4.56846e-12	20.4819	DOWN
GHITM	-0.279078	8.03588	-7.62973	9.60931e-14	3.89411e-12	20.4751	NOT
RAP1GDS1	-0.264678	5.57365	-7.62194	1.0152e-13	4.09737e-12	20.463	NOT
GPSM1	0.639437	2.3919	7.59984	1.18612e-13	4.66446e-12	20.4626	NOT
SLC10A7	-0.342406	3.55241	-7.60203	1.16796e-13	4.61123e-12	20.4442	NOT
GON7	-0.353074	3.51161	-7.6006	1.17981e-13	4.64883e-12	20.4366	NOT
COX19	0.299421	4.78519	7.61206	1.08837e-13	4.35507e-12	20.4356	NOT
APAF1	-0.32699	4.82467	-7.61185	1.08997e-13	4.35507e-12	20.4315	NOT
CASP10	-0.401084	5.18382	-7.61086	1.09764e-13	4.37696e-12	20.405	NOT
ARFIP1	-0.331791	5.83829	-7.6122	1.08732e-13	4.35507e-12	20.3861	NOT
C4BPA	-1.32991	1.86104	-7.58518	1.31479e-13	5.11996e-12	20.3551	DOWN
HDAC7	0.2846	5.89004	7.60511	1.14295e-13	4.53948e-12	20.3353	NOT
DHFR	-0.447833	4.41966	-7.59097	1.2624e-13	4.93522e-12	20.314	NOT
KIF13B	-0.453903	6.04831	-7.60231	1.16569e-13	4.61123e-12	20.3116	NOT
FUT4	-0.422889	5.73982	-7.59574	1.22076e-13	4.79125e-12	20.2767	NOT
MESD	-0.254942	6.10899	-7.59155	1.25728e-13	4.92488e-12	20.2354	NOT
SLC30A5	-0.242136	5.53695	-7.58485	1.31781e-13	5.12174e-12	20.2095	NOT
DOCK6	0.333006	6.41077	7.5873	1.29538e-13	5.05427e-12	20.1987	NOT
SMIM33	-1.28998	-0.0795098	-7.57692	1.39326e-13	5.40444e-12	20.1962	DOWN
ACVR1C	-0.842052	2.07267	-7.54504	1.74174e-13	6.70402e-12	20.0889	NOT
ISM1	1.12894	0.293206	7.55254	1.65283e-13	6.38645e-12	20.0559	UP
TPM2	0.696602	6.72257	7.56346	1.53114e-13	5.92773e-12	20.0301	NOT
EHHADH	-0.424897	4.12365	-7.53813	1.82796e-13	6.97826e-12	19.9727	NOT
DNM1	0.64857	3.81333	7.53453	1.87457e-13	7.11907e-12	19.9703	NOT
LRRIQ4	-0.932137	-0.235623	-7.53906	1.81609e-13	6.94995e-12	19.9316	NOT
DDX27	0.439568	6.52773	7.54636	1.72583e-13	6.65564e-12	19.9159	NOT
YIPF5	-0.277789	5.49953	-7.53793	1.83049e-13	6.97826e-12	19.89	NOT
TAF13	-0.36495	4.27585	-7.52537	1.99831e-13	7.51743e-12	19.8755	NOT
UGP2	-0.338197	6.6216	-7.54026	1.80098e-13	6.90536e-12	19.8724	NOT
NUDCD3	0.248697	6.91207	7.54045	1.79855e-13	6.90536e-12	19.8691	NOT
SGCB	-0.39243	5.09866	-7.52984	1.93697e-13	7.32815e-12	19.8548	NOT
TCFL5	0.467815	4.31806	7.52151	2.05283e-13	7.70795e-12	19.8474	NOT
XAB2	0.308819	6.12861	7.53493	1.86929e-13	7.11257e-12	19.847	NOT
ZDHHC2	-0.745492	4.15418	-7.51801	2.10351e-13	7.86862e-12	19.8357	NOT
SKA1	-0.51402	3.32785	-7.51025	2.22053e-13	8.23384e-12	19.8318	NOT
PGM2	-0.297015	5.27203	-7.52666	1.98036e-13	7.46396e-12	19.8238	NOT
NRBP2	0.52495	4.29244	7.51729	2.11413e-13	7.89354e-12	19.8208	NOT
SEC11A	-0.258767	6.60204	-7.53232	1.90362e-13	7.21566e-12	19.8184	NOT
ANXA4	-0.302712	8.31058	-7.52794	1.9628e-13	7.41181e-12	19.7761	NOT
C1QTNF1	0.531737	5.358	7.51889	2.09074e-13	7.83554e-12	19.7677	NOT
CENPU	-0.52614	4.41967	-7.50701	2.27107e-13	8.3853e-12	19.7418	NOT
NMI	-0.392267	4.92972	-7.50881	2.24286e-13	8.2965e-12	19.7211	NOT
CYB5R4	-0.348401	4.76065	-7.50503	2.30273e-13	8.48647e-12	19.7054	NOT
SLC12A9	0.357214	6.30111	7.5138	2.16627e-13	8.05803e-12	19.6984	NOT
HMGCR	-0.374896	6.67041	-7.51441	2.15699e-13	8.03851e-12	19.6952	NOT
TMEM240	0.616463	-0.782036	7.50401	2.31911e-13	8.53106e-12	19.6705	NOT
OCIAD1	-0.308463	6.72682	-7.51016	2.22179e-13	8.23384e-12	19.6652	NOT
PRELP	1.22582	2.90825	7.48272	2.68915e-13	9.71309e-12	19.6641	UP
THEMIS	-0.886028	-0.43726	-7.49438	2.47983e-13	9.05548e-12	19.6253	NOT
TNS1	0.818858	5.85618	7.49952	2.39272e-13	8.78563e-12	19.6164	NOT
FUT8	-0.493106	5.44375	-7.49653	2.44295e-13	8.9536e-12	19.6113	NOT
CLCN6	0.318829	3.76915	7.48096	2.72228e-13	9.81496e-12	19.6084	NOT
NACAD	0.581459	0.175219	7.4801	2.73858e-13	9.85591e-12	19.566	NOT
BCAM	0.595894	4.75457	7.48359	2.67299e-13	9.67225e-12	19.5624	NOT
SCP2	-0.338147	6.97167	-7.49464	2.4753e-13	9.05548e-12	19.5561	NOT
C5orf15	-0.335096	5.78185	-7.49008	2.55497e-13	9.29579e-12	19.5529	NOT
FFAR4	-1.22406	3.15784	-7.46704	2.99835e-13	1.06562e-11	19.5498	DOWN
NCK2	0.315481	6.04046	7.49076	2.54296e-13	9.26902e-12	19.5486	NOT
ZCCHC14	0.311412	5.8425	7.48495	2.64786e-13	9.59873e-12	19.5156	NOT
GALNT1	-0.407408	6.52655	-7.48679	2.61417e-13	9.49386e-12	19.5099	NOT
NDUFAF1	-0.306945	3.74244	-7.4654	3.03255e-13	1.07394e-11	19.5047	NOT
SLC27A2	-0.490358	4.75686	-7.47418	2.85341e-13	1.02507e-11	19.4969	NOT
NR6A1	0.513859	3.43739	7.45921	3.16545e-13	1.11507e-11	19.4822	NOT
LINS1	-0.315033	3.22929	-7.45677	3.21955e-13	1.12815e-11	19.4756	NOT
C6orf15	1.81624	-1.11824	7.47036	2.93003e-13	1.04693e-11	19.4694	UP
TIGD2	-0.322148	3.46282	-7.45572	3.24305e-13	1.13439e-11	19.4565	NOT
F3	-0.632922	5.32308	-7.47182	2.90049e-13	1.03824e-11	19.4499	NOT
FEM1C	-0.309372	5.19559	-7.46557	3.02891e-13	1.07394e-11	19.4127	NOT
FOXP4	0.394666	7.30881	7.47318	2.8732e-13	1.03032e-11	19.4069	NOT
DUSP4	-1.04154	4.64145	-7.45702	3.21392e-13	1.12815e-11	19.3922	DOWN
SOCS6	-0.36585	4.88414	-7.45743	3.20481e-13	1.12694e-11	19.3753	NOT
TMPO	-0.3642	7.2669	-7.46786	2.98135e-13	1.06337e-11	19.3711	NOT
COX5A	-0.342063	7.35408	-7.46726	2.99365e-13	1.06562e-11	19.3664	NOT
SNX6	-0.330866	5.94137	-7.46295	3.08444e-13	1.08845e-11	19.3633	NOT
RAB10	-0.243626	7.68061	-7.46426	3.05665e-13	1.08056e-11	19.344	NOT
UPK2	1.34724	-3.20953	7.43345	3.78308e-13	1.30047e-11	19.2892	UP
ZNF250	0.344277	3.50135	7.43091	3.8502e-13	1.31899e-11	19.2877	NOT
RTRAF	-0.289003	6.94659	-7.45496	3.26004e-13	1.13833e-11	19.287	NOT
SCRIB	0.425502	7.35724	7.45126	3.34471e-13	1.16585e-11	19.258	NOT
HGD	-0.839856	2.80221	-7.42124	4.11581e-13	1.3956e-11	19.2541	NOT
GNAI3	-0.239127	6.72309	-7.44903	3.3968e-13	1.18194e-11	19.25	NOT
TMEM254	-0.381508	3.9618	-7.42651	3.96894e-13	1.35039e-11	19.2283	NOT
POC1B	-0.403713	5.60753	-7.44051	3.60287e-13	1.24712e-11	19.2242	NOT
UGDH	-0.40263	6.07973	-7.44233	3.55782e-13	1.23367e-11	19.2196	NOT
PCCB	-0.366795	5.84012	-7.43966	3.62417e-13	1.25232e-11	19.2091	NOT
NCOR2	0.378649	7.784	7.44389	3.51962e-13	1.22255e-11	19.2058	NOT
EZH1	0.303095	4.82425	7.42892	3.90338e-13	1.33035e-11	19.1866	NOT
SCOC	-0.406878	5.79878	-7.43296	3.79595e-13	1.30264e-11	19.1658	NOT
CAPZA2	-0.377665	7.27736	-7.43745	3.68006e-13	1.26943e-11	19.1652	NOT
SART1	0.279469	6.4065	7.43532	3.73443e-13	1.28596e-11	19.1634	NOT
MAT2B	-0.273814	6.48631	-7.43032	3.86575e-13	1.31978e-11	19.128	NOT
RETREG2	0.195988	6.83447	7.43044	3.8627e-13	1.31978e-11	19.1226	NOT
PDLIM7	0.508878	5.60365	7.42275	4.07323e-13	1.38351e-11	19.1048	NOT
ARSH	-1.0758	-2.25996	-7.40764	4.52059e-13	1.52765e-11	19.068	DOWN
STS	-0.518084	4.25522	-7.40422	4.62838e-13	1.55879e-11	19.0587	NOT
HASPIN	-0.490658	2.3436	-7.39064	5.08183e-13	1.69151e-11	19.0574	NOT
FRMPD2	-1.00153	-4.63612	-7.38224	5.3841e-13	1.78319e-11	18.9981	DOWN
MGST1	-0.595141	6.74781	-7.40738	4.52876e-13	1.52783e-11	18.9691	NOT
CDKN1A	-0.522046	7.12912	-7.40797	4.51021e-13	1.52673e-11	18.9679	NOT
RTL8B	0.54299	1.90688	7.37712	5.57684e-13	1.84091e-11	18.9654	NOT
NDC1	-0.333481	6.02699	-7.40153	4.71484e-13	1.58524e-11	18.9458	NOT
CISD1	-0.292634	5.03449	-7.39496	4.93316e-13	1.65029e-11	18.9452	NOT
BCAS2	-0.261924	4.94908	-7.3936	4.97945e-13	1.66299e-11	18.941	NOT
FADS6	1.6017	-2.4035	7.38499	5.28335e-13	1.75561e-11	18.9334	UP
VPS26A	-0.327436	6.30451	-7.40004	4.76352e-13	1.59891e-11	18.9281	NOT
TMEM87A	-0.278805	6.19374	-7.39856	4.81226e-13	1.61255e-11	18.9209	NOT
DTX3	0.5652	2.89196	7.36907	5.89351e-13	1.93264e-11	18.9036	NOT
MOCOS	-0.512117	4.0936	-7.37764	5.55678e-13	1.83733e-11	18.8918	NOT
C3orf18	0.446371	1.37719	7.36563	6.03425e-13	1.96266e-11	18.876	NOT
PPP1CC	-0.273739	7.61624	-7.39303	4.99901e-13	1.66673e-11	18.8633	NOT
UGT2B7	-1.22354	0.990207	-7.36448	6.08222e-13	1.97504e-11	18.852	DOWN
FZD7	0.596161	4.25825	7.37064	5.83024e-13	1.91505e-11	18.8348	NOT
ARPC3	-0.324081	7.46636	-7.38475	5.29201e-13	1.75561e-11	18.8085	NOT
ISM2	1.59563	-0.553965	7.36847	5.91779e-13	1.93425e-11	18.8079	UP
TOM1L1	-0.321017	5.12258	-7.37407	5.69485e-13	1.87366e-11	18.8002	NOT
PI4K2A	0.228159	4.57113	7.36739	5.96188e-13	1.94417e-11	18.7896	NOT
LACTB	-0.268081	4.37845	-7.36391	6.10584e-13	1.97627e-11	18.7793	NOT
TSC2	0.309929	6.67161	7.3762	5.61201e-13	1.84946e-11	18.7601	NOT
RELCH	-0.302907	4.96264	-7.36394	6.10486e-13	1.97627e-11	18.7414	NOT
CCDC9B	0.551768	3.7385	7.35121	6.66143e-13	2.13874e-11	18.7409	NOT
CCNC	-0.369103	5.69178	-7.36725	5.96765e-13	1.94417e-11	18.7277	NOT
GARRE1	0.301329	5.08949	7.36099	6.22937e-13	2.01299e-11	18.7147	NOT
MMADHC	-0.269366	6.4717	-7.36873	5.90724e-13	1.93397e-11	18.7138	NOT
KRI1	0.27418	5.07477	7.35923	6.30498e-13	2.03412e-11	18.7036	NOT
ABHD10	-0.266471	5.04677	-7.35307	6.57706e-13	2.11506e-11	18.6637	NOT
CDIP1	0.652014	3.58559	7.33592	7.39596e-13	2.33796e-11	18.6498	NOT
C2CD4A	-0.993427	4.09835	-7.34074	7.15621e-13	2.27924e-11	18.6484	NOT
KITLG	-0.53404	4.45975	-7.34427	6.98525e-13	2.2355e-11	18.6441	NOT
RAB14	-0.231148	6.92242	-7.3584	6.34092e-13	2.04241e-11	18.6369	NOT
TNS2	0.434131	4.88934	7.33801	7.2912e-13	2.31853e-11	18.5737	NOT
UBE2D2	-0.205933	6.72702	-7.34732	6.84128e-13	2.19295e-11	18.5655	NOT
SFXN3	0.344559	5.74088	7.34263	7.06397e-13	2.25707e-11	18.5608	NOT
PRORP	-0.331843	2.17942	-7.30984	8.83726e-13	2.75308e-11	18.5241	NOT
EIF2AK3	-0.246322	4.41431	-7.32587	7.92159e-13	2.49511e-11	18.5231	NOT
PRKCSH	0.26118	8.60296	7.34198	7.09557e-13	2.26354e-11	18.5197	NOT
GOLM2	-0.321565	6.35226	-7.33758	7.31273e-13	2.32167e-11	18.508	NOT
OGFR	0.346898	6.29883	7.33698	7.34242e-13	2.3274e-11	18.5053	NOT
HAUS2	-0.288296	4.39211	-7.32233	8.11555e-13	2.54816e-11	18.5012	NOT
IL1A	-1.08326	0.419496	-7.31394	8.59391e-13	2.69134e-11	18.4924	DOWN
EFNA1	0.395052	6.92188	7.33586	7.39921e-13	2.33796e-11	18.4862	NOT
TBC1D17	0.28657	5.16576	7.32732	7.84392e-13	2.47456e-11	18.4855	NOT
UBE3A	-0.294809	5.93762	-7.3238	8.03438e-13	2.52665e-11	18.4279	NOT
XDH	-0.888312	4.01932	-7.30079	9.39967e-13	2.91463e-11	18.3874	NOT
ZNF500	0.231214	3.76386	7.29427	9.82636e-13	3.03749e-11	18.3601	NOT
TMEM150A	0.335507	4.086	7.29528	9.75893e-13	3.02133e-11	18.3444	NOT
KPNA2	-0.319468	7.17766	-7.31363	8.61206e-13	2.69134e-11	18.3348	NOT
SLC25A3	-0.2296	8.99679	-7.31366	8.61051e-13	2.69134e-11	18.3314	NOT
CDC42	-0.325814	7.74137	-7.31307	8.64482e-13	2.69735e-11	18.3274	NOT
ABHD18	-0.297306	3.80689	-7.28942	1.01562e-12	3.13459e-11	18.3247	NOT
PDCD10	-0.318327	5.51614	-7.30112	9.37871e-13	2.91266e-11	18.2935	NOT
ACTR3	-0.231157	8.14552	-7.30482	9.14504e-13	2.84452e-11	18.2714	NOT
BAG4	-0.368822	4.42061	-7.28473	1.04851e-12	3.21867e-11	18.25	NOT
MRPL33	-0.311762	4.68872	-7.28498	1.04676e-12	3.21867e-11	18.2329	NOT
CDK13	0.221517	6.01291	7.28859	1.02138e-12	3.1475e-11	18.1907	NOT
ZRANB3	-0.399098	2.45159	-7.25534	1.28003e-12	3.86101e-11	18.1644	NOT
SLC35A3	-0.421402	5.97021	-7.28248	1.06468e-12	3.26077e-11	18.1523	NOT
SLC40A1	-0.593072	7.72759	-7.28462	1.04932e-12	3.21867e-11	18.1383	NOT
JKAMP	-0.262395	4.83817	-7.27133	1.14851e-12	3.49069e-11	18.1325	NOT
TTC19	-0.320608	5.8642	-7.27722	1.10346e-12	3.36402e-11	18.1206	NOT
FBRS	0.277026	6.5484	7.2794	1.08724e-12	3.32476e-11	18.1161	NOT
NARS1	-0.299248	7.30333	-7.27894	1.09058e-12	3.32987e-11	18.1029	NOT
MED25	0.288972	6.0792	7.27556	1.11595e-12	3.3969e-11	18.1023	NOT
SSTR1	-0.955552	2.24907	-7.24441	1.37845e-12	4.1054e-11	18.0953	NOT
LY6G6E	1.14865	-3.1143	7.25063	1.32157e-12	3.95175e-11	18.0914	UP
ELAC1	-0.408082	2.00706	-7.24233	1.39791e-12	4.15352e-11	18.0819	NOT
UBTD1	0.452183	3.11785	7.24428	1.37959e-12	4.1054e-11	18.0703	NOT
ZCCHC10	-0.30315	4.12312	-7.25409	1.2909e-12	3.8879e-11	18.0687	NOT
SEC22B	-0.247135	5.38942	-7.26058	1.23541e-12	3.7491e-11	18.0303	NOT
NPTXR	1.01113	1.67509	7.23476	1.47143e-12	4.33344e-11	18.0286	UP
CERS5	0.198689	5.00514	7.25582	1.27589e-12	3.85435e-11	18.0196	NOT
ABCC5	0.354211	4.95687	7.25216	1.30792e-12	3.93322e-11	17.999	NOT
C4orf46	-0.326437	3.67462	-7.23747	1.44464e-12	4.26716e-11	17.9915	NOT
DHX15	-0.231336	7.45802	-7.25943	1.24505e-12	3.77261e-11	17.9723	NOT
ZDHHC8	0.422577	5.30107	7.25061	1.32173e-12	3.95175e-11	17.9697	NOT
PSMA5	-0.257635	7.15181	-7.256	1.27432e-12	3.85435e-11	17.9522	NOT
PPCS	-0.251243	5.85093	-7.24961	1.33075e-12	3.97194e-11	17.938	NOT
NFIX	0.345844	6.79667	7.25115	1.31691e-12	3.95175e-11	17.9246	NOT
MLLT6	0.339036	7.49362	7.25058	1.32201e-12	3.95175e-11	17.9136	NOT
DNASE1	0.552595	4.3267	7.2313	1.50628e-12	4.41649e-11	17.9059	NOT
CEP55	-0.408364	5.34196	-7.24045	1.41582e-12	4.1923e-11	17.9001	NOT
SLC12A2	-0.532574	8.9824	-7.24212	1.39992e-12	4.15352e-11	17.8565	NOT
NPRL3	0.321156	5.79348	7.23685	1.45077e-12	4.27892e-11	17.8559	NOT
GAS2L3	-0.453655	3.99601	-7.22002	1.62544e-12	4.738e-11	17.8544	NOT
OMA1	-0.354308	3.6446	-7.21613	1.66873e-12	4.83591e-11	17.8537	NOT
TMEM63A	0.394102	7.70022	7.24031	1.4172e-12	4.1923e-11	17.8446	NOT
SMIM15	-0.34964	6.07886	-7.23413	1.47765e-12	4.34535e-11	17.8285	NOT
PPP1R12C	0.275103	6.05883	7.23191	1.5e-12	4.40457e-11	17.814	NOT
ACADSB	-0.368741	4.71008	-7.21924	1.63409e-12	4.75628e-11	17.7975	NOT
EHMT2	0.290201	6.09234	7.22668	1.554e-12	4.54972e-11	17.7785	NOT
BUB1B	-0.39384	4.52329	-7.21387	1.69432e-12	4.90295e-11	17.7751	NOT
SLC41A3	0.265978	5.85871	7.22498	1.57192e-12	4.58871e-11	17.775	NOT
PDIA3	-0.363952	9.00917	-7.22629	1.55805e-12	4.5549e-11	17.752	NOT
RGS18	-0.792249	-0.632361	-7.20665	1.77895e-12	5.13294e-11	17.749	NOT
ZFAND6	-0.263405	5.8404	-7.21721	1.65666e-12	4.80794e-11	17.7246	NOT
EHD4	-0.30894	6.18906	-7.21775	1.65058e-12	4.79727e-11	17.7169	NOT
SMIM31	-0.940509	3.36391	-7.18577	2.04747e-12	5.83179e-11	17.6754	NOT
TPRA1	0.246081	5.45714	7.20615	1.78491e-12	5.14271e-11	17.668	NOT
RALY	0.343138	8.37976	7.21134	1.72359e-12	4.98042e-11	17.6522	NOT
NUP88	-0.29628	5.56787	-7.20302	1.82303e-12	5.24495e-11	17.6423	NOT
CTIF	0.378814	4.40374	7.18753	2.02331e-12	5.77122e-11	17.6115	NOT
MREG	-0.384462	3.39314	-7.17401	2.2158e-12	6.23187e-11	17.595	NOT
ZNF783	0.361635	4.31251	7.18378	2.07506e-12	5.90192e-11	17.5936	NOT
IBTK	-0.344239	6.00344	-7.19553	1.91735e-12	5.50838e-11	17.5765	NOT
AP1M1	0.286314	5.37984	7.19013	1.98832e-12	5.68768e-11	17.5665	NOT
CRK	-0.249824	6.27767	-7.19453	1.9303e-12	5.5376e-11	17.5616	NOT
FBXO4	-0.338081	3.38259	-7.16854	2.2987e-12	6.42799e-11	17.56	NOT
ABL2	0.313108	4.67543	7.18115	2.11206e-12	5.99861e-11	17.5499	NOT
IPO11	-0.271055	4.67427	-7.18085	2.11635e-12	6.00224e-11	17.5475	NOT
SLF1	-0.366808	2.82276	-7.16148	2.41018e-12	6.71148e-11	17.5428	NOT
CAST	-0.370143	7.73622	-7.19282	1.95254e-12	5.59335e-11	17.5314	NOT
ARHGAP11A	-0.443289	4.61739	-7.17742	2.16567e-12	6.12469e-11	17.5298	NOT
RAB33B	-0.299957	3.34782	-7.16315	2.38338e-12	6.64613e-11	17.527	NOT
MAN2A1	-0.347454	6.13324	-7.18829	2.01303e-12	5.75012e-11	17.5249	NOT
TRIP4	-0.222326	4.46018	-7.17431	2.21134e-12	6.23187e-11	17.5197	NOT
MAP2K7	0.217846	5.28657	7.1803	2.1242e-12	6.01594e-11	17.5067	NOT
RNF138	-0.340732	4.56282	-7.17253	2.23798e-12	6.27579e-11	17.5011	NOT
COMMD10	-0.407494	4.4501	-7.16688	2.32446e-12	6.49089e-11	17.4726	NOT
SLC2A4RG	0.432587	5.8218	7.17709	2.17039e-12	6.12936e-11	17.462	NOT
ANKS3	0.356042	3.8988	7.15798	2.46751e-12	6.86154e-11	17.4559	NOT
CCNB2	-0.385077	5.51489	-7.17399	2.21607e-12	6.23187e-11	17.4544	NOT
ATE1	-0.240638	5.43032	-7.16901	2.29146e-12	6.41673e-11	17.4254	NOT
ETNK2	0.731166	0.725987	7.14312	2.72575e-12	7.44465e-11	17.4073	NOT
TNPO1	-0.297641	6.90424	-7.17282	2.23361e-12	6.27234e-11	17.407	NOT
SPINK4	-2.06811	4.21692	-7.15169	2.5738e-12	7.06839e-11	17.4066	DOWN
TMEM263	-0.403065	5.14064	-7.1568	2.48708e-12	6.90568e-11	17.3615	NOT
GRPEL2	-0.296233	4.6545	-7.14902	2.62025e-12	7.17617e-11	17.3409	NOT
BCL2L15	-0.649851	5.42797	-7.15227	2.56374e-12	7.06021e-11	17.3177	NOT
FAM162A	-0.318709	6.11822	-7.15661	2.49031e-12	6.90568e-11	17.3175	NOT
UBE2G1	-0.236359	5.49451	-7.15282	2.55426e-12	7.04381e-11	17.3164	NOT
RAB18	-0.245497	5.89608	-7.15466	2.52294e-12	6.98643e-11	17.3119	NOT
TYMS	-0.548717	3.1604	-7.12805	3.01468e-12	8.18891e-11	17.3105	NOT
ME2	-0.43383	5.72611	-7.15065	2.59178e-12	7.10798e-11	17.2927	NOT
ABHD17C	-0.291862	6.78653	-7.15354	2.54209e-12	7.02802e-11	17.2824	NOT
ARFGAP1	0.381013	7.0815	7.15336	2.545e-12	7.02802e-11	17.2774	NOT
TMBIM6	-0.231974	10.1032	-7.15185	2.57088e-12	7.06839e-11	17.2678	NOT
VDAC2	-0.263596	6.49128	-7.14689	2.65773e-12	7.26883e-11	17.2444	NOT
TAF9	-0.308414	5.50044	-7.13494	2.87908e-12	7.85269e-11	17.1995	NOT
ALG6	-0.317677	3.95205	-7.11863	3.21043e-12	8.63827e-11	17.1953	NOT
JRK	0.371941	4.4635	7.12128	3.15427e-12	8.52165e-11	17.1748	NOT
AKT2	0.250501	6.91925	7.13187	2.9388e-12	7.99369e-11	17.1388	NOT
SSR3	-0.286335	7.36695	-7.13228	2.93065e-12	7.98241e-11	17.1368	NOT
TMA7	-0.465969	2.8942	-7.0953	3.75069e-12	9.92684e-11	17.1123	NOT
REEP3	-0.340213	5.51648	-7.12132	3.15343e-12	8.52165e-11	17.1102	NOT
SFSWAP	0.224113	5.43752	7.11979	3.18577e-12	8.59512e-11	17.1036	NOT
PNP	-0.357388	6.157	-7.12401	3.0973e-12	8.4019e-11	17.1035	NOT
LAMB2	0.481209	6.48984	7.12177	3.144e-12	8.51699e-11	17.0807	NOT
UBE2Q2	-0.365388	5.2573	-7.11372	3.31756e-12	8.89052e-11	17.0739	NOT
ALDH3A2	-0.371288	6.29993	-7.11759	3.23288e-12	8.68694e-11	17.0579	NOT
BOP1	0.444578	7.03679	7.11944	3.1931e-12	8.60325e-11	17.0565	NOT
EFEMP2	0.572726	4.71133	7.10324	3.55761e-12	9.48285e-11	17.0412	NOT
STAT5B	0.245123	6.08502	7.11136	3.3701e-12	9.0192e-11	17.0229	NOT
PTGES3	-0.304264	8.6956	-7.1147	3.29583e-12	8.84418e-11	17.0194	NOT
TMEM135	-0.294799	4.38594	-7.09594	3.7348e-12	9.91538e-11	17.0152	NOT
PRRC1	-0.258122	6.21254	-7.11034	3.39304e-12	9.06843e-11	17.0127	NOT
PRKRIP1	0.26675	4.5315	7.09188	3.83703e-12	1.01194e-10	16.9785	NOT
ABTB1	0.42817	4.90794	7.09406	3.78174e-12	9.98681e-11	16.9675	NOT
SCN5A	0.918258	-1.06524	7.08365	4.05306e-12	1.06469e-10	16.9612	NOT
STX18	-0.223483	5.29633	-7.09673	3.7151e-12	9.87623e-11	16.9608	NOT
SCYL2	-0.309723	5.93691	-7.10006	3.63371e-12	9.67276e-11	16.9547	NOT
FLNA	0.673791	9.13933	7.10374	3.54564e-12	9.46358e-11	16.9495	NOT
PLPPR2	0.45064	3.76667	7.07645	4.2517e-12	1.10811e-10	16.9374	NOT
ALDH6A1	-0.403074	4.47667	-7.08148	4.11193e-12	1.0759e-10	16.9151	NOT
FH	-0.272022	6.58858	-7.09517	3.75406e-12	9.92684e-11	16.9052	NOT
FPGT	-0.357997	3.71592	-7.07023	4.4309e-12	1.15022e-10	16.9003	NOT
CSDC2	0.92244	-0.0187245	7.06821	4.49062e-12	1.16127e-10	16.8974	NOT
RHOA	-0.214385	9.16688	-7.09544	3.74717e-12	9.92684e-11	16.8954	NOT
NR3C2	-0.678168	3.96575	-7.07194	4.38083e-12	1.14027e-10	16.8936	NOT
TSC22D4	0.288838	6.04322	7.09031	3.87736e-12	1.02123e-10	16.8875	NOT
FOXK1	0.32892	6.4111	7.08484	4.02096e-12	1.05765e-10	16.842	NOT
CLPX	-0.237194	5.65163	-7.07922	4.1741e-12	1.08931e-10	16.8303	NOT
WIZ	0.257581	6.0372	7.0803	4.14423e-12	1.08293e-10	16.8227	NOT
BTF3	-0.27597	8.99209	-7.0834	4.05975e-12	1.06504e-10	16.8166	NOT
SPSB1	0.362713	4.87562	7.07047	4.42394e-12	1.14999e-10	16.8164	NOT
MOB1A	-0.273218	7.31667	-7.08182	4.10268e-12	1.07489e-10	16.8087	NOT
ZNF34	0.361891	2.29184	7.04434	5.26033e-12	1.3276e-10	16.8039	NOT
FOXO4	0.393331	4.65056	7.06591	4.55968e-12	1.17254e-10	16.8026	NOT
PHF1	0.310101	4.86586	7.06731	4.51777e-12	1.16678e-10	16.7963	NOT
SLC18B1	-0.414157	4.14147	-7.05492	4.90464e-12	1.24509e-10	16.7691	NOT
USP33	-0.273345	5.70139	-7.06969	4.44695e-12	1.15147e-10	16.7665	NOT
NUP37	-0.279937	4.90174	-7.06182	4.68533e-12	1.19885e-10	16.758	NOT
TMEM50B	-0.308875	5.43687	-7.06647	4.543e-12	1.17026e-10	16.7578	NOT
CES3	-0.943032	4.70303	-7.05712	4.83359e-12	1.231e-10	16.7448	NOT
C1QBP	-0.423579	7.30686	-7.07005	4.43635e-12	1.15022e-10	16.7327	NOT
GMFB	-0.386364	6.03108	-7.06559	4.56948e-12	1.17254e-10	16.7282	NOT
TSSC4	0.299139	5.18287	7.0592	4.76728e-12	1.21703e-10	16.7244	NOT
HSD17B12	-0.35688	6.21647	-7.06567	4.56715e-12	1.17254e-10	16.7229	NOT
KLRB1	-0.71458	0.440617	-7.03558	5.57423e-12	1.4015e-10	16.7128	NOT
MORF4L1	-0.319791	7.25356	-7.06677	4.53377e-12	1.1694e-10	16.7118	NOT
ASCC3	-0.271796	5.86086	-7.06166	4.69004e-12	1.19885e-10	16.7083	NOT
AQP1	0.66478	5.44198	7.05709	4.83435e-12	1.231e-10	16.6986	NOT
ERI2	-0.292001	3.71819	-7.03839	5.47161e-12	1.37744e-10	16.695	NOT
SKP1	-0.266593	7.15967	-7.06401	4.61778e-12	1.18341e-10	16.6948	NOT
ZNF385C	0.653769	0.489826	7.03044	5.76676e-12	1.44425e-10	16.6828	NOT
COL9A2	-0.843883	3.5657	-7.03257	5.68638e-12	1.4279e-10	16.6704	NOT
LMAN1	-0.423901	6.70404	-7.0548	4.90844e-12	1.24509e-10	16.6417	NOT
DSG2	-0.35008	8.49066	-7.05573	4.87839e-12	1.24063e-10	16.6362	NOT
ING5	0.279046	5.35115	7.04605	5.20117e-12	1.316e-10	16.6302	NOT
CA8	-1.34039	1.97088	-7.01572	6.35548e-12	1.58116e-10	16.6251	DOWN
HINT1	-0.28821	8.0068	-7.05366	4.9455e-12	1.2529e-10	16.623	NOT
CRYAB	0.690429	2.98421	7.01608	6.34032e-12	1.58017e-10	16.6007	NOT
ARL4D	0.574948	1.02358	7.0125	6.49202e-12	1.60792e-10	16.5901	NOT
HHIPL1	0.586674	1.29955	7.01099	6.5571e-12	1.61957e-10	16.5881	NOT
TNS3	0.364812	7.17566	7.04576	5.21132e-12	1.3169e-10	16.5766	NOT
R3HDML	1.08375	0.165589	7.01561	6.36018e-12	1.58116e-10	16.576	UP
TSPAN1	-0.675688	7.99402	-7.04264	5.32002e-12	1.34097e-10	16.5521	NOT
C17orf97	-0.676704	0.800124	-7.00434	6.8507e-12	1.67389e-10	16.5311	NOT
DR1	-0.24997	6.09257	-7.03201	5.70754e-12	1.43141e-10	16.5088	NOT
ZSCAN18	0.748794	2.15177	6.99314	7.375e-12	1.77803e-10	16.4807	NOT
TNFRSF11A	-0.680396	4.96904	-7.01884	6.22605e-12	1.55558e-10	16.4786	NOT
ERO1A	-0.385666	7.04856	-7.03027	5.77325e-12	1.44425e-10	16.4782	NOT
CRLF1	0.692896	-0.762335	7.00507	6.81773e-12	1.66788e-10	16.4721	NOT
SSC5D	0.917237	3.01772	6.9943	7.31894e-12	1.76879e-10	16.461	NOT
C15orf65	-0.566795	0.233883	-6.99458	7.30553e-12	1.76769e-10	16.4462	NOT
PLIN4	1.33328	0.663271	6.98931	7.56327e-12	1.81683e-10	16.4322	UP
SZT2	0.333132	4.92783	7.01073	6.5682e-12	1.61957e-10	16.4279	NOT
SDHD	-0.409048	5.86351	-7.018	6.26078e-12	1.5623e-10	16.427	NOT
SLC27A1	0.462025	3.99539	6.99937	7.07847e-12	1.71901e-10	16.4249	NOT
LRRC8B	-0.313671	4.39726	-7.00389	6.87101e-12	1.67593e-10	16.4211	NOT
HSDL2	-0.31147	6.12132	-7.01405	6.4259e-12	1.59353e-10	16.3924	NOT
CDC23	-0.205624	5.20645	-7.0076	6.70494e-12	1.64837e-10	16.3902	NOT
PPM1F	0.28145	4.86143	7.00378	6.87589e-12	1.67593e-10	16.3874	NOT
MMP11	0.869124	6.87221	7.01514	6.38008e-12	1.58414e-10	16.3842	NOT
CSNK1G3	-0.253015	5.21953	-7.00605	6.7738e-12	1.65916e-10	16.3796	NOT
GNA12	0.237178	5.9444	7.01065	6.57151e-12	1.61957e-10	16.376	NOT
LSM3	-0.292838	5.61275	-7.00765	6.70273e-12	1.64837e-10	16.3702	NOT
ZWINT	-0.330086	5.81075	-7.0072	6.72287e-12	1.64871e-10	16.3591	NOT
FKBP8	0.310625	7.85939	7.01199	6.51399e-12	1.61136e-10	16.3545	NOT
LRRC14	0.341695	4.83226	6.99731	7.17511e-12	1.73824e-10	16.3482	NOT
PLTP	0.710048	6.24846	7.00734	6.71674e-12	1.64871e-10	16.3467	NOT
MAP1A	0.620449	3.32736	6.97208	8.46946e-12	2.02475e-10	16.3004	NOT
YWHAQ	-0.24549	8.23202	-7.00253	6.93271e-12	1.68772e-10	16.2931	NOT
PRIMPOL	-0.359186	2.51911	-6.96302	8.98846e-12	2.13719e-10	16.2821	NOT
ATP10A	0.57227	2.41948	6.96248	9.02041e-12	2.13851e-10	16.2816	NOT
MTG2	0.351314	5.68942	6.9939	7.33814e-12	1.77128e-10	16.2787	NOT
CCT2	-0.247826	7.95827	-7.00003	7.04817e-12	1.71374e-10	16.2773	NOT
HACD3	-0.299177	7.16451	-6.99885	7.10319e-12	1.72291e-10	16.2745	NOT
TIPIN	-0.404401	2.84838	-6.96268	9.00832e-12	2.13819e-10	16.2671	NOT
MEPCE	0.237081	6.18816	6.99258	7.40215e-12	1.78242e-10	16.2522	NOT
IL18R1	-0.573942	1.3118	-6.95513	9.46546e-12	2.2255e-10	16.237	NOT
NMD3	-0.261271	5.876	-6.98832	7.61259e-12	1.82647e-10	16.2353	NOT
PPIB	-0.2848	7.06593	-6.99135	7.46242e-12	1.79476e-10	16.2274	NOT
CILP2	0.99918	0.00483565	6.96027	9.15189e-12	2.16454e-10	16.223	NOT
ADTRP	-1.19008	2.3258	-6.95026	9.77196e-12	2.29216e-10	16.2071	DOWN
LAMP1	0.319196	8.78217	6.98768	7.64451e-12	1.83193e-10	16.1984	NOT
MFSD14B	-0.237301	6.39947	-6.98129	7.97272e-12	1.90829e-10	16.1743	NOT
AMN1	-0.396928	1.13066	-6.94151	1.03477e-11	2.40457e-10	16.1477	NOT
ZMYND12	-0.714949	-0.140349	-6.9463	1.00288e-11	2.34139e-10	16.129	NOT
PRPF18	-0.335576	2.15954	-6.93577	1.07436e-11	2.49077e-10	16.1185	NOT
DHX35	0.309997	4.53333	6.95775	9.30432e-12	2.19278e-10	16.1164	NOT
NDUFS4	-0.299737	5.13566	-6.96329	8.97223e-12	2.13719e-10	16.1106	NOT
BUB1	-0.326769	5.40037	-6.96337	8.96758e-12	2.13719e-10	16.0967	NOT
ARL8A	0.237844	5.46405	6.96378	8.94343e-12	2.1355e-10	16.0959	NOT
ACKR4	-1.01689	-1.4464	-6.94241	1.02871e-11	2.39329e-10	16.0801	DOWN
CRTC1	0.316978	4.23967	6.94735	9.95995e-12	2.32804e-10	16.0731	NOT
DNAJB2	0.285955	6.049	6.96293	8.99338e-12	2.13719e-10	16.0666	NOT
KIF11	-0.371275	5.43245	-6.95795	9.29214e-12	2.1925e-10	16.0607	NOT
MTURN	0.425022	4.45778	6.94756	9.94617e-12	2.32754e-10	16.0576	NOT
UGT2B15	-1.28724	0.60257	-6.92822	1.12867e-11	2.60456e-10	16.0483	DOWN
PRKAA1	-0.332241	6.30504	-6.96059	9.13246e-12	2.16251e-10	16.0445	NOT
IREB2	-0.303636	5.6698	-6.95662	9.37355e-12	2.20649e-10	16.0408	NOT
COX10	-0.262156	4.59	-6.94439	1.01549e-11	2.36528e-10	16.0262	NOT
COX7A2L	-0.259705	6.85938	-6.95893	9.23246e-12	2.18101e-10	16.0225	NOT
ZC3H12C	-0.711055	2.99567	-6.92273	1.16985e-11	2.68406e-10	16.0077	NOT
PCIF1	0.304339	6.01846	6.95269	9.61783e-12	2.25866e-10	16.0022	NOT
VRK1	-0.350964	4.45351	-6.93761	1.06154e-11	2.46391e-10	15.9938	NOT
GPR161	0.517762	3.068	6.91959	1.19413e-11	2.71786e-10	15.9835	NOT
NLGN2	0.553356	3.54793	6.92445	1.15685e-11	2.66035e-10	15.9828	NOT
SLAIN2	-0.218	5.70965	-6.94546	1.00841e-11	2.35154e-10	15.9676	NOT
XPNPEP1	-0.259657	6.48477	-6.9492	9.84005e-12	2.30542e-10	15.9671	NOT
PRPSAP2	-0.269224	4.55708	-6.93379	1.08835e-11	2.52028e-10	15.9613	NOT
EAF2	-0.406864	1.35166	-6.90907	1.27885e-11	2.8909e-10	15.9498	NOT
FCHSD1	0.332156	3.91466	6.92326	1.16585e-11	2.67796e-10	15.9458	NOT
BCORL1	0.370882	4.40746	6.92663	1.14047e-11	2.62874e-10	15.9284	NOT
RTKN2	-0.46322	2.94789	-6.90979	1.27287e-11	2.88064e-10	15.9281	NOT
MOB3B	-0.408229	4.82285	-6.93038	1.1129e-11	2.57116e-10	15.9211	NOT
TMEM255B	0.612234	2.95909	6.90647	1.30073e-11	2.93039e-10	15.9072	NOT
C3orf38	-0.264353	4.33054	-6.92176	1.17729e-11	2.69802e-10	15.9024	NOT
ATG9B	0.713724	1.92753	6.90008	1.35594e-11	3.0342e-10	15.8971	NOT
CCDC125	-0.337978	4.31612	-6.91983	1.19223e-11	2.71786e-10	15.8914	NOT
L2HGDH	-0.340748	3.81977	-6.91206	1.25419e-11	2.84484e-10	15.8819	NOT
TMX1	-0.328271	5.81349	-6.93207	1.10067e-11	2.54585e-10	15.8784	NOT
SLC9A8	0.336536	5.30992	6.92637	1.14242e-11	2.63021e-10	15.8658	NOT
TGFB1I1	0.46976	4.74438	6.91913	1.19771e-11	2.72291e-10	15.8562	NOT
RMI1	-0.345948	4.04936	-6.90756	1.29147e-11	2.91283e-10	15.8352	NOT
PSMD5	-0.252807	5.49455	-6.92024	1.18908e-11	2.71786e-10	15.8169	NOT
GBGT1	0.553135	1.79545	6.88667	1.47958e-11	3.2924e-10	15.8137	NOT
NCS1	0.443421	4.91887	6.91283	1.24792e-11	2.83383e-10	15.804	NOT
OSTC	-0.301205	6.45773	-6.91983	1.19222e-11	2.71786e-10	15.7807	NOT
CREBBP	0.279958	6.64606	6.91984	1.19214e-11	2.71786e-10	15.7767	NOT
SPCS3	-0.310695	7.016	-6.91967	1.19345e-11	2.71786e-10	15.77	NOT
PDE12	-0.207321	5.4868	-6.91036	1.26812e-11	2.87315e-10	15.7544	NOT
SPINDOC	0.339523	4.7144	6.90039	1.35321e-11	3.03149e-10	15.7388	NOT
DERA	-0.288954	5.5139	-6.90759	1.29126e-11	2.91283e-10	15.7357	NOT
NIPAL1	-0.443249	4.59494	-6.89558	1.39623e-11	3.11736e-10	15.7169	NOT
KIF2A	-0.269683	5.50355	-6.90433	1.31894e-11	2.96472e-10	15.7155	NOT
GPD2	-0.259665	5.95691	-6.90558	1.3083e-11	2.94413e-10	15.7044	NOT
LCORL	-0.381569	3.56554	-6.88014	1.54366e-11	3.42353e-10	15.7006	NOT
LIN9	-0.359292	3.38146	-6.87688	1.57662e-11	3.48886e-10	15.6936	NOT
ARL5B	-0.343516	5.54283	-6.90079	1.34975e-11	3.02714e-10	15.6914	NOT
TRPA1	-1.0045	2.0704	-6.86103	1.74731e-11	3.80476e-10	15.6522	DOWN
PLEC	0.467605	9.11287	6.90103	1.34759e-11	3.02569e-10	15.6463	NOT
CLDN11	0.790839	-0.673982	6.87072	1.641e-11	3.61928e-10	15.6441	NOT
FABP3	0.842144	2.06066	6.85953	1.76446e-11	3.83223e-10	15.6428	NOT
CNTNAP1	0.549647	2.60116	6.86097	1.748e-11	3.80476e-10	15.6379	NOT
SMG5	0.239183	7.1166	6.89874	1.36785e-11	3.05743e-10	15.6356	NOT
TAF1C	0.326994	5.07917	6.88685	1.47785e-11	3.29222e-10	15.6285	NOT
APOL6	-0.402357	6.32465	-6.88718	1.4746e-11	3.28866e-10	15.5769	NOT
WRNIP1	0.206854	6.27237	6.88585	1.4874e-11	3.30611e-10	15.5693	NOT
TFAP4	0.29373	5.0116	6.87382	1.60828e-11	3.55104e-10	15.5502	NOT
ETNK1	-0.350477	6.28594	-6.88192	1.5259e-11	3.3879e-10	15.5445	NOT
FSTL3	0.606755	4.34412	6.86288	1.72655e-11	3.77455e-10	15.5318	NOT
TFE3	0.250216	5.75135	6.87528	1.59308e-11	3.52138e-10	15.5202	NOT
LARP1B	-0.290747	4.86162	-6.86642	1.68739e-11	3.71338e-10	15.513	NOT
ZNF213	0.341719	4.66957	6.86396	1.71454e-11	3.75733e-10	15.512	NOT
SMIM29	0.353909	4.2055	6.85813	1.78047e-11	3.86278e-10	15.5113	NOT
SLC3A2	0.277966	7.72694	6.87767	1.56859e-11	3.47495e-10	15.4976	NOT
DNA2	-0.427335	3.52826	-6.84665	1.91787e-11	4.12943e-10	15.4932	NOT
IPO13	0.221755	5.14205	6.86419	1.71194e-11	3.75733e-10	15.481	NOT
SLC30A7	-0.283204	5.25945	-6.86392	1.7149e-11	3.75733e-10	15.4726	NOT
CHCHD1	-0.288187	5.23364	-6.8637	1.71736e-11	3.75858e-10	15.4725	NOT
PANK3	-0.362487	6.15855	-6.86769	1.67352e-11	3.68693e-10	15.4581	NOT
CCDC8	0.65047	1.26966	6.82705	2.17663e-11	4.62168e-10	15.4399	NOT
CPNE1	0.521956	7.66038	6.86583	1.69386e-11	3.72349e-10	15.4232	NOT
USO1	-0.280749	6.49064	-6.86269	1.72865e-11	3.775e-10	15.4177	NOT
PAPSS2	-0.561418	6.20655	-6.86111	1.74642e-11	3.80476e-10	15.4158	NOT
BPNT1	-0.308964	5.69305	-6.85685	1.79532e-11	3.88654e-10	15.4064	NOT
ACSM1	-0.79516	-0.899528	-6.83072	2.12578e-11	4.52818e-10	15.3964	NOT
TRIM16	-0.398673	4.24935	-6.84022	1.99927e-11	4.2916e-10	15.3943	NOT
COPB1	-0.224951	7.23733	-6.86031	1.75557e-11	3.81707e-10	15.391	NOT
CEP250	0.397495	5.84845	6.85464	1.82119e-11	3.93827e-10	15.3863	NOT
ANKRD13B	0.499227	4.10856	6.83601	2.05437e-11	4.39486e-10	15.3813	NOT
SLC25A40	-0.332253	4.52208	-6.84019	1.99965e-11	4.2916e-10	15.3727	NOT
MAF1	0.311202	7.00821	6.85696	1.79402e-11	3.88654e-10	15.3725	NOT
DLAT	-0.272648	5.63315	-6.8504	1.87184e-11	4.03903e-10	15.3683	NOT
FASTKD1	-0.288503	4.84957	-6.84271	1.96736e-11	4.23141e-10	15.3645	NOT
BCO1	-0.656615	1.45953	-6.81357	2.37441e-11	4.98327e-10	15.359	NOT
ATP11A	0.455952	6.50658	6.85239	1.84793e-11	3.99178e-10	15.3525	NOT
BRIP1	-0.433462	3.30581	-6.82058	2.26948e-11	4.7933e-10	15.3465	NOT
SERPINB8	-0.410964	3.70939	-6.82473	2.20951e-11	4.67656e-10	15.3415	NOT
EFHD1	0.521876	1.02993	6.81176	2.4022e-11	5.03628e-10	15.341	NOT
FAM107B	-0.49359	5.30085	-6.83971	2.00585e-11	4.30028e-10	15.3187	NOT
TSPAN3	-0.297442	8.53432	-6.84783	1.90321e-11	4.1023e-10	15.3081	NOT
PTP4A3	0.685949	5.79468	6.8394	2.00982e-11	4.30416e-10	15.2938	NOT
RGCC	0.507926	3.58847	6.81424	2.36413e-11	4.96692e-10	15.2865	NOT
PABPC1L	0.724049	4.52198	6.82528	2.20165e-11	4.66983e-10	15.2829	NOT
ICE2	-0.258101	5.09143	-6.83119	2.11926e-11	4.51913e-10	15.2763	NOT
MMP24	0.7038	0.956436	6.79734	2.63573e-11	5.44008e-10	15.2508	NOT
OSBPL2	0.287615	6.63442	6.83466	2.07236e-11	4.42858e-10	15.2378	NOT
KLHDC8B	0.408218	3.02837	6.8002	2.5878e-11	5.36895e-10	15.2378	NOT
PRMT9	-0.248675	2.93652	-6.79914	2.60537e-11	5.39493e-10	15.2363	NOT
RASGRP1	-0.607389	0.9026	-6.79359	2.70013e-11	5.56723e-10	15.2263	NOT
TTC7B	0.449887	3.04416	6.79777	2.6285e-11	5.43079e-10	15.2219	NOT
TCIM	-0.619977	4.96251	-6.82083	2.26577e-11	4.79056e-10	15.2214	NOT
PMEPA1	0.666863	7.4181	6.83338	2.08948e-11	4.46039e-10	15.2203	NOT
TBX19	0.360422	1.24351	6.78893	2.78216e-11	5.73044e-10	15.2048	NOT
TBC1D12	-0.255623	3.98082	-6.80525	2.50498e-11	5.22429e-10	15.1971	NOT
ADD3	-0.37144	7.31742	-6.82948	2.14279e-11	4.55955e-10	15.1961	NOT
ATXN2L	0.248387	7.1103	6.82878	2.15251e-11	4.57534e-10	15.1936	NOT
PLGRKT	-0.342094	4.74085	-6.81096	2.41458e-11	5.05692e-10	15.173	NOT
ARL6IP5	-0.270209	6.91903	-6.82496	2.20618e-11	4.67448e-10	15.1721	NOT
USP3	-0.267628	4.67553	-6.80978	2.43306e-11	5.09027e-10	15.1699	NOT
SRP54	-0.226219	5.77089	-6.81758	2.31382e-11	4.86634e-10	15.1558	NOT
CRYBG1	-0.432892	6.61354	-6.82003	2.27751e-11	4.80518e-10	15.1466	NOT
GLCE	-0.382693	6.16419	-6.81804	2.30697e-11	4.85706e-10	15.1451	NOT
ETFDH	-0.305298	4.15258	-6.79912	2.60574e-11	5.39493e-10	15.1447	NOT
MYL9	0.703534	7.04186	6.81881	2.29543e-11	4.83788e-10	15.1325	NOT
SCFD1	-0.265555	5.45466	-6.80719	2.47389e-11	5.16486e-10	15.1053	NOT
PLEK2	-0.366691	6.10516	-6.8076	2.46739e-11	5.15669e-10	15.0813	NOT
HNRNPLL	-0.185019	5.45184	-6.80259	2.54833e-11	5.29808e-10	15.0763	NOT
AKAP5	-0.609915	2.02456	-6.76561	3.23103e-11	6.58695e-10	15.062	NOT
CBFA2T2	0.339916	5.78041	6.80157	2.56507e-11	5.32732e-10	15.0552	NOT
MYO9B	0.27243	6.43669	6.80384	2.52786e-11	5.2665e-10	15.0483	NOT
SRSF3	-0.233531	8.30121	-6.80324	2.53769e-11	5.28147e-10	15.0274	NOT
ANKRD13D	0.30029	4.81622	6.78722	2.81284e-11	5.7698e-10	15.0195	NOT
RACGAP1	-0.282462	6.15057	-6.79789	2.6264e-11	5.43079e-10	15.0189	NOT
POLD3	-0.254606	4.84054	-6.78553	2.84348e-11	5.82067e-10	15.0065	NOT
CCDC102A	0.382933	2.34231	6.75166	3.53277e-11	7.12918e-10	14.9688	NOT
ATP5PF	-0.365023	5.86339	-6.78767	2.80476e-11	5.76508e-10	14.9651	NOT
DNHD1	0.48801	2.93069	6.75418	3.4762e-11	7.02925e-10	14.9586	NOT
KLF4	-0.565006	6.02745	-6.78737	2.81007e-11	5.7698e-10	14.9579	NOT
BOLA3	-0.428193	3.01478	-6.75444	3.47049e-11	7.02484e-10	14.9549	NOT
LDB1	0.246071	5.94266	6.78632	2.82921e-11	5.7974e-10	14.9532	NOT
ARL6IP1	-0.337069	7.92269	-6.78863	2.78749e-11	5.7355e-10	14.9364	NOT
BOC	0.744033	2.38613	6.74231	3.75043e-11	7.51518e-10	14.9101	NOT
E2F7	-0.460066	2.93084	-6.74518	3.68221e-11	7.40081e-10	14.9028	NOT
SFRP4	1.31128	4.18589	6.7581	3.39014e-11	6.88315e-10	14.8967	UP
SULT1C3	-1.29909	-2.99496	-6.73888	3.83338e-11	7.65831e-10	14.8812	DOWN
ISLR	0.788773	5.54948	6.77113	3.11882e-11	6.37774e-10	14.8778	NOT
MAFK	0.357654	5.36884	6.76704	3.20157e-11	6.53517e-10	14.8592	NOT
TMEM185A	0.30259	3.22891	6.74084	3.78578e-11	7.57841e-10	14.8567	NOT
ATG4C	-0.333013	3.19002	-6.7375	3.86721e-11	7.71816e-10	14.8388	NOT
TCF12	-0.396201	6.32097	-6.767	3.20236e-11	6.53517e-10	14.8212	NOT
CYP2C19	-1.14298	-2.71077	-6.73033	4.0484e-11	8.0717e-10	14.8206	DOWN
FAR2	-0.356086	5.56861	-6.76213	3.30377e-11	6.72149e-10	14.8182	NOT
GFI1	-0.755535	1.68937	-6.72511	4.18542e-11	8.32016e-10	14.8169	NOT
FXYD6	0.629952	1.72555	6.7251	4.18554e-11	8.32016e-10	14.8167	NOT
TMEM167A	-0.27923	6.24984	-6.76217	3.30309e-11	6.72149e-10	14.7927	NOT
HSCB	-0.326754	2.83342	-6.72391	4.21754e-11	8.3671e-10	14.777	NOT
MRGBP	0.306344	5.4989	6.75449	3.46949e-11	7.02484e-10	14.7738	NOT
MARK4	0.265853	4.61933	6.74308	3.73194e-11	7.48565e-10	14.7588	NOT
COL8A2	0.742262	2.85783	6.72097	4.29732e-11	8.5e-10	14.7584	NOT
MORC2	0.217115	5.6999	6.753	3.50255e-11	7.07536e-10	14.7549	NOT
RPL30	0.304971	8.5375	6.75924	3.36551e-11	6.84011e-10	14.7524	NOT
CASP6	-0.311244	5.70246	-6.75139	3.53898e-11	7.1345e-10	14.745	NOT
FCGBP	-1.52793	7.60131	-6.7565	3.42516e-11	6.94718e-10	14.7396	DOWN
ATG2A	0.280852	5.71928	6.74571	3.66973e-11	7.38315e-10	14.7088	NOT
IGF1R	0.355927	5.88731	6.74377	3.71545e-11	7.46008e-10	14.6901	NOT
ITGA6	-0.374477	8.63825	-6.74841	3.60694e-11	7.26416e-10	14.6851	NOT
SMARCD3	0.349998	2.51269	6.7061	4.72395e-11	9.23393e-10	14.683	NOT
SLC9A2	-0.937379	3.73136	-6.71742	4.39551e-11	8.6856e-10	14.6764	NOT
TCN1	-1.72576	1.8042	-6.70201	4.84828e-11	9.45841e-10	14.6755	DOWN
MRPS16	-0.214635	6.56345	-6.739	3.83044e-11	7.65831e-10	14.6405	NOT
POLM	0.28333	4.73687	6.72444	4.20336e-11	8.34728e-10	14.6344	NOT
SORBS1	0.621835	5.35886	6.72985	4.06087e-11	8.08848e-10	14.6295	NOT
PDE4D	-0.438322	3.79269	-6.70862	4.64871e-11	9.13163e-10	14.6139	NOT
CLCA1	-2.45238	4.26335	-6.70865	4.64786e-11	9.13163e-10	14.6006	DOWN
GTF3C6	-0.368959	5.26043	-6.72292	4.24409e-11	8.40304e-10	14.5907	NOT
ADCY5	0.749391	1.56644	6.6871	5.3299e-11	1.03072e-09	14.5855	NOT
BACE1	0.323509	3.54374	6.69731	4.9954e-11	9.69799e-10	14.5645	NOT
PLK4	-0.360359	3.79083	-6.70007	4.90847e-11	9.54781e-10	14.5608	NOT
GNL1	0.205049	6.01035	6.72326	4.23507e-11	8.39353e-10	14.5578	NOT
SNAI1	0.461346	2.71159	6.68423	5.42778e-11	1.04819e-09	14.5404	NOT
ELMO2	0.270561	5.23923	6.71374	4.49959e-11	8.86489e-10	14.5348	NOT
CHST12	0.336206	4.13943	6.70012	4.90694e-11	9.54781e-10	14.5322	NOT
FOXS1	0.522791	0.967739	6.67852	5.62774e-11	1.08098e-09	14.5277	NOT
LYNX1	0.65172	0.647387	6.67879	5.61825e-11	1.0802e-09	14.522	NOT
MTREX	-0.257953	6.00931	-6.71597	4.43638e-11	8.75767e-10	14.5128	NOT
CALCOCO1	0.319159	5.92118	6.71485	4.46795e-11	8.81127e-10	14.5091	NOT
SSX2IP	-0.332143	4.9632	-6.70649	4.7121e-11	9.21981e-10	14.5073	NOT
PIP5K1C	0.277338	5.67291	6.71242	4.53761e-11	8.93098e-10	14.5042	NOT
TEFM	-0.330385	2.5697	-6.67659	5.69712e-11	1.09115e-09	14.5002	NOT
ZNF362	0.341751	4.19088	6.69509	5.06633e-11	9.82014e-10	14.4967	NOT
ADPGK	-0.208201	5.74542	-6.70812	4.66368e-11	9.15201e-10	14.4742	NOT
CDKN2AIP	-0.255301	4.96914	-6.69985	4.91541e-11	9.55198e-10	14.4655	NOT
ANKRD27	0.253012	5.98917	6.70762	4.67831e-11	9.16269e-10	14.4617	NOT
CNOT8	-0.225594	6.16646	-6.70766	4.67711e-11	9.16269e-10	14.4562	NOT
MAFG	0.259047	5.56855	6.70171	4.85763e-11	9.46739e-10	14.4427	NOT
ZSWIM9	0.383968	3.14383	6.67243	5.84902e-11	1.11703e-09	14.4423	NOT
ZNF282	0.215109	5.7163	6.70235	4.83785e-11	9.44731e-10	14.4397	NOT
STEAP1	-0.52845	4.11577	-6.68034	5.56335e-11	1.07068e-09	14.4128	NOT
ASB1	0.227617	4.71386	6.68713	5.32872e-11	1.03072e-09	14.4053	NOT
FOXA1	-0.972643	4.10239	-6.6769	5.68594e-11	1.09006e-09	14.3969	NOT
TMCC2	0.418384	0.279196	6.65938	6.35275e-11	1.2086e-09	14.3943	NOT
COG2	-0.239673	4.97053	-6.68414	5.43076e-11	1.04819e-09	14.3683	NOT
BUB3	-0.213582	7.03403	-6.69503	5.06817e-11	9.82014e-10	14.36	NOT
GNPTAB	-0.26476	5.88797	-6.6839	5.439e-11	1.04877e-09	14.3189	NOT
FBXO10	0.352312	1.90497	6.64121	7.12507e-11	1.34145e-09	14.3048	NOT
ACADM	-0.386212	5.16498	-6.67508	5.75182e-11	1.10057e-09	14.3007	NOT
CSNK1A1	-0.227169	6.39924	-6.68329	5.46028e-11	1.05186e-09	14.299	NOT
SV2A	0.490912	1.31656	6.63875	7.2366e-11	1.36116e-09	14.2923	NOT
CA2	-1.00417	4.68879	-6.66607	6.08949e-11	1.16012e-09	14.2815	DOWN
PTGIS	0.992865	2.26021	6.63418	7.44846e-11	1.39575e-09	14.2543	NOT
JPT1	-0.293735	7.24874	-6.67767	5.65821e-11	1.08579e-09	14.2504	NOT
POPDC2	0.517417	0.469448	6.63432	7.44182e-11	1.39575e-09	14.2499	NOT
ZNF319	0.252943	3.6211	6.64619	6.90484e-11	1.30245e-09	14.2446	NOT
MAP6	0.607245	0.015179	6.63546	7.38828e-11	1.38708e-09	14.2426	NOT
MEIS1	0.561811	2.4461	6.63155	7.57261e-11	1.41635e-09	14.2315	NOT
GSDMB	-0.535135	5.80372	-6.66827	6.0052e-11	1.14576e-09	14.2268	NOT
MYL12A	-0.277803	7.61588	-6.67338	5.81407e-11	1.11142e-09	14.2212	NOT
CERS4	0.727648	1.9439	6.62659	7.81314e-11	1.45587e-09	14.2158	NOT
FBXO17	0.72425	0.747716	6.62603	7.84086e-11	1.45967e-09	14.2073	NOT
SLC4A4	-1.27942	2.15323	-6.62342	7.97043e-11	1.47965e-09	14.1926	DOWN
HIF1A	-0.402012	6.45528	-6.666	6.09212e-11	1.16012e-09	14.1914	NOT
HAT1	-0.239915	5.52333	-6.65907	6.36534e-11	1.20869e-09	14.1818	NOT
PDZD4	0.708764	-0.366431	6.62528	7.87803e-11	1.46386e-09	14.1696	NOT
ADGRD1	0.763399	1.05845	6.61714	8.29173e-11	1.53501e-09	14.1597	NOT
AP3B1	-0.25299	6.09946	-6.65917	6.36135e-11	1.20869e-09	14.1588	NOT
LRG1	-0.669933	4.7719	-6.64711	6.86485e-11	1.29736e-09	14.1562	NOT
LRR1	-0.372709	3.73567	-6.63314	7.49745e-11	1.40361e-09	14.1551	NOT
EPB41L1	0.451092	6.48943	6.65858	6.38484e-11	1.21008e-09	14.1449	NOT
SLC52A2	0.387552	6.98809	6.65881	6.37586e-11	1.20953e-09	14.1372	NOT
HK2	-0.40992	7.18135	-6.65668	6.46228e-11	1.2236e-09	14.1218	NOT
DNAJC5	0.309392	7.30167	6.6561	6.48583e-11	1.22689e-09	14.117	NOT
SLC28A3	-1.16624	1.87225	-6.60622	8.8813e-11	1.63354e-09	14.0943	DOWN
PAQR8	-0.470857	6.26422	-6.64626	6.90159e-11	1.30245e-09	14.0751	NOT
MPP2	0.556296	0.388208	6.60496	8.95187e-11	1.645e-09	14.0722	NOT
FUCA1	-0.310054	6.35954	-6.64547	6.93626e-11	1.30714e-09	14.0672	NOT
CMTM7	0.435629	4.39203	6.62748	7.76966e-11	1.44912e-09	14.0653	NOT
SRCIN1	0.666547	3.32381	6.61226	8.55055e-11	1.57561e-09	14.0633	NOT
CKAP2L	-0.372795	3.8405	-6.61887	8.20221e-11	1.52126e-09	14.059	NOT
ALG10	-0.466137	1.59112	-6.59675	9.42509e-11	1.72085e-09	14.04	NOT
ADAM28	-0.644635	2.4091	-6.5964	9.44592e-11	1.72308e-09	14.0204	NOT
EPB41L2	-0.434215	7.61146	-6.63824	7.26013e-11	1.3643e-09	14.005	NOT
DNAJC1	-0.249635	5.08856	-6.62582	7.85093e-11	1.46018e-09	14.0023	NOT
TMEM71	-0.855064	0.670609	-6.59148	9.7421e-11	1.76741e-09	13.999	NOT
LEMD2	0.200046	5.91145	6.62982	7.65568e-11	1.43054e-09	13.985	NOT
STX1A	0.486241	3.24381	6.59491	9.53465e-11	1.73768e-09	13.9634	NOT
SLC35C2	0.273836	6.59531	6.62864	7.71301e-11	1.43991e-09	13.9582	NOT
TRMT10C	-0.293567	5.12171	-6.61786	8.25459e-11	1.52955e-09	13.9517	NOT
SLC35A1	-0.382976	3.51232	-6.59287	9.65701e-11	1.75641e-09	13.9289	NOT
PGAM1	-0.301893	5.39118	-6.61604	8.3496e-11	1.54429e-09	13.9247	NOT
ZNF189	-0.274086	4.26349	-6.59849	9.32261e-11	1.7037e-09	13.8979	NOT
GTPBP8	-0.278144	3.15371	-6.58311	1.02665e-10	1.85075e-09	13.8975	NOT
RGS13	-1.06679	-2.19489	-6.57833	1.05786e-10	1.90186e-09	13.895	DOWN
NFATC4	0.41623	3.72226	6.58858	9.9208e-11	1.79819e-09	13.8858	NOT
NCDN	0.262781	4.73223	6.60218	9.10918e-11	1.66776e-09	13.8831	NOT
PIP4K2B	0.219518	5.8604	6.6128	8.52107e-11	1.5744e-09	13.8827	NOT
DACT3	0.597167	1.62076	6.57037	1.11186e-10	1.98614e-09	13.8817	NOT
NRF1	0.162221	4.21327	6.59276	9.66389e-11	1.75641e-09	13.8674	NOT
USP14	-0.29716	6.1043	-6.61166	8.58278e-11	1.58009e-09	13.8672	NOT
PSD	0.746099	1.42907	6.56588	1.14349e-10	2.03199e-09	13.8555	NOT
DHX34	0.323303	5.37599	6.60446	8.97961e-11	1.64706e-09	13.8551	NOT
XPO6	0.191234	7.13444	6.61267	8.52818e-11	1.5744e-09	13.8519	NOT
FHL2	-0.348733	7.13425	-6.61237	8.54421e-11	1.57561e-09	13.8503	NOT
HGH1	0.355337	5.79066	6.60479	8.96111e-11	1.64518e-09	13.837	NOT
ASRGL1	-0.706364	3.02218	-6.56986	1.11541e-10	1.98741e-09	13.8276	NOT
LYSMD3	-0.341888	4.21426	-6.58595	1.00853e-10	1.82304e-09	13.8263	NOT
AKAP7	-0.629814	3.00035	-6.5683	1.12634e-10	2.00508e-09	13.8197	NOT
COX16	-0.417124	1.85135	-6.55963	1.18907e-10	2.10053e-09	13.8147	NOT
CRADD	-0.268791	2.98614	-6.56567	1.145e-10	2.03285e-09	13.8039	NOT
MEF2D	0.297692	5.93255	6.59998	9.23591e-11	1.68941e-09	13.8018	NOT
ARF4	-0.279386	7.83298	-6.60419	8.99491e-11	1.64835e-09	13.7953	NOT
NSL1	-0.270312	4.5213	-6.58365	1.02316e-10	1.8478e-09	13.7862	NOT
SUV39H2	-0.300021	3.72826	-6.57025	1.11271e-10	1.98614e-09	13.773	NOT
SLC35D1	-0.332349	5.9175	-6.59219	9.69842e-11	1.76108e-09	13.755	NOT
ALDH9A1	-0.22107	6.29386	-6.5939	9.59494e-11	1.74707e-09	13.7529	NOT
ADARB1	0.373428	3.58881	6.56462	1.15253e-10	2.04441e-09	13.7517	NOT
TAZ	0.317536	4.99858	6.58318	1.02623e-10	1.85075e-09	13.7484	NOT
TRIAP1	-0.26543	4.95323	-6.57945	1.05042e-10	1.89018e-09	13.7283	NOT
GTF2B	-0.225139	4.73099	-6.57548	1.07685e-10	1.93251e-09	13.72	NOT
MCM6	-0.263059	6.34512	-6.58821	9.94365e-11	1.80069e-09	13.7168	NOT
RNF146	0.201066	4.40468	6.57008	1.11391e-10	1.9865e-09	13.7133	NOT
BMERB1	0.45691	2.54763	6.54368	1.31347e-10	2.29518e-09	13.6971	NOT
LCN2	-1.05561	8.38586	-6.58711	1.00124e-10	1.8115e-09	13.6909	DOWN
FASTKD2	-0.21122	5.76251	-6.58031	1.04483e-10	1.88183e-09	13.6884	NOT
WSB2	-0.22738	6.48895	-6.57812	1.05922e-10	1.90259e-09	13.6517	NOT
ARFRP1	0.347359	5.87953	6.57375	1.08862e-10	1.95012e-09	13.644	NOT
FNDC11	0.780898	-0.131258	6.53475	1.38863e-10	2.40962e-09	13.6411	NOT
CDH23	0.570198	0.393831	6.53164	1.41577e-10	2.44819e-09	13.6373	NOT
IER3IP1	-0.373578	4.40219	-6.55726	1.20677e-10	2.12818e-09	13.6363	NOT
ALAS1	-0.24234	6.33679	-6.5744	1.0842e-10	1.94395e-09	13.6328	NOT
UBA3	-0.236357	5.47621	-6.56708	1.13495e-10	2.01861e-09	13.6216	NOT
C11orf68	0.262474	5.12361	6.56322	1.16271e-10	2.0588e-09	13.6186	NOT
FRMD3	-0.694177	2.22726	-6.52786	1.44945e-10	2.49776e-09	13.6155	NOT
RBM7	-0.264934	4.69927	-6.5572	1.20723e-10	2.12818e-09	13.6115	NOT
SUCLG1	-0.266559	7.16404	-6.5724	1.09783e-10	1.96487e-09	13.6058	NOT
INPPL1	0.217515	6.86018	6.57103	1.10729e-10	1.98002e-09	13.6014	NOT
RBMXL1	-0.24709	4.04399	-6.54517	1.30134e-10	2.27998e-09	13.5933	NOT
MARVELD1	0.359031	5.80085	6.56423	1.15534e-10	2.04757e-09	13.5893	NOT
RRS1	0.342645	5.32359	6.55958	1.18944e-10	2.10053e-09	13.5847	NOT
GPR171	-0.774845	-0.556156	-6.5255	1.47086e-10	2.53247e-09	13.5758	NOT
CACNG4	1.58069	-0.142149	6.52191	1.50409e-10	2.57854e-09	13.5684	UP
GLOD4	-0.240642	6.20915	-6.56267	1.16666e-10	2.06396e-09	13.5651	NOT
USP15	-0.227057	5.42326	-6.55666	1.21133e-10	2.13352e-09	13.561	NOT
EXOSC9	-0.24903	4.39963	-6.54434	1.30809e-10	2.28979e-09	13.5576	NOT
HAUS1	-0.327698	4.17102	-6.53723	1.36736e-10	2.381e-09	13.5345	NOT
SYT7	0.682916	5.98878	6.55534	1.22135e-10	2.14737e-09	13.5294	NOT
NAA60	0.236967	6.13532	6.55593	1.21684e-10	2.14135e-09	13.5263	NOT
PDLIM4	0.606755	2.99745	6.51805	1.5406e-10	2.63435e-09	13.5178	NOT
FKBP3	-0.298693	4.93475	-6.54395	1.31124e-10	2.29329e-09	13.5142	NOT
PLA2G15	0.257189	4.37688	6.53531	1.38374e-10	2.40323e-09	13.5056	NOT
KLRC1	-0.951368	-2.58401	-6.50961	1.62345e-10	2.76653e-09	13.5001	NOT
ACTR6	-0.278113	4.25492	-6.5318	1.41438e-10	2.4479e-09	13.4944	NOT
MPHOSPH9	-0.31839	3.73019	-6.52352	1.48908e-10	2.55942e-09	13.4908	NOT
MYL12B	-0.27457	8.6597	-6.55368	1.23405e-10	2.16779e-09	13.487	NOT
CD99L2	0.306313	4.96408	6.53885	1.35358e-10	2.35907e-09	13.4817	NOT
DNAJB14	-0.316895	4.91071	-6.53654	1.37322e-10	2.38912e-09	13.4713	NOT
XRCC6	-0.20822	8.46054	-6.54888	1.27156e-10	2.23171e-09	13.4576	NOT
GALNS	0.296503	4.71123	6.53113	1.42025e-10	2.45381e-09	13.4534	NOT
TRABD2B	0.647607	0.246796	6.50022	1.7208e-10	2.91499e-09	13.4485	NOT
FAM241A	-0.388757	3.07713	-6.50644	1.65573e-10	2.81671e-09	13.4419	NOT
CTDSP1	0.182601	7.17246	6.5454	1.29948e-10	2.27872e-09	13.4415	NOT
GBP3	-0.667989	5.31925	-6.53559	1.38135e-10	2.40117e-09	13.4414	NOT
PRIM1	-0.375054	2.85488	-6.50304	1.69099e-10	2.86691e-09	13.4365	NOT
MLLT1	0.240265	6.42692	6.54002	1.34375e-10	2.34398e-09	13.4216	NOT
NSUN5	0.259646	5.43966	6.53354	1.39911e-10	2.42359e-09	13.4202	NOT
ACP1	-0.202464	6.86752	-6.5406	1.33889e-10	2.33754e-09	13.4165	NOT
IL18	-0.498734	4.41296	-6.51906	1.53099e-10	2.62015e-09	13.4051	NOT
AK7	-0.627949	1.13805	-6.49008	1.83237e-10	3.07524e-09	13.4045	NOT
COQ3	-0.371284	3.41489	-6.50458	1.67499e-10	2.84221e-09	13.4042	NOT
CCL15	-0.630254	-0.165765	-6.49399	1.7886e-10	3.00938e-09	13.4003	NOT
RTL8C	0.561757	5.12212	6.52469	1.47833e-10	2.54313e-09	13.387	NOT
RPL22L1	-0.662815	5.57932	-6.52798	1.44834e-10	2.49776e-09	13.3814	NOT
GPRASP1	0.509135	1.51436	6.48522	1.88838e-10	3.16125e-09	13.3758	NOT
PSME1	-0.306845	7.82109	-6.53432	1.39235e-10	2.41397e-09	13.37	NOT
HTRA3	0.693947	5.30175	6.52074	1.51506e-10	2.59513e-09	13.353	NOT
CAP1	-0.227715	8.68552	-6.53042	1.42656e-10	2.46257e-09	13.346	NOT
RAB40C	0.293361	5.68493	6.52286	1.49521e-10	2.56774e-09	13.3435	NOT
FBXO32	0.520719	5.03821	6.51174	1.60218e-10	2.73496e-09	13.3138	NOT
FHL3	0.439289	3.77245	6.49404	1.78801e-10	3.00938e-09	13.311	NOT
TRAPPC13	-0.267756	4.13003	-6.49903	1.73353e-10	2.93156e-09	13.3078	NOT
GOLM1	-0.40195	8.01787	-6.52219	1.50147e-10	2.57627e-09	13.2961	NOT
BAIAP2	0.442028	4.8287	6.50593	1.66094e-10	2.82317e-09	13.2933	NOT
RILPL1	0.343515	2.46084	6.47238	2.04437e-10	3.39107e-09	13.2754	NOT
CNPPD1	0.210787	6.54451	6.51572	1.56309e-10	2.67051e-09	13.2718	NOT
ISCA2	-0.303352	3.80526	-6.48748	1.86211e-10	3.1199e-09	13.2676	NOT
AQR	-0.233311	5.72888	-6.50738	1.64609e-10	2.8027e-09	13.2479	NOT
PWWP3A	0.232446	5.00534	6.49979	1.72541e-10	2.92031e-09	13.2427	NOT
PDZD8	-0.336388	6.51714	-6.50969	1.62265e-10	2.76653e-09	13.2363	NOT
MINPP1	-0.290998	4.77909	-6.49432	1.78496e-10	3.00833e-09	13.2257	NOT
SLC45A1	0.45003	-0.0433616	6.46283	2.16844e-10	3.58198e-09	13.2215	NOT
KIF5A	0.799847	-0.21033	6.46329	2.16233e-10	3.57484e-09	13.22	NOT
LRRC66	-0.635343	2.46283	-6.46231	2.17546e-10	3.59059e-09	13.2158	NOT
NOS2	-1.03649	4.85222	-6.49061	1.82643e-10	3.07043e-09	13.203	DOWN
MARCHF5	-0.204307	5.40901	-6.49681	1.75759e-10	2.96721e-09	13.1999	NOT
ZFHX3	0.391428	4.61058	6.48762	1.86056e-10	3.1199e-09	13.1995	NOT
UQCRC2	-0.241164	8.19821	-6.50509	1.66969e-10	2.83562e-09	13.1924	NOT
POLR3E	0.224087	5.64005	6.49438	1.78421e-10	3.00833e-09	13.1736	NOT
WDTC1	0.323422	6.24456	6.49787	1.74611e-10	2.95033e-09	13.1718	NOT
TENT5A	-0.433937	4.59091	-6.47981	1.95266e-10	3.2552e-09	13.1538	NOT
FGD4	-0.33316	4.54733	-6.47708	1.98582e-10	3.30218e-09	13.1406	NOT
SCARF2	0.644806	2.84231	6.45072	2.33656e-10	3.83427e-09	13.1265	NOT
KRBA1	0.580566	0.766417	6.44273	2.45444e-10	4.00463e-09	13.1223	NOT
KANK2	0.383475	5.7124	6.4844	1.89791e-10	3.17455e-09	13.1106	NOT
NUMA1	0.289206	7.38715	6.49013	1.83185e-10	3.07524e-09	13.1054	NOT
TENT2	-0.220505	5.38313	-6.47959	1.95521e-10	3.25673e-09	13.0978	NOT
C9orf152	-0.435391	5.94081	-6.48254	1.91988e-10	3.2086e-09	13.0902	NOT
MRAP2	-0.87404	2.56965	-6.44189	2.46706e-10	4.02193e-09	13.09	NOT
AP3M1	-0.209449	5.88724	-6.48193	1.92717e-10	3.21809e-09	13.0879	NOT
CBR4	-0.319354	4.34016	-6.46475	2.14299e-10	3.5517e-09	13.0842	NOT
ATG4B	0.234335	6.09081	6.48091	1.93939e-10	3.23578e-09	13.0743	NOT
AC005833.1	-1.05678	-0.481846	-6.43784	2.52943e-10	4.11353e-09	13.0673	DOWN
LIMS2	0.591493	3.94029	6.45433	2.2852e-10	3.75927e-09	13.0601	NOT
RND2	0.691655	-1.37559	6.43749	2.53479e-10	4.11888e-09	13.0548	NOT
LMOD1	0.801696	3.50301	6.44538	2.41467e-10	3.94944e-09	13.046	NOT
ZFP91	-0.253073	6.09891	-6.47364	2.02854e-10	3.36761e-09	13.0305	NOT
NKAIN4	0.845694	-1.88213	6.43181	2.6248e-10	4.2582e-09	13.03	NOT
L1CAM	1.14737	2.09013	6.42831	2.6819e-10	4.3332e-09	13.0298	UP
POF1B	-0.409572	7.36574	-6.47732	1.98284e-10	3.29999e-09	13.0287	NOT
SEMA3G	0.560325	2.12239	6.42797	2.68749e-10	4.33871e-09	13.0262	NOT
TMEM130	0.838631	-1.47002	6.42886	2.67292e-10	4.32571e-09	13.006	NOT
ZNF7	0.276254	4.28232	6.45057	2.33869e-10	3.83461e-09	13.0046	NOT
CANT1	-0.285363	7.92387	-6.47368	2.02805e-10	3.36761e-09	13.0037	NOT
ADAMTS16	0.908225	-0.311347	6.42585	2.7228e-10	4.38862e-09	13.0001	NOT
FRRS1	-0.493976	2.99391	-6.43118	2.635e-10	4.27127e-09	12.9999	NOT
CEP76	-0.362012	2.82357	-6.42717	2.70076e-10	4.35661e-09	12.9873	NOT
MRPL1	-0.313574	4.72679	-6.45248	2.31142e-10	3.79926e-09	12.979	NOT
NAB2	0.347676	3.8911	6.43964	2.50152e-10	4.07479e-09	12.9748	NOT
HOXA4	0.786128	-1.98312	6.4208	2.80849e-10	4.51579e-09	12.9677	NOT
HIP1	0.398279	4.71351	6.44936	2.35618e-10	3.86011e-09	12.9623	NOT
TOX	-0.756239	2.63243	-6.42062	2.81159e-10	4.51712e-09	12.9607	NOT
NOTCH1	0.391555	7.19334	6.46434	2.14839e-10	3.5577e-09	12.9523	NOT
CMC1	-0.288663	4.62213	-6.44645	2.39885e-10	3.92679e-09	12.951	NOT
TET2	-0.321059	4.13992	-6.43873	2.51557e-10	4.09432e-09	12.9463	NOT
YME1L1	-0.241243	7.26856	-6.46348	2.15985e-10	3.57371e-09	12.9462	NOT
DMWD	0.231561	4.65031	6.44476	2.42393e-10	3.95809e-09	12.9391	NOT
UBQLN1	-0.194715	7.28168	-6.45708	2.24683e-10	3.70531e-09	12.9077	NOT
GTF2H2C	-0.39801	1.39832	-6.40489	3.09625e-10	4.9426e-09	12.9042	NOT
TIMP3	0.649125	7.31039	6.45618	2.25929e-10	3.72279e-09	12.9026	NOT
ATP6V0A1	0.221564	6.20156	6.45148	2.32568e-10	3.81956e-09	12.8942	NOT
CNDP2	-0.287091	7.45335	-6.45453	2.28242e-10	3.7578e-09	12.891	NOT
TESK1	0.260202	5.41208	6.44521	2.41723e-10	3.95038e-09	12.8903	NOT
GPR157	0.410691	4.75793	6.4344	2.58348e-10	4.19457e-09	12.8696	NOT
C12orf29	-0.294127	4.16259	-6.4251	2.7354e-10	4.40536e-09	12.863	NOT
NNAT	0.678769	0.32737	6.39951	3.19981e-10	5.07536e-09	12.8626	NOT
ITGBL1	1.08451	1.11338	6.39386	3.31249e-10	5.22091e-09	12.8401	UP
TIGD5	0.390908	4.02206	6.41643	2.88472e-10	4.62715e-09	12.8255	NOT
CLSTN3	0.351112	5.10932	6.42862	2.67679e-10	4.32845e-09	12.8098	NOT
IDH3A	-0.286161	4.82216	-6.42478	2.74075e-10	4.41043e-09	12.8061	NOT
PORCN	0.350525	3.31725	6.4008	3.17473e-10	5.03963e-09	12.7951	NOT
CIP2A	-0.377206	3.67644	-6.40435	3.10646e-10	4.95097e-09	12.7843	NOT
CPT2	-0.301179	4.17701	-6.40857	3.02727e-10	4.8519e-09	12.7632	NOT
SPTLC1	-0.225892	6.59909	-6.43063	2.64398e-10	4.28235e-09	12.7594	NOT
OBSL1	0.752046	3.82389	6.39852	3.21922e-10	5.09403e-09	12.7398	NOT
CENPS	-0.594145	0.230643	-6.37792	3.65126e-10	5.69631e-09	12.7353	NOT
OIP5	-0.548568	0.943969	-6.37499	3.71705e-10	5.78988e-09	12.7295	NOT
MAP2K4	-0.268903	4.63285	-6.40743	3.04844e-10	4.87476e-09	12.7175	NOT
METTL4	-0.300732	3.16608	-6.38299	3.54e-10	5.54878e-09	12.7017	NOT
L1TD1	-1.80165	1.98497	-6.37124	3.80295e-10	5.89605e-09	12.699	DOWN
STAM2	-0.225501	4.93484	-6.40511	3.09194e-10	4.93968e-09	12.6809	NOT
DAD1	-0.258324	6.87341	-6.41783	2.86007e-10	4.5913e-09	12.6781	NOT
SKA2	-0.311579	5.00442	-6.40447	3.10417e-10	4.95097e-09	12.6726	NOT
WARS2	-0.28945	4.39979	-6.39574	3.27457e-10	5.16522e-09	12.6676	NOT
HSPB7	0.949771	1.4122	6.36211	4.02067e-10	6.21427e-09	12.6548	NOT
KATNIP	0.234922	4.77944	6.39837	3.22217e-10	5.09466e-09	12.6527	NOT
CNKSR1	0.334717	5.20116	6.40226	3.14637e-10	5.00657e-09	12.6469	NOT
INPP5E	0.276632	4.32599	6.39068	3.37752e-10	5.31499e-09	12.6447	NOT
FCHO2	-0.319988	5.06126	-6.39875	3.2148e-10	5.09109e-09	12.6348	NOT
PCGF5	-0.246125	6.13021	-6.40743	3.04836e-10	4.87476e-09	12.6335	NOT
GCNT4	-0.718902	0.155336	-6.35974	4.07901e-10	6.29469e-09	12.6288	NOT
SPDEF	-1.18235	3.4616	-6.37235	3.77727e-10	5.87452e-09	12.6184	DOWN
GOLT1B	-0.344715	5.4598	-6.39938	3.20233e-10	5.07536e-09	12.6148	NOT
AEBP1	0.775027	7.26706	6.40741	3.04887e-10	4.87476e-09	12.6118	NOT
CDK18	0.367175	5.48813	6.39682	3.25294e-10	5.13923e-09	12.598	NOT
P2RY1	-0.642289	2.44819	-6.35647	4.16093e-10	6.41117e-09	12.5933	NOT
TSPAN9	0.335111	5.01771	6.38967	3.39839e-10	5.34363e-09	12.5841	NOT
BCL2L1	0.328325	7.21991	6.40272	3.13757e-10	4.99656e-09	12.5836	NOT
PSME2	-0.336681	7.38104	-6.40114	3.16806e-10	5.03305e-09	12.5727	NOT
GRN	0.30957	8.94975	6.40127	3.16567e-10	5.03305e-09	12.5712	NOT
PRRG4	-0.385713	4.72788	-6.38206	3.56013e-10	5.57157e-09	12.56	NOT
EHBP1L1	0.298012	6.37521	6.39585	3.27237e-10	5.16522e-09	12.5574	NOT
SPIRE2	0.44451	6.01592	6.39273	3.33538e-10	5.25282e-09	12.5504	NOT
TAFA5	0.570141	1.96957	6.34312	4.51299e-10	6.92154e-09	12.5342	NOT
MYCBP	-0.253228	4.91292	-6.37976	3.61034e-10	5.6413e-09	12.532	NOT
SIPA1	0.324701	5.13725	6.38213	3.55845e-10	5.57157e-09	12.5314	NOT
RCN2	-0.286372	5.97217	-6.38898	3.41269e-10	5.36187e-09	12.5294	NOT
MED22	0.224623	5.30264	6.38316	3.53626e-10	5.54728e-09	12.5268	NOT
SDHC	-0.211627	6.02382	-6.38775	3.43843e-10	5.39806e-09	12.52	NOT
XK	-0.482068	4.9057	-6.377	3.67183e-10	5.72393e-09	12.5172	NOT
DUSP11	-0.21535	4.6173	-6.37175	3.79124e-10	5.88705e-09	12.5072	NOT
KCNH2	0.707614	3.70484	6.35495	4.19978e-10	6.46604e-09	12.4936	NOT
PLXNA1	0.291977	6.50554	6.37987	3.60795e-10	5.6413e-09	12.4593	NOT
VAPA	-0.268564	6.74942	-6.37839	3.64075e-10	5.68436e-09	12.4455	NOT
CBX4	0.32261	5.44495	6.36889	3.85783e-10	5.97649e-09	12.4345	NOT
PLXNB1	0.341803	7.13631	6.37486	3.72003e-10	5.79e-09	12.419	NOT
MFGE8	0.497389	6.20631	6.37149	3.79716e-10	5.89166e-09	12.4181	NOT
SRF	0.236092	6.31556	6.3718	3.79013e-10	5.88705e-09	12.4161	NOT
NRIP2	0.319678	1.86492	6.32225	5.12188e-10	7.74223e-09	12.4159	NOT
STARD9	0.467695	2.38493	6.32414	5.06385e-10	7.66316e-09	12.4076	NOT
RFK	-0.32143	5.70552	-6.36642	3.91645e-10	6.0626e-09	12.4068	NOT
TDG	-0.23412	4.62278	-6.35187	4.27918e-10	6.57813e-09	12.3894	NOT
TRAF1	0.341884	3.4422	6.33211	4.82485e-10	7.34896e-09	12.38	NOT
HSPA8	-0.30387	10.6471	-6.36244	4.01259e-10	6.20659e-09	12.3501	NOT
HELZ2	0.419239	6.64309	6.36132	4.03998e-10	6.23927e-09	12.3466	NOT
LDAH	-0.233868	4.5856	-6.34267	4.52511e-10	6.93479e-09	12.3382	NOT
ZNF74	0.289204	4.32228	6.33832	4.64634e-10	7.10284e-09	12.3361	NOT
MRPL54	-0.339994	5.09704	-6.34861	4.3648e-10	6.70457e-09	12.3354	NOT
STRN4	0.226237	6.81368	6.35916	4.09345e-10	6.31208e-09	12.3304	NOT
HDAC6	0.260544	5.74156	6.35341	4.23915e-10	6.52161e-09	12.328	NOT
ZNF142	0.22349	4.96933	6.34076	4.578e-10	7.01046e-09	12.2979	NOT
NOP10	-0.284394	6.005	-6.34786	4.38465e-10	6.72988e-09	12.2846	NOT
LSM1	-0.299123	3.5346	-6.31518	5.34612e-10	8.05676e-09	12.272	NOT
WDR36	-0.287923	5.38417	-6.34041	4.58772e-10	7.01995e-09	12.2695	NOT
GPX3	0.621733	4.43492	6.32711	4.9735e-10	7.5523e-09	12.2624	NOT
MOSPD3	0.35632	4.22075	6.32407	5.06572e-10	7.66316e-09	12.2619	NOT
WDR45	0.297092	4.47453	6.32639	4.99519e-10	7.57946e-09	12.2526	NOT
GRIPAP1	0.258634	5.76165	6.33823	4.64902e-10	7.10284e-09	12.2374	NOT
NAPG	-0.293473	4.98597	-6.33038	4.87574e-10	7.41514e-09	12.2355	NOT
SHLD3	-0.419448	1.22001	-6.28899	6.26272e-10	9.32533e-09	12.2333	NOT
MBOAT4	-0.67144	-3.86642	-6.28793	6.30289e-10	9.37814e-09	12.227	NOT
AADAT	-0.5328	2.82202	-6.2967	5.97796e-10	8.94137e-09	12.2227	NOT
PLEKHM2	0.236166	5.71804	6.33442	4.75767e-10	7.25772e-09	12.2169	NOT
SORD	-0.336245	5.65624	-6.33154	4.84165e-10	7.36891e-09	12.203	NOT
KMT2B	0.289865	6.30077	6.33495	4.74244e-10	7.24002e-09	12.1988	NOT
ST6GALNAC1	-0.892127	6.38446	-6.3341	4.7669e-10	7.26624e-09	12.1941	NOT
TMEM251	-0.28989	3.01681	-6.29367	6.08819e-10	9.08581e-09	12.1905	NOT
FAM210A	-0.289603	4.24775	-6.31124	5.475e-10	8.22612e-09	12.1829	NOT
ZBTB22	0.237338	4.0595	6.30703	5.61643e-10	8.43225e-09	12.176	NOT
USP36	0.24719	6.1488	6.32488	5.04094e-10	7.63725e-09	12.144	NOT
SHOC2	-0.248638	5.33419	-6.31858	5.23719e-10	7.90455e-09	12.1437	NOT
RERE	0.288145	7.03092	6.32787	4.95037e-10	7.52291e-09	12.1425	NOT
DIDO1	0.298375	6.77218	6.32539	5.02545e-10	7.61958e-09	12.1318	NOT
TBC1D25	0.261383	4.16198	6.30042	5.84515e-10	8.7493e-09	12.1281	NOT
GLI2	0.58693	1.8182	6.26935	7.04929e-10	1.03421e-08	12.1116	NOT
PTPN23	0.22357	6.42234	6.32001	5.19194e-10	7.84219e-09	12.1075	NOT
PHF8	0.256578	5.69168	6.31255	5.43176e-10	8.17347e-09	12.0895	NOT
MYO5C	-0.344283	5.5536	-6.31129	5.47326e-10	8.22612e-09	12.0892	NOT
NGLY1	-0.192288	5.10669	-6.30638	5.63853e-10	8.45906e-09	12.0859	NOT
TMEM198	0.577203	1.92821	6.26315	7.31697e-10	1.07111e-08	12.0728	NOT
SDC4	0.353483	8.25053	6.31643	5.30571e-10	8.0019e-09	12.0681	NOT
SLITRK6	-1.44754	0.82411	-6.25885	7.50852e-10	1.09353e-08	12.0603	DOWN
CTSS	-0.360529	7.87221	-6.31298	5.4178e-10	8.15861e-09	12.0484	NOT
HDAC11	0.314897	5.00784	6.29607	6.00078e-10	8.96206e-09	12.0331	NOT
PPP2R3C	-0.262736	3.48034	-6.27307	6.89331e-10	1.01356e-08	12.0315	NOT
NOTCH4	0.359838	3.65996	6.27316	6.88973e-10	1.01356e-08	12.0164	NOT
PHKG1	0.440587	-0.222247	6.25406	7.72793e-10	1.12221e-08	12.0164	NOT
GPR153	0.512036	5.35859	6.29654	5.98386e-10	8.94349e-09	12.0144	NOT
CLCN3	-0.303129	7.14188	-6.30422	5.71242e-10	8.56348e-09	12.002	NOT
BGN	0.730351	7.62992	6.30193	5.7922e-10	8.67656e-09	11.985	NOT
PRELID2	-0.38588	3.91067	-6.2718	6.94623e-10	1.01984e-08	11.9841	NOT
ZCCHC24	0.557708	4.21473	6.27544	6.79546e-10	1.00139e-08	11.9793	NOT
NUDCD2	-0.228652	4.93382	-6.28594	6.37912e-10	9.47036e-09	11.9783	NOT
SS18L1	0.309543	4.68045	6.28225	6.52229e-10	9.65415e-09	11.9769	NOT
GPC1	0.513956	5.28696	6.28905	6.26053e-10	9.32533e-09	11.9746	NOT
CCDC136	0.615757	0.636274	6.24019	8.39822e-10	1.2116e-08	11.9525	NOT
B3GNT10	-0.428487	1.60849	-6.24046	8.38476e-10	1.21054e-08	11.9506	NOT
RPF1	-0.248204	5.16212	-6.28228	6.52141e-10	9.65415e-09	11.9414	NOT
MED18	-0.277439	4.38672	-6.27183	6.94489e-10	1.01984e-08	11.9401	NOT
HGSNAT	0.29383	6.29558	6.29061	6.20181e-10	9.24844e-09	11.9383	NOT
R3HDM2	0.236087	5.0677	6.27951	6.63093e-10	9.8004e-09	11.9315	NOT
ERP44	-0.217284	6.70048	-6.28749	6.31954e-10	9.3959e-09	11.9105	NOT
STK25	0.202974	6.74116	6.28673	6.34886e-10	9.43245e-09	11.9051	NOT
MLXIPL	0.706606	5.15822	6.27459	6.83067e-10	1.00583e-08	11.9002	NOT
CASP8	-0.214259	5.29436	-6.27635	6.75846e-10	9.96673e-09	11.8984	NOT
IDI1	-0.328364	6.1501	-6.28164	6.54638e-10	9.68262e-09	11.8904	NOT
EEF1D	0.291697	6.43738	6.28237	6.51775e-10	9.65415e-09	11.8862	NOT
FSBP	-0.550364	1.37367	-6.22845	9.01023e-10	1.29149e-08	11.8855	NOT
BCAP31	0.241949	8.70275	6.28356	6.471e-10	9.59961e-09	11.8756	NOT
BTBD1	-0.234978	6.05031	-6.27692	6.73517e-10	9.93973e-09	11.866	NOT
SGPP2	-0.419769	6.19275	-6.27751	6.71143e-10	9.91204e-09	11.8651	NOT
PAQR3	-0.30465	3.82058	-6.24657	8.08327e-10	1.16955e-08	11.846	NOT
CHRNA5	-0.496039	1.26493	-6.21946	9.5075e-10	1.35594e-08	11.8354	NOT
SLC26A11	0.305548	3.23742	6.23318	8.75829e-10	1.25718e-08	11.8224	NOT
C7orf26	0.206482	5.18355	6.25928	7.48934e-10	1.09161e-08	11.8057	NOT
GTF2IRD1	0.31991	6.32918	6.2674	7.13231e-10	1.04485e-08	11.8016	NOT
SGO2	-0.390176	3.71713	-6.23679	8.57111e-10	1.23476e-08	11.7997	NOT
RPRD1A	-0.268996	5.57604	-6.26158	7.38659e-10	1.07972e-08	11.7968	NOT
UBR7	-0.19717	5.15391	-6.25701	7.59223e-10	1.10492e-08	11.7942	NOT
HNRNPC	-0.258361	8.53202	-6.26879	7.073e-10	1.03692e-08	11.7888	NOT
MC1R	0.521758	0.865948	6.21101	9.99968e-10	1.414e-08	11.7883	NOT
DNAH1	0.494515	3.51504	6.23068	8.89056e-10	1.27525e-08	11.7843	NOT
MVB12B	0.301915	4.58015	6.2468	8.07199e-10	1.16877e-08	11.7787	NOT
FANCM	-0.379401	2.34559	-6.21359	9.84726e-10	1.40039e-08	11.7712	NOT
GGA2	0.165261	6.27609	6.26119	7.40392e-10	1.08146e-08	11.7666	NOT
MADD	0.206523	6.02812	6.25927	7.48983e-10	1.09161e-08	11.7635	NOT
NATD1	0.401323	3.51503	6.22582	9.1527e-10	1.31097e-08	11.7555	NOT
SLC9A3R2	0.338534	5.92401	6.25661	7.6106e-10	1.10598e-08	11.7522	NOT
INTS7	-0.209948	5.19158	-6.24985	7.92567e-10	1.14842e-08	11.7501	NOT
IQGAP1	-0.300623	8.27371	-6.26213	7.36213e-10	1.07693e-08	11.7497	NOT
PDS5A	-0.254262	6.90125	-6.2597	7.47032e-10	1.09036e-08	11.7445	NOT
IARS1	-0.239437	7.64469	-6.2567	7.6064e-10	1.10598e-08	11.7196	NOT
NMNAT1	-0.284435	3.76147	-6.22283	9.3181e-10	1.33083e-08	11.714	NOT
THBS4	1.13715	0.898815	6.19554	1.09663e-09	1.53543e-08	11.7007	UP
ATF6B	0.223704	6.7658	6.25013	7.91244e-10	1.14733e-08	11.6908	NOT
PTCHD4	-1.04236	-1.81562	-6.19735	1.08485e-09	1.52107e-08	11.6904	DOWN
SUPT5H	0.208927	7.36263	6.25021	7.90847e-10	1.14733e-08	11.6836	NOT
CENPN	-0.324725	3.58063	-6.21388	9.82992e-10	1.39892e-08	11.6796	NOT
SHTN1	-0.284405	5.35825	-6.23868	8.47475e-10	1.22176e-08	11.6753	NOT
HPF1	-0.290346	3.65792	-6.21198	9.94195e-10	1.40996e-08	11.6614	NOT
USP35	0.283692	2.95697	6.20106	1.06115e-09	1.49099e-08	11.6603	NOT
SLC39A8	-0.502659	6.14677	-6.2405	8.38272e-10	1.21054e-08	11.6511	NOT
TPD52L2	0.251504	7.54399	6.24419	8.19956e-10	1.18552e-08	11.6472	NOT
HSPB6	1.02217	0.636035	6.18505	1.16734e-09	1.62418e-08	11.6402	UP
MOCS2	-0.239179	4.81665	-6.224	9.25317e-10	1.32346e-08	11.6264	NOT
LIME1	0.618779	1.05888	6.18159	1.19156e-09	1.65672e-08	11.6217	NOT
WDR91	0.264688	2.9795	6.19458	1.10293e-09	1.54101e-08	11.6213	NOT
STK39	-0.262362	6.31411	-6.23479	8.67427e-10	1.24602e-08	11.612	NOT
SLC35A5	-0.25494	4.67929	-6.21826	9.57598e-10	1.36473e-08	11.6042	NOT
NDFIP1	-0.237988	6.87557	-6.23545	8.64033e-10	1.24204e-08	11.6036	NOT
YKT6	0.192342	7.02648	6.23568	8.6283e-10	1.2412e-08	11.6026	NOT
GSPT1	-0.214893	7.72339	-6.23655	8.58355e-10	1.23566e-08	11.6018	NOT
IFFO1	0.366656	2.7091	6.18711	1.1531e-09	1.60773e-08	11.5983	NOT
SDHAF3	-0.423974	4.10329	-6.20818	1.01703e-09	1.4371e-08	11.5973	NOT
SHMT1	-0.332459	5.18984	-6.22316	9.29997e-10	1.3292e-08	11.5954	NOT
BNIP1	-0.297462	3.32515	-6.19495	1.10047e-09	1.53865e-08	11.5941	NOT
MINDY3	-0.255719	4.36972	-6.21127	9.9846e-10	1.41287e-08	11.5902	NOT
DHX16	0.172708	5.6964	6.22426	9.239e-10	1.32238e-08	11.5734	NOT
BARX2	-0.998612	1.75135	-6.17443	1.24342e-09	1.72043e-08	11.5711	NOT
PDK2	0.357933	4.66037	6.21197	9.94285e-10	1.40996e-08	11.5704	NOT
RGL2	0.295934	5.51095	6.2197	9.49434e-10	1.35503e-08	11.5566	NOT
TRDMT1	-0.287813	2.40156	-6.17512	1.23831e-09	1.71454e-08	11.5484	NOT
BLOC1S3	0.239661	4.32657	6.20261	1.05141e-09	1.48148e-08	11.5445	NOT
SALL2	0.554429	0.335016	6.16404	1.32252e-09	1.816e-08	11.5187	NOT
IRF2BPL	0.278353	4.8195	6.20291	1.0495e-09	1.47983e-08	11.5047	NOT
TOMM22	-0.238583	6.67018	-6.21707	9.6447e-10	1.37354e-08	11.5005	NOT
PTH1R	0.644896	-1.57809	6.1617	1.34094e-09	1.83877e-08	11.4876	NOT
MB	-1.02938	0.600528	-6.15779	1.37243e-09	1.87807e-08	11.4864	DOWN
PRKCD	0.234181	6.22052	6.21167	9.96087e-10	1.41151e-08	11.4803	NOT
NDUFB5	-0.293767	6.32765	-6.21131	9.98179e-10	1.41287e-08	11.4754	NOT
CHMP4B	0.278091	8.33343	6.21322	9.86912e-10	1.4025e-08	11.4651	NOT
SERPINA1	-0.879615	7.62755	-6.21221	9.92852e-10	1.40994e-08	11.4618	NOT
GPR82	-0.590867	-1.20143	-6.15695	1.37927e-09	1.88355e-08	11.4588	NOT
SPATA25	0.698993	0.0950381	6.15249	1.41621e-09	1.92477e-08	11.4507	NOT
POLR2B	-0.212825	6.63901	-6.20641	1.02779e-09	1.45129e-08	11.4393	NOT
C1orf216	0.280842	3.56515	6.17128	1.26689e-09	1.74804e-08	11.4365	NOT
UBXN4	-0.271157	7.3002	-6.20452	1.03946e-09	1.46672e-08	11.4188	NOT
GRB7	0.446408	5.7855	6.19801	1.0806e-09	1.51619e-08	11.4182	NOT
ARHGAP23	0.486462	4.27153	6.17847	1.21392e-09	1.68545e-08	11.4121	NOT
NDUFS1	-0.203987	6.95632	-6.20214	1.05434e-09	1.48456e-08	11.409	NOT
SH3GLB1	-0.223258	6.80557	-6.20155	1.05804e-09	1.48834e-08	11.408	NOT
CKAP4	-0.35739	7.08647	-6.20148	1.05851e-09	1.48834e-08	11.4036	NOT
MAGEB17	1.52471	-2.00361	6.1435	1.49361e-09	2.02307e-08	11.3955	UP
SLBP	-0.231103	6.06315	-6.19518	1.09902e-09	1.53771e-08	11.3901	NOT
TNRC6C	0.309606	3.74943	6.16557	1.31055e-09	1.80205e-08	11.3864	NOT
ECHS1	-0.267064	7.50813	-6.1987	1.07617e-09	1.51103e-08	11.3834	NOT
COL27A1	0.63749	4.33425	6.17386	1.24758e-09	1.72499e-08	11.3814	NOT
ABCD2	-0.818302	-1.75517	-6.1423	1.50426e-09	2.03418e-08	11.3807	NOT
TM9SF3	-0.298956	8.61376	-6.19633	1.0915e-09	1.52932e-08	11.3675	NOT
CNPY4	0.246745	2.76275	6.145	1.48045e-09	2.00798e-08	11.3542	NOT
GGT7	0.622232	4.62386	6.17321	1.25244e-09	1.73051e-08	11.3521	NOT
SUB1	-0.316454	7.23662	-6.19279	1.11475e-09	1.55644e-08	11.3516	NOT
ZNF561	-0.21387	4.79549	-6.17607	1.23131e-09	1.70604e-08	11.3511	NOT
ATOH1	-1.36389	2.69133	-6.14223	1.50488e-09	2.03418e-08	11.3462	DOWN
LRRC29	0.432043	0.800785	6.13179	1.6007e-09	2.15204e-08	11.3414	NOT
CKS2	-0.356387	5.88803	-6.1855	1.1642e-09	1.62093e-08	11.3412	NOT
CYSTM1	-0.353271	6.71017	-6.18937	1.13766e-09	1.58731e-08	11.3395	NOT
PPP6C	-0.187236	6.21627	-6.18643	1.15777e-09	1.61312e-08	11.3344	NOT
SNX8	0.283171	5.55028	6.17903	1.20988e-09	1.68102e-08	11.3193	NOT
VWA3B	-0.770994	-1.18926	-6.13104	1.60774e-09	2.16005e-08	11.3155	NOT
LTK	-0.928842	1.61644	-6.12585	1.6578e-09	2.2258e-08	11.2999	NOT
FNBP1	0.401641	4.94236	6.16752	1.2955e-09	1.78258e-08	11.2918	NOT
TVP23B	-0.329599	3.97618	-6.15202	1.42013e-09	1.92878e-08	11.2864	NOT
DCHS1	0.492051	4.40259	6.15797	1.37094e-09	1.87733e-08	11.2827	NOT
PRR14	0.225364	5.55905	6.17242	1.25833e-09	1.73744e-08	11.2806	NOT
ABCE1	-0.298693	6.3351	-6.17762	1.22006e-09	1.6928e-08	11.2804	NOT
BZW1	-0.301928	6.7637	-6.17701	1.2245e-09	1.69777e-08	11.267	NOT
SRD5A3	-0.401629	4.41304	-6.15526	1.39313e-09	1.89988e-08	11.2642	NOT
RTTN	-0.289404	3.069	-6.13303	1.58895e-09	2.13769e-08	11.2624	NOT
ADSS2	-0.203034	5.90099	-6.17099	1.26907e-09	1.74984e-08	11.2566	NOT
GPC2	0.525449	0.665959	6.11631	1.75374e-09	2.342e-08	11.2544	NOT
MAP3K12	0.300942	2.44286	6.12354	1.68052e-09	2.25327e-08	11.2532	NOT
SETD1B	0.230936	5.64873	6.16826	1.28977e-09	1.77593e-08	11.2522	NOT
NRP2	0.562376	4.69681	6.1557	1.38957e-09	1.89632e-08	11.2442	NOT
PYROXD1	-0.315905	3.49711	-6.1353	1.56782e-09	2.11353e-08	11.237	NOT
FOXQ1	0.763646	5.84177	6.16481	1.31649e-09	1.80897e-08	11.2258	NOT
RTCA	-0.183068	5.28412	-6.15695	1.37926e-09	1.88355e-08	11.207	NOT
FAM83H	0.334276	7.73429	6.16833	1.28927e-09	1.77593e-08	11.2067	NOT
AOC3	0.690386	3.94101	6.13623	1.55927e-09	2.10343e-08	11.2025	NOT
LAS1L	0.284109	6.07159	6.16264	1.33355e-09	1.8299e-08	11.2021	NOT
MFSD2A	-0.489217	4.44014	-6.1435	1.4936e-09	2.02307e-08	11.1945	NOT
BTBD19	0.428389	1.50336	6.10564	1.86757e-09	2.46756e-08	11.1886	NOT
PSMD12	-0.21505	6.06961	-6.16028	1.35236e-09	1.85314e-08	11.1886	NOT
SLC8A2	1.02502	-1.52055	6.10749	1.84734e-09	2.44408e-08	11.1872	UP
NRXN2	0.814516	1.74625	6.10642	1.85893e-09	2.45778e-08	11.1871	NOT
TSR2	0.278227	5.89872	6.15742	1.37542e-09	1.88088e-08	11.1787	NOT
PPP3R1	-0.180098	5.36697	-6.15264	1.415e-09	1.92444e-08	11.1773	NOT
RND1	-0.500555	2.33219	-6.10826	1.83889e-09	2.43613e-08	11.1732	NOT
L3MBTL1	0.659427	1.64507	6.10037	1.92639e-09	2.53353e-08	11.1558	NOT
SELENOI	-0.236489	6.04651	-6.15426	1.40148e-09	1.90997e-08	11.1548	NOT
SEC24D	-0.338312	5.90671	-6.15321	1.4102e-09	1.92054e-08	11.1544	NOT
ISLR2	0.722118	0.0133256	6.09792	1.9543e-09	2.56516e-08	11.1453	NOT
SAFB2	0.216564	5.78993	6.15079	1.43058e-09	1.94165e-08	11.145	NOT
RIOK2	-0.248626	4.48813	-6.13424	1.57767e-09	2.12538e-08	11.1368	NOT
CACNB1	0.380164	2.41796	6.10251	1.90227e-09	2.50678e-08	11.1359	NOT
CAPRIN1	-0.223384	8.365	-6.15284	1.41328e-09	1.92342e-08	11.1164	NOT
SMIM6	-0.527521	1.32129	-6.09004	2.0469e-09	2.67088e-08	11.1045	NOT
TREX2	0.598534	-0.9173	6.09058	2.04043e-09	2.66418e-08	11.0918	NOT
ITGAE	-0.285973	3.95859	-6.11743	1.74222e-09	2.32974e-08	11.0902	NOT
CPXM2	0.768852	2.52041	6.09362	2.00429e-09	2.62215e-08	11.0801	NOT
SHCBP1	-0.308432	3.96309	-6.11562	1.7609e-09	2.34999e-08	11.0796	NOT
USP8	-0.246823	5.21946	-6.13362	1.58344e-09	2.13171e-08	11.0775	NOT
GTF3C1	0.214649	6.55239	6.14323	1.49603e-09	2.02497e-08	11.0767	NOT
NAXD	0.267364	5.9575	6.13996	1.52525e-09	2.06033e-08	11.076	NOT
ECT2	-0.37239	6.48903	-6.13794	1.54354e-09	2.08362e-08	11.0483	NOT
GABRE	0.669193	4.80067	6.11865	1.72971e-09	2.31612e-08	11.0252	NOT
POLH	-0.234464	4.39136	-6.11207	1.79812e-09	2.38847e-08	11.0186	NOT
B3GALT6	0.289973	4.76711	6.11527	1.76458e-09	2.35332e-08	11.0055	NOT
RASSF6	-0.444605	4.33605	-6.10854	1.8359e-09	2.43379e-08	11.0046	NOT
DCUN1D2	0.319973	3.97243	6.10171	1.91121e-09	2.51689e-08	11.0005	NOT
DNASE1L3	-1.08587	0.408774	-6.07022	2.29922e-09	2.97868e-08	10.9963	DOWN
ACD	0.265492	4.78769	6.11345	1.78354e-09	2.37226e-08	10.9935	NOT
MAPK8IP2	0.831102	1.24006	6.0672	2.34024e-09	3.02201e-08	10.9782	NOT
HGS	0.23063	6.48626	6.12551	1.66114e-09	2.22878e-08	10.9767	NOT
SYNJ2BP	-0.252849	5.14323	-6.11102	1.80924e-09	2.40164e-08	10.9532	NOT
ATXN10	-0.227514	6.25667	-6.12022	1.71381e-09	2.29637e-08	10.9527	NOT
USHBP1	0.307099	0.107299	6.06049	2.43397e-09	3.13289e-08	10.9391	NOT
TBC1D16	0.322625	6.44796	6.11826	1.73373e-09	2.31994e-08	10.9363	NOT
EMC7	-0.222173	5.73121	-6.11294	1.78889e-09	2.37779e-08	10.931	NOT
VSTM2L	1.09404	0.597255	6.05813	2.46781e-09	3.17371e-08	10.9305	UP
TIMM23	-0.202116	5.91457	-6.11406	1.77718e-09	2.36696e-08	10.9294	NOT
SLC39A9	-0.190356	6.58826	-6.11732	1.7434e-09	2.32975e-08	10.9275	NOT
SUGP1	0.164094	5.03841	6.10154	1.91315e-09	2.51778e-08	10.9062	NOT
ZBTB12	0.407042	3.05866	6.06948	2.30917e-09	2.98769e-08	10.9043	NOT
GGT5	0.55289	4.14852	6.08738	2.07917e-09	2.71122e-08	10.9038	NOT
TSPAN8	-0.491361	9.26729	-6.11453	1.77225e-09	2.36197e-08	10.8991	NOT
ITPRID2	-0.259638	7.34523	-6.11372	1.78079e-09	2.37019e-08	10.8957	NOT
PSMG2	-0.240581	5.74763	-6.10545	1.86956e-09	2.46856e-08	10.8875	NOT
APOD	0.924531	2.9983	6.06514	2.36865e-09	3.05671e-08	10.8866	NOT
DNAJC12	-0.7564	2.14896	-6.05497	2.51378e-09	3.2252e-08	10.8834	NOT
ART3	-1.17392	-0.340435	-6.05105	2.57207e-09	3.29153e-08	10.8823	DOWN
TTC38	-0.338908	6.54477	-6.10795	1.84226e-09	2.43897e-08	10.8752	NOT
N4BP2	-0.420509	3.11189	-6.06498	2.37088e-09	3.0576e-08	10.8741	NOT
PPL	0.474504	5.40124	6.09935	1.93792e-09	2.54534e-08	10.8717	NOT
SSR1	-0.251296	7.56551	-6.10958	1.82468e-09	2.42053e-08	10.8704	NOT
COL16A1	0.555895	5.21928	6.09641	1.97165e-09	2.58454e-08	10.8666	NOT
MTMR10	-0.243421	4.3009	-6.08332	2.12932e-09	2.77118e-08	10.8635	NOT
IMPDH1	0.329608	6.68808	6.1053	1.87131e-09	2.46923e-08	10.8569	NOT
MOB4	-0.264163	4.63591	-6.08704	2.08332e-09	2.71485e-08	10.855	NOT
EEF1A2	0.956204	-0.250455	6.04565	2.65443e-09	3.37956e-08	10.853	NOT
CELF5	0.973303	-0.326546	6.0449	2.6661e-09	3.39226e-08	10.8478	NOT
GNAZ	0.547225	1.33075	6.04248	2.70401e-09	3.43392e-08	10.8393	NOT
FER1L6	-1.32016	0.320387	-6.04145	2.72028e-09	3.44869e-08	10.8366	DOWN
GLRX3	-0.26351	6.25784	-6.09959	1.93521e-09	2.54346e-08	10.8349	NOT
LRP1	0.462273	8.46295	6.1028	1.89905e-09	2.50418e-08	10.8298	NOT
HLX	0.372583	1.55634	6.04142	2.72083e-09	3.44869e-08	10.8287	NOT
TSPYL1	-0.201167	6.12836	-6.09577	1.97919e-09	2.59271e-08	10.8171	NOT
MED21	-0.243485	4.70098	-6.08091	2.15958e-09	2.80689e-08	10.8147	NOT
BRI3	0.297143	6.53886	6.09671	1.96829e-09	2.58183e-08	10.811	NOT
ARAP1	0.264016	6.19823	6.09334	2.00763e-09	2.62479e-08	10.801	NOT
CCDC154	0.737532	-1.71125	6.0369	2.79355e-09	3.52964e-08	10.7987	NOT
MFAP2	0.578435	3.57603	6.05806	2.46887e-09	3.17371e-08	10.7935	NOT
GOT1	-0.277934	6.08134	-6.09124	2.03248e-09	2.65554e-08	10.7931	NOT
IL15	-0.460077	1.91224	-6.03604	2.80751e-09	3.54279e-08	10.7876	NOT
SUN1	0.212665	7.03545	6.09406	1.99919e-09	2.61719e-08	10.7869	NOT
TGIF2	0.380329	5.34999	6.08008	2.17012e-09	2.81876e-08	10.7645	NOT
ACER3	-0.242338	4.84306	-6.07274	2.26553e-09	2.93885e-08	10.7569	NOT
HACD2	-0.218609	6.16617	-6.08361	2.12563e-09	2.76818e-08	10.7466	NOT
CDC7	-0.404957	3.22077	-6.043	2.69583e-09	3.42571e-08	10.7406	NOT
LYPD6	-0.600938	2.66949	-6.03467	2.83007e-09	3.569e-08	10.7389	NOT
ARRDC2	0.236442	4.877	6.06966	2.30682e-09	2.98658e-08	10.7371	NOT
CTSE	-1.72626	3.16016	-6.03784	2.77823e-09	3.51252e-08	10.7256	DOWN
ENTPD7	-0.248614	4.44335	-6.06127	2.42293e-09	3.12069e-08	10.7255	NOT
CUX1	0.259233	7.56995	6.08285	2.1352e-09	2.77702e-08	10.7179	NOT
SULT1B1	-0.82548	5.09409	-6.06839	2.32407e-09	3.00306e-08	10.7179	NOT
CDRT1	-0.829866	-2.03526	-6.0214	3.05749e-09	3.82196e-08	10.7171	NOT
PRSS53	0.582471	-1.23806	6.0211	3.06274e-09	3.82613e-08	10.7091	NOT
TPK1	-0.388413	2.87309	-6.03082	2.89433e-09	3.64083e-08	10.7018	NOT
SAMM50	-0.242569	5.74965	-6.07231	2.2713e-09	2.94442e-08	10.6986	NOT
PTER	-0.288703	4.34637	-6.05476	2.51692e-09	3.22716e-08	10.6978	NOT
FLT4	0.429224	2.75816	6.02815	2.93954e-09	3.69304e-08	10.696	NOT
STX12	-0.235633	5.48334	-6.06911	2.31419e-09	2.99224e-08	10.694	NOT
TRO	0.413501	1.22758	6.01434	3.18549e-09	3.95715e-08	10.6851	NOT
APOBEC1	-0.779694	1.83706	-6.01702	3.13634e-09	3.90827e-08	10.6848	NOT
CAD	0.270622	6.81317	6.07346	2.25595e-09	2.92833e-08	10.6731	NOT
SLC35G1	-0.339329	3.28648	-6.02866	2.93094e-09	3.68455e-08	10.6538	NOT
ADAMTSL2	0.546433	3.03991	6.02334	3.02316e-09	3.78378e-08	10.6471	NOT
CRYZ	-0.460969	4.81363	-6.05251	2.55028e-09	3.26573e-08	10.6459	NOT
RAD51	-0.342735	4.0928	-6.03965	2.749e-09	3.47777e-08	10.6366	NOT
NIPA1	-0.279553	4.6614	-6.04667	2.63867e-09	3.36165e-08	10.6241	NOT
NOL4L	0.357255	6.42773	6.06128	2.42275e-09	3.12069e-08	10.6123	NOT
LLPH	-0.216043	4.0743	-6.03232	2.8691e-09	3.61137e-08	10.5968	NOT
PSMC6	-0.245648	6.06691	-6.05653	2.49106e-09	3.20018e-08	10.5963	NOT
ZBTB6	-0.26611	3.81829	-6.02731	2.95395e-09	3.70414e-08	10.5944	NOT
DMPK	0.363059	4.2027	6.03379	2.84454e-09	3.58499e-08	10.5942	NOT
POLE2	-0.384513	3.02239	-6.0129	3.21236e-09	3.98062e-08	10.5893	NOT
PANX2	0.813019	-1.40047	5.99883	3.48569e-09	4.28734e-08	10.5888	NOT
SEC24B	-0.167214	5.52654	-6.0505	2.58038e-09	3.30004e-08	10.5859	NOT
DNTTIP1	0.363853	6.284	6.05558	2.50487e-09	3.21585e-08	10.584	NOT
DSTYK	0.251978	4.01954	6.02786	2.94451e-09	3.69696e-08	10.5777	NOT
ACO1	-0.225544	6.21791	-6.05319	2.54014e-09	3.25484e-08	10.5722	NOT
CDC27	-0.254011	5.64899	-6.04686	2.63575e-09	3.36008e-08	10.5594	NOT
ITLN1	-1.99242	3.19639	-6.00768	3.31118e-09	4.09543e-08	10.5555	DOWN
TTC6	-0.944117	-1.80086	-5.99193	3.62794e-09	4.45406e-08	10.5535	NOT
PLPP5	-0.303638	5.36589	-6.04143	2.72065e-09	3.44869e-08	10.5441	NOT
IMMT	-0.176811	6.982	-6.05035	2.58258e-09	3.30074e-08	10.5392	NOT
LSM14B	0.259676	6.20884	6.04713	2.63171e-09	3.35922e-08	10.5381	NOT
NPEPPS	-0.209349	6.19488	-6.04693	2.63467e-09	3.36008e-08	10.5375	NOT
NCOA6	0.313996	6.71509	6.04802	2.61802e-09	3.34389e-08	10.5306	NOT
COA6	-0.290188	4.2758	-6.02085	3.06712e-09	3.8292e-08	10.5132	NOT
TMEM91	0.386052	0.607536	5.98173	3.84874e-09	4.70198e-08	10.5096	NOT
DLD	-0.224415	6.86133	-6.04441	2.67378e-09	3.39986e-08	10.5075	NOT
NXF1	0.16537	6.09917	6.04002	2.74312e-09	3.47473e-08	10.5014	NOT
CHUK	-0.220392	4.92039	-6.02761	2.94884e-09	3.70006e-08	10.4957	NOT
TBC1D19	-0.30043	1.87465	-5.98175	3.84821e-09	4.70198e-08	10.4879	NOT
ANG	-0.505647	3.35039	-5.99945	3.47325e-09	4.27467e-08	10.4846	NOT
G3BP1	-0.227703	7.78113	-6.03974	2.74755e-09	3.47777e-08	10.4722	NOT
SLC18A1	-1.25978	-0.446519	-5.97616	3.97466e-09	4.83802e-08	10.4716	DOWN
SDHB	-0.23886	6.58796	-6.03634	2.80257e-09	3.53881e-08	10.4671	NOT
EIF4E3	-0.421854	3.95965	-6.00675	3.32909e-09	4.11247e-08	10.4655	NOT
SGMS2	-0.434839	4.61006	-6.01732	3.13085e-09	3.90493e-08	10.4641	NOT
TUBB6	0.468557	4.6237	6.01727	3.1317e-09	3.90493e-08	10.4633	NOT
CARD17	-0.774449	-4.07761	-5.97269	4.05515e-09	4.93298e-08	10.4518	NOT
TMX2	-0.214293	6.56303	-6.03311	2.85594e-09	3.59708e-08	10.4494	NOT
CAMK2D	-0.301981	5.68821	-6.02715	2.95681e-09	3.70539e-08	10.4462	NOT
HMCN1	0.666197	2.46681	5.97941	3.90061e-09	4.7595e-08	10.4449	NOT
ZBTB8A	-0.299909	2.29474	-5.97661	3.96441e-09	4.8285e-08	10.4394	NOT
MAP3K3	0.265922	4.3747	6.00388	3.3851e-09	4.17908e-08	10.4092	NOT
TRAPPC8	-0.245228	5.02906	-6.01358	3.19972e-09	3.96741e-08	10.4089	NOT
CYS1	0.571187	0.707436	5.96137	4.32907e-09	5.23426e-08	10.3982	NOT
TDP2	-0.354611	6.47309	-6.0236	3.0185e-09	3.78033e-08	10.3981	NOT
KRTAP5-5	1.01162	-2.45421	5.96117	4.33409e-09	5.23716e-08	10.3936	UP
TXNDC17	-0.293623	5.58331	-6.01478	3.17737e-09	3.95639e-08	10.3815	NOT
ZDHHC3	-0.190739	7.28928	-6.02269	3.03462e-09	3.79575e-08	10.3791	NOT
ADIPOQ	1.18948	-4.54489	5.9593	4.38109e-09	5.28434e-08	10.3685	UP
NGFR	0.789179	0.47539	5.95488	4.49432e-09	5.39481e-08	10.3626	NOT
AIP	0.265123	5.86954	6.01376	3.19625e-09	3.96557e-08	10.3623	NOT
FAR1	-0.282994	6.12781	-6.0147	3.17893e-09	3.95639e-08	10.3579	NOT
KCNT1	0.95722	-1.28818	5.95587	4.46859e-09	5.37038e-08	10.3557	NOT
MCEE	-0.25798	2.96452	-5.96872	4.14932e-09	5.03246e-08	10.3481	NOT
ZNF275	0.262787	4.82593	5.99864	3.48951e-09	4.28939e-08	10.3407	NOT
HOMER3	0.509161	2.33719	5.95887	4.39196e-09	5.29426e-08	10.3391	NOT
LMNB1	-0.270223	6.693	-6.01391	3.19348e-09	3.96461e-08	10.3384	NOT
VAC14	0.188119	5.92471	6.0097	3.27257e-09	4.0527e-08	10.337	NOT
POR	0.287712	7.24807	6.01441	3.18433e-09	3.95715e-08	10.3329	NOT
CD151	0.255846	8.11908	6.01448	3.18299e-09	3.95715e-08	10.3287	NOT
ZFP64	0.219125	5.15381	6.0002	3.45815e-09	4.26135e-08	10.3251	NOT
COX15	-0.201831	5.26571	-6.00084	3.44527e-09	4.2481e-08	10.3212	NOT
RRM1	-0.223687	6.45873	-6.00917	3.28277e-09	4.06281e-08	10.3168	NOT
LRRN2	0.724487	1.1388	5.94695	4.70425e-09	5.61973e-08	10.3159	NOT
LY6G6F	0.988383	-3.04735	5.94551	4.74342e-09	5.65676e-08	10.3117	NOT
YTHDC2	-0.269706	4.8107	-5.99162	3.63446e-09	4.45931e-08	10.3021	NOT
PTCD3	-0.219796	6.63544	-6.00714	3.32163e-09	4.10581e-08	10.3013	NOT
CTDSPL2	-0.259427	4.79995	-5.99087	3.65028e-09	4.47597e-08	10.2988	NOT
PLAG1	0.780912	1.04834	5.9432	4.80707e-09	5.72199e-08	10.2965	NOT
SPRED1	-0.352082	5.66053	-5.99966	3.46907e-09	4.27216e-08	10.293	NOT
WDR46	0.19837	6.09303	6.00269	3.4085e-09	4.20536e-08	10.2912	NOT
CNTFR	1.17886	-1.62709	5.94212	4.83701e-09	5.74734e-08	10.2839	UP
CLDN9	0.883187	0.156202	5.93799	4.95322e-09	5.87142e-08	10.2691	NOT
ARHGEF25	0.497721	0.147096	5.9353	5.03027e-09	5.95567e-08	10.2544	NOT
WDR61	-0.245515	5.45842	-5.99057	3.65659e-09	4.48095e-08	10.2521	NOT
MEGF8	0.323591	5.36682	5.98887	3.6928e-09	4.52254e-08	10.2484	NOT
PHF13	0.205932	4.50504	5.97688	3.95827e-09	4.82397e-08	10.2456	NOT
OCIAD2	-0.279139	6.68716	-5.99629	3.53738e-09	4.34556e-08	10.2394	NOT
PRKD3	-0.285774	4.88331	-5.97996	3.88837e-09	4.74747e-08	10.2311	NOT
IPMK	-0.351387	4.09495	-5.96702	4.19016e-09	5.07246e-08	10.2297	NOT
NDC80	-0.369991	3.86397	-5.96088	4.34126e-09	5.24264e-08	10.2186	NOT
PRSS41	1.01334	-2.72202	5.92831	5.2365e-09	6.16668e-08	10.2171	UP
PTGER2	-0.666691	2.01032	-5.93347	5.0836e-09	6.01524e-08	10.2165	NOT
NDN	0.473952	2.96955	5.94388	4.78803e-09	5.70274e-08	10.2107	NOT
POFUT2	0.206393	4.48586	5.96881	4.14704e-09	5.03246e-08	10.2024	NOT
KIF18A	-0.353256	3.25492	-5.94643	4.71847e-09	5.63335e-08	10.1986	NOT
RANBP10	0.206815	5.28545	5.97818	3.92847e-09	4.79057e-08	10.193	NOT
NDUFA6	-0.280486	6.0343	-5.9826	3.82939e-09	4.68695e-08	10.1807	NOT
RENBP	0.513216	2.65636	5.93331	5.08835e-09	6.0173e-08	10.1771	NOT
CTNNBL1	0.287036	6.18569	5.98175	3.84816e-09	4.70198e-08	10.1706	NOT
MAP3K5	-0.298999	5.00202	-5.96975	4.12463e-09	5.01138e-08	10.1652	NOT
AC069544.2	-0.163217	4.47046	-5.9594	4.37863e-09	5.28434e-08	10.1506	NOT
GSDME	0.512169	1.50421	5.91467	5.66264e-09	6.6063e-08	10.1319	NOT
ZNF875	0.285037	4.41886	5.95494	4.49277e-09	5.39481e-08	10.1315	NOT
RPL17	-0.418027	2.15412	-5.91881	5.52986e-09	6.46653e-08	10.1288	NOT
AMBRA1	0.176487	5.49938	5.96828	4.15979e-09	5.04182e-08	10.1249	NOT
SFXN2	-0.349636	4.16651	-5.94916	4.64479e-09	5.55202e-08	10.1228	NOT
SMAD1	-0.189654	4.64094	-5.95693	4.44137e-09	5.34735e-08	10.1219	NOT
JPH2	0.708705	1.85233	5.91406	5.68246e-09	6.62555e-08	10.1169	NOT
FBLN2	0.782317	4.7679	5.95418	4.51236e-09	5.40995e-08	10.1013	NOT
NOTCH3	0.492395	6.17519	5.96871	4.14954e-09	5.03246e-08	10.0986	NOT
SRRM3	0.584937	0.537841	5.90478	5.99282e-09	6.93067e-08	10.0906	NOT
USP1	-0.277391	5.79317	-5.9642	4.25907e-09	5.15275e-08	10.0877	NOT
IL18RAP	-0.638041	-0.612868	-5.90483	5.991e-09	6.93067e-08	10.0823	NOT
RPL9	-0.360182	9.07804	-5.97021	4.11362e-09	5.00106e-08	10.0816	NOT
CLASRP	0.258979	5.23418	5.95749	4.42714e-09	5.33343e-08	10.0808	NOT
PTPRN	0.834649	-0.228187	5.90382	6.02597e-09	6.96497e-08	10.0808	NOT
ZNF333	0.215501	2.82045	5.91731	5.57779e-09	6.51494e-08	10.0758	NOT
RGMA	0.71754	2.27866	5.9097	5.82648e-09	6.76183e-08	10.0722	NOT
MFAP1	-0.208218	4.99154	-5.95256	4.55466e-09	5.45292e-08	10.0697	NOT
CCT4	-0.232298	7.52368	-5.96761	4.17589e-09	5.05825e-08	10.0677	NOT
B3GALT5	-1.00027	3.74999	-5.93036	5.17522e-09	6.10915e-08	10.0641	DOWN
TATDN3	-0.279202	3.12902	-5.9198	5.49874e-09	6.43769e-08	10.063	NOT
CHD6	0.345494	5.53087	5.95436	4.50775e-09	5.40767e-08	10.0458	NOT
SLC37A1	-0.326108	6.08186	-5.95626	4.45871e-09	5.36175e-08	10.0317	NOT
CLASP1	0.184474	5.50626	5.95139	4.58553e-09	5.48449e-08	10.0301	NOT
PSMD14	-0.203489	6.5662	-5.95648	4.45286e-09	5.35795e-08	10.0188	NOT
UBTD2	-0.176615	4.89273	-5.9411	4.86539e-09	5.77762e-08	10.0132	NOT
TMIGD2	-0.670249	-1.0454	-5.89115	6.47856e-09	7.41927e-08	10.0062	NOT
USF2	0.205629	6.64082	5.95249	4.55641e-09	5.45292e-08	9.99479	NOT
RGN	0.97054	-0.947916	5.88867	6.57092e-09	7.5035e-08	9.99398	NOT
ORC4	-0.230868	5.0821	-5.93901	4.92424e-09	5.84402e-08	9.98781	NOT
SERP1	-0.180297	7.88037	-5.95348	4.53061e-09	5.42857e-08	9.98692	NOT
MANEA	-0.362014	3.96165	-5.92028	5.48341e-09	6.42352e-08	9.98353	NOT
C16orf86	0.40276	-0.326268	5.88416	6.74221e-09	7.69029e-08	9.97366	NOT
CISD2	-0.226384	4.65331	-5.92928	5.2074e-09	6.13987e-08	9.96707	NOT
FAM81A	-0.530482	3.12882	-5.90202	6.08831e-09	7.02075e-08	9.96575	NOT
ZNF768	0.234117	5.82935	5.94237	4.83008e-09	5.74252e-08	9.96395	NOT
SLIT3	0.616597	3.02387	5.89893	6.19666e-09	7.12919e-08	9.95883	NOT
SMC2	-0.2965	5.5007	-5.93825	4.94567e-09	5.86595e-08	9.95762	NOT
NDUFC1	-0.242782	5.33723	-5.9355	5.02453e-09	5.95241e-08	9.95149	NOT
ABRAXAS2	-0.157343	4.47948	-5.92299	5.3989e-09	6.33196e-08	9.94742	NOT
PUF60	0.283938	7.73654	5.9455	4.74376e-09	5.65676e-08	9.94298	NOT
LRRC32	0.451057	5.12821	5.93085	5.16057e-09	6.09546e-08	9.9405	NOT
VAMP3	-0.217341	6.80978	-5.94246	4.82745e-09	5.74252e-08	9.93562	NOT
CALM1	-0.174912	8.67345	-5.94406	4.78326e-09	5.70046e-08	9.93416	NOT
SRFBP1	-0.32023	3.63445	-5.90293	6.05658e-09	6.99224e-08	9.92075	NOT
ANKRD22	-0.465357	5.50261	-5.92979	5.19234e-09	6.12574e-08	9.91116	NOT
AP003071.5	0.755527	-1.33736	5.87325	7.17526e-09	8.12381e-08	9.91019	NOT
WIF1	1.67959	-1.72841	5.87144	7.24965e-09	8.19407e-08	9.90594	UP
DCLRE1A	-0.241026	4.24334	-5.91015	5.81135e-09	6.7482e-08	9.89881	NOT
BBS7	-0.220804	3.50434	-5.89629	6.29117e-09	7.22543e-08	9.89691	NOT
PKN2	-0.300854	5.70652	-5.92908	5.2133e-09	6.14319e-08	9.89609	NOT
ELL	0.190674	4.55928	5.9139	5.68785e-09	6.62796e-08	9.89043	NOT
DAPK3	0.248905	5.79949	5.92821	5.23942e-09	6.16668e-08	9.88655	NOT
RSPRY1	-0.156921	5.45555	-5.92302	5.39801e-09	6.33196e-08	9.87498	NOT
URGCP	0.198519	5.83701	5.92598	5.307e-09	6.24253e-08	9.87234	NOT
CMTM6	-0.265649	6.95248	-5.9312	5.15038e-09	6.08703e-08	9.8706	NOT
KRAS	-0.264351	5.69519	-5.92375	5.37538e-09	6.31848e-08	9.86676	NOT
POM121C	0.243421	5.38514	5.92073	5.46935e-09	6.41081e-08	9.86671	NOT
SPATA5L1	-0.255946	3.91498	-5.89634	6.28905e-09	7.22543e-08	9.85527	NOT
RBM33	0.188632	5.9154	5.92312	5.395e-09	6.33196e-08	9.85306	NOT
LCAT	0.389124	1.71022	5.86455	7.53947e-09	8.49757e-08	9.85269	NOT
PIMREG	-0.384553	3.62285	-5.8901	6.51758e-09	7.45539e-08	9.85105	NOT
FXN	-0.302453	3.19937	-5.88146	6.84717e-09	7.80108e-08	9.84553	NOT
SLC12A4	0.325539	4.80798	5.90918	5.84372e-09	6.7779e-08	9.84369	NOT
ATG5	-0.195998	5.7246	-5.91953	5.50717e-09	6.44377e-08	9.84168	NOT
HEPACAM2	-1.41894	2.2296	-5.86665	7.44983e-09	8.40128e-08	9.84137	DOWN
SGO1	-0.388005	2.54077	-5.86993	7.31225e-09	8.25547e-08	9.83759	NOT
MGP	0.713688	4.59254	5.90303	6.05294e-09	6.99209e-08	9.83036	NOT
POLR3G	-0.497367	2.24111	-5.86332	7.59269e-09	8.54905e-08	9.82099	NOT
BAG6	0.175891	8.02201	5.92367	5.3779e-09	6.31848e-08	9.82042	NOT
TAF4	0.298219	5.42119	5.91254	5.73234e-09	6.66422e-08	9.81927	NOT
PRRT4	0.887525	-3.10118	5.85448	7.98409e-09	8.94811e-08	9.81917	NOT
SYVN1	0.213721	6.4266	5.91749	5.57198e-09	6.51196e-08	9.80488	NOT
EDEM1	-0.230522	5.81258	-5.91349	5.70134e-09	6.63979e-08	9.80415	NOT
TEX22	0.644327	-1.59096	5.85301	8.05082e-09	9.01783e-08	9.80281	NOT
SLC29A3	0.26962	4.09228	5.88973	6.53136e-09	7.46426e-08	9.80163	NOT
TIE1	0.445781	3.6805	5.88178	6.83432e-09	7.79089e-08	9.80091	NOT
DNAJC28	-0.556256	-0.910084	-5.85247	8.07552e-09	9.04042e-08	9.79947	NOT
MANF	-0.263683	6.42402	-5.91628	5.61085e-09	6.54971e-08	9.79838	NOT
ITGA11	0.689711	4.53587	5.8957	6.31234e-09	7.24556e-08	9.79592	NOT
FAM3A	0.341613	6.0738	5.91307	5.71496e-09	6.65177e-08	9.79153	NOT
MRTFA	0.224669	5.40709	5.90697	5.91797e-09	6.85604e-08	9.78904	NOT
BCKDHB	-0.274285	4.90949	-5.90032	6.14761e-09	7.08503e-08	9.78593	NOT
USP21	0.197907	4.87355	5.89898	6.19499e-09	7.12919e-08	9.78139	NOT
SNX7	-0.262602	5.20298	-5.90015	6.15368e-09	7.08793e-08	9.76399	NOT
CLDN7	-0.287846	7.97245	-5.91272	5.7263e-09	6.66108e-08	9.75974	NOT
ERAP1	-0.331535	6.32049	-5.90821	5.87615e-09	6.81155e-08	9.75667	NOT
TM9SF4	0.28166	7.64189	5.91123	5.77541e-09	6.71038e-08	9.75277	NOT
USP27X	0.3681	2.35639	5.85205	8.09511e-09	9.05726e-08	9.75257	NOT
ADNP2	-0.219885	4.90539	-5.89365	6.38673e-09	7.32252e-08	9.74911	NOT
COMMD5	0.263984	5.0135	5.89471	6.34823e-09	7.28257e-08	9.74735	NOT
KAZN	0.323851	3.20897	5.86329	7.59372e-09	8.54905e-08	9.74556	NOT
UBR1	-0.244279	4.81805	-5.89087	6.48886e-09	7.42681e-08	9.74087	NOT
RWDD4	-0.326899	3.24617	-5.86276	7.61652e-09	8.56987e-08	9.73893	NOT
BICRA	0.305647	4.27227	5.88096	6.86664e-09	7.81433e-08	9.73609	NOT
CAVIN1	0.479462	6.69017	5.906	5.9511e-09	6.89042e-08	9.73553	NOT
TENT5C	-0.556372	4.28602	-5.88065	6.8789e-09	7.82382e-08	9.73339	NOT
PGF	0.450137	3.29645	5.86163	7.66568e-09	8.62032e-08	9.72851	NOT
DLGAP4	0.23404	6.58405	5.90222	6.08114e-09	7.01654e-08	9.71641	NOT
CCDC130	0.244907	4.68066	5.88026	6.89392e-09	7.83643e-08	9.69419	NOT
ZFAT	0.258318	3.05885	5.85002	8.18855e-09	9.14641e-08	9.68684	NOT
METTL14	-0.206486	4.17079	-5.87005	7.30724e-09	8.25449e-08	9.68475	NOT
UBA6	-0.263867	5.61489	-5.88969	6.53282e-09	7.46426e-08	9.68203	NOT
CHST5	-1.17599	-0.106728	-5.82861	9.24564e-09	1.02127e-07	9.67906	DOWN
TRA2B	-0.159322	7.15688	-5.89689	6.26948e-09	7.20882e-08	9.67726	NOT
PGGT1B	-0.277976	4.55351	-5.87438	7.12895e-09	8.08056e-08	9.67263	NOT
EFCAB11	-0.27068	2.91938	-5.84387	8.47965e-09	9.43456e-08	9.66556	NOT
NDUFA12	-0.246815	5.82784	-5.8882	6.58842e-09	7.51918e-08	9.66348	NOT
MLEC	-0.278213	9.08781	-5.89119	6.47706e-09	7.41927e-08	9.64173	NOT
MEIS3	0.453302	2.39253	5.82992	9.17735e-09	1.01485e-07	9.63029	NOT
TMEM204	0.38591	3.65946	5.85007	8.18662e-09	9.14641e-08	9.62894	NOT
NTM	0.763227	2.61925	5.83231	9.05399e-09	1.00288e-07	9.62798	NOT
VPS11	0.174527	5.52714	5.87808	6.98017e-09	7.92543e-08	9.62227	NOT
MPZL2	-0.386142	5.62714	-5.87878	6.95258e-09	7.8986e-08	9.62159	NOT
CDKN3	-0.359831	4.32865	-5.86127	7.68147e-09	8.63321e-08	9.62149	NOT
BIK	-0.527784	4.24465	-5.85808	7.82237e-09	8.77673e-08	9.61295	NOT
GTF2H3	-0.22024	5.27083	-5.87239	7.21049e-09	8.15711e-08	9.60619	NOT
CD69	-0.643648	1.26086	-5.81572	9.94482e-09	1.09007e-07	9.60278	NOT
IGFBP6	0.509892	2.85636	5.83046	9.14947e-09	1.01233e-07	9.59874	NOT
CYTIP	-0.512704	2.76399	-5.8281	9.27249e-09	1.02367e-07	9.59337	NOT
RASL10B	0.790802	0.773051	5.81171	1.0173e-08	1.11322e-07	9.58884	NOT
VOPP1	0.249777	5.76298	5.874	7.14471e-09	8.09382e-08	9.58789	NOT
HM13	0.265958	8.1166	5.88107	6.86229e-09	7.81384e-08	9.58417	NOT
VRK2	-0.254297	3.75732	-5.84248	8.54661e-09	9.49846e-08	9.57603	NOT
GLUD1	-0.200188	7.27456	-5.87785	6.98925e-09	7.92671e-08	9.57074	NOT
NT5DC1	-0.2546	5.36221	-5.86684	7.44204e-09	8.39725e-08	9.57004	NOT
C2orf88	-0.57686	2.63152	-5.82153	9.62395e-09	1.05895e-07	9.56812	NOT
ARPC5	-0.225262	7.79754	-5.87791	6.98716e-09	7.92671e-08	9.56747	NOT
ATP5PD	-0.236057	6.4973	-5.87233	7.21286e-09	8.15711e-08	9.55324	NOT
PDGFA	0.434942	4.73627	5.85451	7.98257e-09	8.94811e-08	9.54895	NOT
NKX3-1	-0.734443	-0.312803	-5.80271	1.07032e-08	1.16548e-07	9.53952	NOT
HMSD	-0.925774	-2.89961	-5.79724	1.1038e-08	1.19802e-07	9.51352	NOT
KIAA1614	0.339559	0.769993	5.79739	1.10289e-08	1.19768e-07	9.51246	NOT
KBTBD2	0.172526	5.88503	5.85906	7.77875e-09	8.7327e-08	9.50003	NOT
CADM4	0.449242	3.10607	5.81582	9.9393e-09	1.09007e-07	9.49709	NOT
KCNIP3	0.555086	-0.169132	5.79438	1.12175e-08	1.21353e-07	9.4963	NOT
EGLN3	-0.556096	5.44015	-5.85039	8.17149e-09	9.13759e-08	9.47619	NOT
ZNF135	0.513328	-0.58449	5.7912	1.14201e-08	1.23133e-07	9.47606	NOT
ERGIC3	0.290661	8.75892	5.86074	7.70471e-09	8.65445e-08	9.47256	NOT
MRPL16	-0.253536	5.99647	-5.84963	8.2071e-09	9.16199e-08	9.44389	NOT
MAB21L4	0.841058	3.10178	5.80439	1.06019e-08	1.15698e-07	9.43788	NOT
INMT	0.479584	2.08202	5.78979	1.15116e-08	1.23997e-07	9.43228	NOT
GDAP1L1	0.806926	-3.14803	5.78181	1.20403e-08	1.28926e-07	9.43049	NOT
MMUT	-0.212149	5.39683	-5.84115	8.6115e-09	9.56524e-08	9.42657	NOT
FBLN1	0.701673	6.1218	5.84652	8.35299e-09	9.31443e-08	9.42387	NOT
ZNF440	-0.270932	4.22854	-5.82341	9.52166e-09	1.04886e-07	9.42374	NOT
FUT2	-0.341696	5.80222	-5.84419	8.46436e-09	9.42807e-08	9.42236	NOT
SFRP2	1.41095	3.98922	5.81572	9.94498e-09	1.09007e-07	9.41854	UP
BICD2	0.227122	4.92104	5.83348	8.99422e-09	9.96813e-08	9.41734	NOT
ANXA6	0.408879	6.7613	5.8482	8.27374e-09	9.23121e-08	9.41487	NOT
DBT	-0.239485	4.49354	-5.82546	9.41214e-09	1.03794e-07	9.40954	NOT
ZNF786	0.240008	3.19745	5.80066	1.08277e-08	1.17839e-07	9.40552	NOT
NPR3	0.963626	0.127509	5.77545	1.24785e-08	1.33331e-07	9.39762	NOT
ABI1	-0.171638	6.4179	-5.84331	8.50674e-09	9.45942e-08	9.39542	NOT
TAMALIN	0.31376	2.18063	5.78389	1.19e-08	1.27629e-07	9.39496	NOT
PHB2	-0.246544	8.15748	-5.84634	8.36145e-09	9.31864e-08	9.39272	NOT
LETM2	-0.430408	0.229861	-5.77338	1.26243e-08	1.34529e-07	9.38683	NOT
RPS21	0.388626	9.63715	5.84397	8.47498e-09	9.43456e-08	9.38404	NOT
THUMPD3	-0.185626	5.0624	-5.829	9.22514e-09	1.01957e-07	9.38189	NOT
SLC2A12	0.783092	2.33702	5.78312	1.19517e-08	1.28045e-07	9.38177	NOT
GLI4	0.430417	3.04315	5.79307	1.13006e-08	1.22054e-07	9.37968	NOT
FAM193B	0.304969	4.89799	5.82599	9.38392e-09	1.0354e-07	9.37866	NOT
CEPT1	-0.226657	4.64595	-5.82157	9.62137e-09	1.05895e-07	9.37459	NOT
PLA2G4D	-0.845061	-0.854949	-5.7711	1.27868e-08	1.35969e-07	9.36929	NOT
ZNF484	-0.290961	1.98395	-5.77522	1.24945e-08	1.33431e-07	9.3592	NOT
FAM50A	0.286127	6.27691	5.83522	8.90617e-09	9.88154e-08	9.35508	NOT
C2orf69	-0.233589	4.34306	-5.81281	1.01101e-08	1.10694e-07	9.35465	NOT
ADRM1	0.323362	6.64762	5.83671	8.83095e-09	9.80354e-08	9.3539	NOT
MAP4K2	0.310754	4.26287	5.81046	1.0245e-08	1.12049e-07	9.35081	NOT
STX16-NPEPL1	0.729972	-1.01256	5.76695	1.30882e-08	1.38952e-07	9.34626	NOT
SYDE1	0.404177	3.48504	5.79422	1.1228e-08	1.21402e-07	9.34262	NOT
SEC11C	-0.30858	5.3712	-5.82441	9.46829e-09	1.04355e-07	9.33672	NOT
CD3G	-0.556141	1.06761	-5.76447	1.32713e-08	1.40821e-07	9.33302	NOT
GID8	0.22038	7.03283	5.83408	8.96393e-09	9.94009e-08	9.33264	NOT
CILP	1.03975	0.650056	5.76329	1.336e-08	1.41509e-07	9.33206	UP
MED7	-0.251671	3.30985	-5.78807	1.16235e-08	1.24967e-07	9.32604	NOT
GPN3	-0.209477	4.4072	-5.80825	1.03738e-08	1.1327e-07	9.32354	NOT
CPT1C	0.413489	0.897003	5.76211	1.34484e-08	1.42096e-07	9.32321	NOT
HEXB	-0.218434	7.48247	-5.83063	9.14066e-09	1.01192e-07	9.30906	NOT
CRAMP1	0.224431	4.04325	5.79676	1.1068e-08	1.19997e-07	9.29768	NOT
GLI1	0.46893	1.82874	5.76196	1.34597e-08	1.4214e-07	9.2957	NOT
ZSCAN25	0.194586	4.25366	5.79886	1.09382e-08	1.18885e-07	9.2878	NOT
TIAL1	-0.164869	6.26097	-5.81988	9.7141e-09	1.06828e-07	9.27143	NOT
TRIP10	0.222903	6.0387	5.81765	9.83713e-09	1.08003e-07	9.26682	NOT
UTP15	-0.249057	4.17688	-5.79218	1.13575e-08	1.22602e-07	9.25876	NOT
SMTN	0.313768	6.73749	5.81926	9.74811e-09	1.07143e-07	9.25642	NOT
RAB11FIP1	-0.39985	6.866	-5.81815	9.80954e-09	1.07759e-07	9.24825	NOT
DTL	-0.312858	4.59066	-5.79714	1.10446e-08	1.19808e-07	9.24646	NOT
FAM13A	-0.473984	5.10968	-5.80281	1.06969e-08	1.16548e-07	9.23677	NOT
CASKIN2	0.261558	4.83979	5.79915	1.09202e-08	1.18782e-07	9.23663	NOT
ZBTB17	0.231786	4.37955	5.79112	1.14252e-08	1.23133e-07	9.23377	NOT
NPTN	-0.212551	6.70076	-5.81449	1.00146e-08	1.09709e-07	9.23096	NOT
ABHD17B	-0.2161	4.55087	-5.79365	1.12637e-08	1.21721e-07	9.23076	NOT
NRBF2	-0.183714	4.32925	-5.78896	1.1565e-08	1.24505e-07	9.22607	NOT
NINL	0.759729	2.20891	5.75111	1.43031e-08	1.50013e-07	9.21808	NOT
PHF12	0.178215	5.47974	5.80361	1.06489e-08	1.16148e-07	9.21635	NOT
CNN1	0.849864	4.44169	5.78802	1.16268e-08	1.24967e-07	9.2162	NOT
P3H1	0.291227	4.8716	5.79585	1.11249e-08	1.20483e-07	9.21616	NOT
KCNIP2	0.506879	-0.208615	5.74014	1.52083e-08	1.58424e-07	9.20975	NOT
ZDHHC6	-0.206067	5.77502	-5.80279	1.06981e-08	1.16548e-07	9.19673	NOT
DLST	-0.222343	6.91518	-5.80849	1.03594e-08	1.13207e-07	9.19435	NOT
COL6A2	0.571805	8.35019	5.80844	1.03623e-08	1.13207e-07	9.1852	NOT
CHRD	0.428569	1.61639	5.73734	1.54486e-08	1.60675e-07	9.17329	NOT
IRF5	0.388591	3.42799	5.76001	1.36074e-08	1.43396e-07	9.16336	NOT
ATP5MPL	-0.277048	6.33872	-5.7988	1.09417e-08	1.18885e-07	9.15416	NOT
TUT1	0.25564	3.67885	5.76127	1.35116e-08	1.42602e-07	9.14371	NOT
SNTA1	0.423948	3.33612	5.75347	1.41155e-08	1.48202e-07	9.13784	NOT
TRMT1	0.270491	5.74795	5.7916	1.13944e-08	1.22933e-07	9.13714	NOT
STRN3	-0.21538	4.48567	-5.7751	1.25029e-08	1.33449e-07	9.13604	NOT
EXO1	-0.342224	3.83406	-5.7628	1.33966e-08	1.41726e-07	9.13522	NOT
FBXL7	0.417955	2.14616	5.73352	1.57814e-08	1.63966e-07	9.12752	NOT
TRMT61A	0.324566	5.3464	5.78568	1.17805e-08	1.26484e-07	9.12727	NOT
PCNP	-0.296398	6.63797	-5.79489	1.11852e-08	1.2107e-07	9.12546	NOT
UQCRH	-0.269817	7.24676	-5.79599	1.1116e-08	1.20452e-07	9.12182	NOT
IMPACT	-0.338159	4.61422	-5.77445	1.25488e-08	1.33795e-07	9.1214	NOT
HABP4	0.267182	3.37035	5.75064	1.43408e-08	1.50251e-07	9.11831	NOT
PHLDB1	0.345141	5.34694	5.78355	1.19227e-08	1.27803e-07	9.11558	NOT
JAK2	-0.379038	3.98072	-5.76119	1.35178e-08	1.42602e-07	9.11166	NOT
PLA2G3	-1.4908	-1.33418	-5.72064	1.69576e-08	1.74638e-07	9.10553	DOWN
STARD5	-0.421665	1.56931	-5.7235	1.66894e-08	1.72143e-07	9.10164	NOT
NECAB3	0.345997	4.99139	5.77451	1.25443e-08	1.33795e-07	9.09112	NOT
PRAG1	-0.378003	4.87536	-5.77278	1.26667e-08	1.34908e-07	9.09009	NOT
FAM20C	0.482084	4.5394	5.76699	1.30852e-08	1.38952e-07	9.08943	NOT
VAV2	0.454767	6.1343	5.78459	1.1853e-08	1.27194e-07	9.08365	NOT
HSPA4	-0.212802	7.25454	-5.78874	1.15799e-08	1.24598e-07	9.08211	NOT
ANKH	0.323849	7.11766	5.78638	1.17346e-08	1.26058e-07	9.07094	NOT
SMAD5	-0.262347	5.90625	-5.77881	1.22451e-08	1.30908e-07	9.06053	NOT
SHKBP1	0.234242	6.52012	5.78167	1.20492e-08	1.28952e-07	9.05592	NOT
ELN	0.654759	5.23737	5.76972	1.28865e-08	1.36957e-07	9.04967	NOT
MAGEL2	0.708432	-2.0598	5.70619	1.83783e-08	1.88685e-07	9.03094	NOT
COX7C	-0.234433	7.89961	-5.78004	1.21603e-08	1.30071e-07	9.03063	NOT
GZMA	-0.664486	1.88313	-5.71196	1.77969e-08	1.83093e-07	9.0273	NOT
MPP5	-0.205982	4.97834	-5.76267	1.34064e-08	1.41726e-07	9.02696	NOT
PIGQ	0.280958	5.14827	5.76323	1.33645e-08	1.41509e-07	9.01828	NOT
ZNF746	0.162065	4.85337	5.75726	1.3819e-08	1.45395e-07	9.00762	NOT
OLFML2B	0.565854	4.46467	5.74984	1.44052e-08	1.50767e-07	9.00443	NOT
TEX11	-0.680259	-1.96428	-5.69955	1.90689e-08	1.94972e-07	8.99552	NOT
RAB11B	0.275437	6.70447	5.77121	1.27792e-08	1.35961e-07	8.99501	NOT
AK2	-0.192423	7.21785	-5.77234	1.26983e-08	1.35173e-07	8.99327	NOT
NR1H4	-1.18369	-1.86029	-5.69868	1.91615e-08	1.95718e-07	8.99125	DOWN
MAPK8	-0.173203	4.94629	-5.75457	1.40289e-08	1.47447e-07	8.98546	NOT
PLA2R1	0.471454	3.71131	5.73178	1.59356e-08	1.65273e-07	8.98244	NOT
ECD	-0.155838	4.92631	-5.75214	1.42213e-08	1.49234e-07	8.97381	NOT
TMEM232	-0.569629	-1.39378	-5.6954	1.95135e-08	1.98906e-07	8.97136	NOT
TNFRSF25	0.474276	3.96689	5.73393	1.57452e-08	1.63675e-07	8.96802	NOT
ACTA2	0.575029	6.32485	5.76328	1.33605e-08	1.41509e-07	8.96205	NOT
PLPBP	-0.26611	6.03565	-5.76109	1.35259e-08	1.42612e-07	8.95909	NOT
UNG	-0.219356	6.30239	-5.76274	1.3401e-08	1.41726e-07	8.95897	NOT
ALCAM	-0.434789	5.64712	-5.75705	1.38357e-08	1.45493e-07	8.95529	NOT
LIMK1	0.250452	5.74068	5.7579	1.37694e-08	1.45026e-07	8.95436	NOT
MPC1	-0.299482	5.06512	-5.75027	1.43707e-08	1.50485e-07	8.9536	NOT
CLPSL1	0.541894	-5.50098	5.70333	1.86725e-08	1.91508e-07	8.95074	NOT
ZNF777	0.21495	4.7651	5.74484	1.48143e-08	1.54724e-07	8.94805	NOT
SGPP1	-0.32863	3.92215	-5.72941	1.61477e-08	1.67248e-07	8.9462	NOT
CSNK1D	0.17148	7.12401	5.7633	1.33589e-08	1.41509e-07	8.94526	NOT
NEK2	-0.299215	4.83088	-5.74497	1.48035e-08	1.54692e-07	8.94308	NOT
BSN	0.579198	-0.33867	5.68604	2.0554e-08	2.08553e-07	8.92601	NOT
ETFRF1	-0.323816	3.16995	-5.711	1.78929e-08	1.83985e-07	8.92592	NOT
DNAJC22	-0.313426	4.93286	-5.74303	1.49648e-08	1.5605e-07	8.92451	NOT
LNPK	-0.212223	5.41517	-5.74796	1.45579e-08	1.52205e-07	8.91792	NOT
CERCAM	0.553857	4.8611	5.74016	1.52065e-08	1.58424e-07	8.91693	NOT
CRYZL1	-0.194991	3.91372	-5.72277	1.6757e-08	1.72751e-07	8.91089	NOT
PAICS	-0.276392	7.80131	-5.75739	1.38093e-08	1.4537e-07	8.90794	NOT
RBMS1	0.503714	4.21925	5.72732	1.63377e-08	1.68778e-07	8.90578	NOT
RNF220	0.181448	5.8629	5.7497	1.4417e-08	1.50812e-07	8.90415	NOT
HSD17B6	0.447613	1.04256	5.68319	2.08807e-08	2.11348e-07	8.90403	NOT
TRAF3IP2	-0.23418	5.26435	-5.74334	1.4939e-08	1.55863e-07	8.90229	NOT
ATN1	0.266356	7.26235	5.75445	1.40385e-08	1.47471e-07	8.89576	NOT
SHQ1	-0.170252	4.6068	-5.73173	1.59404e-08	1.65273e-07	8.89042	NOT
ZGPAT	0.364232	2.70654	5.69527	1.95281e-08	1.98953e-07	8.88442	NOT
NPLOC4	0.16533	6.99939	5.7509	1.43205e-08	1.50116e-07	8.87968	NOT
MRPL22	-0.285068	4.91287	-5.7326	1.58629e-08	1.64726e-07	8.86964	NOT
DNAH17	0.389597	1.03102	5.67475	2.1881e-08	2.20557e-07	8.85996	NOT
PRPF40B	0.32042	2.42331	5.68318	2.08825e-08	2.11348e-07	8.84196	NOT
NPR1	0.413998	1.81681	5.67621	2.1704e-08	2.18995e-07	8.84124	NOT
ATP2C1	-0.176586	6.87697	-5.74336	1.49369e-08	1.55863e-07	8.84084	NOT
PPP1R15B	-0.212483	6.41347	-5.73922	1.52871e-08	1.59161e-07	8.82846	NOT
FAM98B	-0.24451	5.24325	-5.729	1.61848e-08	1.67546e-07	8.82641	NOT
LRRC1	-0.205868	5.14527	-5.72746	1.63246e-08	1.68778e-07	8.82451	NOT
SLC7A10	0.923353	-3.65544	5.66773	2.27468e-08	2.28592e-07	8.82223	NOT
KLHL36	0.211765	5.81272	5.73249	1.58725e-08	1.64741e-07	8.81347	NOT
FAM234A	0.27155	7.17116	5.73891	1.53136e-08	1.59354e-07	8.81267	NOT
ZNF552	-0.304497	3.41209	-5.69441	1.96212e-08	1.99698e-07	8.81252	NOT
GLI3	0.599982	1.61419	5.66512	2.3078e-08	2.3157e-07	8.79177	NOT
TIMM17A	-0.21489	5.96012	-5.72956	1.61341e-08	1.67194e-07	8.79143	NOT
TCAP	0.666284	-1.84263	5.6598	2.37666e-08	2.3694e-07	8.7885	NOT
RRP12	0.231497	6.06241	5.72852	1.62285e-08	1.67911e-07	8.78176	NOT
HSPA12B	0.384045	2.13317	5.66802	2.27113e-08	2.2835e-07	8.781	NOT
CD244	-0.652554	-0.387074	-5.65678	2.41657e-08	2.40547e-07	8.77389	NOT
DENND1B	-0.292109	4.04203	-5.6996	1.90641e-08	1.94972e-07	8.77358	NOT
EXTL3	-0.299232	5.38228	-5.7199	1.70272e-08	1.75265e-07	8.76862	NOT
FBXO44	0.433838	3.53071	5.68569	2.05937e-08	2.0885e-07	8.75489	NOT
RPL36AL	-0.262946	7.13025	-5.72732	1.63377e-08	1.68778e-07	8.75055	NOT
PROSER1	0.360212	6.91118	5.72672	1.63922e-08	1.69253e-07	8.75055	NOT
SCAF1	0.252397	6.5208	5.7244	1.66052e-08	1.71363e-07	8.7457	NOT
ASAP1	0.335908	5.11208	5.7101	1.79821e-08	1.84808e-07	8.73412	NOT
IL11RA	0.344311	2.30758	5.66111	2.35947e-08	2.35569e-07	8.73343	NOT
CEP78	-0.256316	4.54221	-5.70051	1.89678e-08	1.94238e-07	8.72882	NOT
PLAC8	-0.880404	4.5704	-5.69904	1.91228e-08	1.95423e-07	8.72267	NOT
KDM5C	0.255211	7.30111	5.7225	1.67824e-08	1.72923e-07	8.72266	NOT
SPACA6	0.458759	0.423681	5.64675	2.55405e-08	2.53347e-07	8.72195	NOT
RASL12	0.379144	2.55556	5.66216	2.34591e-08	2.3445e-07	8.72096	NOT
PHACTR3	1.00689	0.441613	5.64534	2.57396e-08	2.55068e-07	8.71441	UP
CGRRF1	-0.279148	2.81195	-5.664	2.32216e-08	2.32543e-07	8.70929	NOT
CAPS	0.690056	3.03249	5.66487	2.31101e-08	2.31775e-07	8.69544	NOT
ACADS	-0.368327	5.60121	-5.70767	1.82273e-08	1.87232e-07	8.69057	NOT
GRIK5	0.628888	-0.621946	5.64074	2.64014e-08	2.60897e-07	8.68971	NOT
FABP2	-1.12247	1.5876	-5.6432	2.60452e-08	2.57968e-07	8.67831	DOWN
CEBPZ	-0.232763	5.30992	-5.70078	1.8939e-08	1.94042e-07	8.67029	NOT
KNSTRN	-0.29036	4.40846	-5.68547	2.06184e-08	2.08993e-07	8.66101	NOT
TMEM200B	0.481477	0.757619	5.63531	2.72024e-08	2.68629e-07	8.65892	NOT
SACM1L	-0.194034	5.5759	-5.70158	1.88551e-08	1.93282e-07	8.65885	NOT
ADGRB1	0.644584	-1.00046	5.63498	2.72521e-08	2.68986e-07	8.65878	NOT
CLCA2	-1.04249	-3.04457	-5.63411	2.73824e-08	2.70139e-07	8.65519	DOWN
DNAAF5	0.217593	6.23912	5.7052	1.84797e-08	1.89628e-07	8.65007	NOT
POLK	-0.275196	3.43266	-5.66415	2.32023e-08	2.32484e-07	8.64942	NOT
CABLES2	0.349318	4.36074	5.68122	2.1111e-08	2.13336e-07	8.64435	NOT
NES	0.525634	5.24594	5.6938	1.9688e-08	2.00275e-07	8.63889	NOT
ASH2L	-0.234866	5.51903	-5.69647	1.93982e-08	1.97934e-07	8.63459	NOT
TFF1	-1.10477	5.51154	-5.69541	1.95121e-08	1.98906e-07	8.63449	DOWN
LIN7C	-0.271479	5.10427	-5.69052	2.00492e-08	2.03741e-07	8.62933	NOT
ZXDC	0.193904	5.06237	5.68801	2.03303e-08	2.06492e-07	8.6188	NOT
BAP1	0.167867	6.50936	5.7	1.90215e-08	1.94688e-07	8.61451	NOT
CAPN14	-0.918393	-2.47283	-5.62534	2.8735e-08	2.82087e-07	8.61222	NOT
PNPLA2	0.342839	6.18924	5.69756	1.92805e-08	1.96833e-07	8.61096	NOT
NXN	0.534612	3.67132	5.6597	2.37796e-08	2.3694e-07	8.6022	NOT
ZNF396	-0.410009	0.509491	-5.62297	2.91118e-08	2.85224e-07	8.59787	NOT
CHST10	0.490553	0.996838	5.62437	2.88887e-08	2.83457e-07	8.59768	NOT
RBPMS2	0.562691	0.650468	5.62272	2.91518e-08	2.85336e-07	8.595	NOT
RNF224	0.749664	-1.81041	5.62223	2.92297e-08	2.85824e-07	8.59446	NOT
A4GALT	0.469909	3.04497	5.6458	2.56748e-08	2.54552e-07	8.59238	NOT
B3GNT2	-0.221544	5.18744	-5.68421	2.07636e-08	2.10358e-07	8.58949	NOT
RBM10	0.217359	6.49153	5.69503	1.95542e-08	1.99118e-07	8.5883	NOT
CLTCL1	0.449875	1.96227	5.62926	2.81231e-08	2.76762e-07	8.58714	NOT
OXSM	-0.243367	3.86763	-5.65971	2.37776e-08	2.3694e-07	8.57897	NOT
SCAMP5	0.512588	3.42233	5.64972	2.51265e-08	2.49737e-07	8.5754	NOT
TRIM5	-0.20207	4.16468	-5.66413	2.32041e-08	2.32484e-07	8.57126	NOT
[truncated: 17,939 more rows]

## Sheet: GO
ONTOLOGY	ID	Description	GeneRatio	BgRatio	pvalue	p.adjust	qvalue	geneID	Count
BP	GO:0035821	modulation of process of another organism	6/134	26/18903	2.32336e-08	5.54122e-05	4.52689e-05	NOS2/DEFA5/REG3A/REG1A/DEFA6/REG1B	6
BP	GO:0071466	cellular response to xenobiotic stimulus	10/134	183/18903	7.31067e-07	0.000826479	0.000675191	ADIPOQ/CYP2W1/NAT1/NAT2/CYP2C18/CYP2C9/UGT2B15/SULT1C3/CYP2C19/NOS2	10
BP	GO:0042445	hormone metabolic process	11/134	241/18903	1.19329e-06	0.000826479	0.000675191	PCSK1N/CYP2W1/CYP2C18/ADH6/CYP2C9/UGT2B7/UGT2B15/DHRS9/DUOXA2/DUOX2/UGT2B17	11
BP	GO:0044278	cell wall disruption in another organism	3/134	4/18903	1.38613e-06	0.000826479	0.000675191	REG3A/REG1A/REG1B	3
BP	GO:0006805	xenobiotic metabolic process	8/134	118/18903	1.9653e-06	0.000937446	0.000765845	CYP2W1/NAT1/NAT2/CYP2C18/CYP2C9/UGT2B15/SULT1C3/CYP2C19	8
BP	GO:0098962	regulation of postsynaptic neurotransmitter receptor activity	4/134	18/18903	6.83956e-06	0.00252847	0.00206563	NPTXR/CACNG4/NPTX2/SHISA9	4
BP	GO:0034754	cellular hormone metabolic process	8/134	141/18903	7.42109e-06	0.00252847	0.00206563	CYP2W1/CYP2C18/ADH6/CYP2C9/UGT2B7/UGT2B15/DHRS9/UGT2B17	8
BP	GO:0009410	response to xenobiotic stimulus	13/134	432/18903	1.25054e-05	0.00372818	0.00304573	ADIPOQ/SFRP2/DRD2/CYP2W1/NAT1/NAT2/CYP2C18/CYP2C9/UGT2B15/TRPA1/SULT1C3/CYP2C19/NOS2	13
BP	GO:0031644	regulation of nervous system process	7/134	145/18903	7.87721e-05	0.0197492	0.0161341	NPTXR/CACNG4/SLC8A2/NPTX2/SHISA9/ACP3/IL1A	7
BP	GO:0006721	terpenoid metabolic process	6/134	101/18903	8.28058e-05	0.0197492	0.0161341	CYP2W1/CYP2C18/ADH6/CYP2C9/CYP2C19/DHRS9	6
BP	GO:0042573	retinoic acid metabolic process	4/134	34/18903	9.49321e-05	0.020583	0.0168152	CYP2W1/CYP2C18/ADH6/DHRS9	4
BP	GO:0060249	anatomical structure homeostasis	10/134	333/18903	0.000133141	0.0264618	0.0216179	COMP/SLC8A2/ABCA12/PIGR/CA2/TFF1/JCHAIN/MUC2/SLC28A2/CLDN18	10
BP	GO:0002385	mucosal immune response	4/134	39/18903	0.000163814	0.027907	0.0227985	PIGR/NOS2/DEFA5/DEFA6	4
BP	GO:0008210	estrogen metabolic process	4/134	39/18903	0.000163814	0.027907	0.0227985	CYP2C9/UGT2B7/UGT2B15/UGT2B17	4
BP	GO:0006720	isoprenoid metabolic process	6/134	121/18903	0.00022374	0.0336716	0.027508	CYP2W1/CYP2C18/ADH6/CYP2C9/CYP2C19/DHRS9	6
BP	GO:0002251	organ or tissue specific immune response	4/134	43/18903	0.00024046	0.0336716	0.027508	PIGR/NOS2/DEFA5/DEFA6	4
BP	GO:0032310	prostaglandin secretion	3/134	18/18903	0.000262916	0.0336716	0.027508	IL1A/NOS2/PLA2G3	3
BP	GO:0019730	antimicrobial humoral response	6/134	125/18903	0.000266841	0.0336716	0.027508	JCHAIN/DEFA5/REG3A/REG1A/DEFA6/REG1B	6
BP	GO:0061844	antimicrobial humoral immune response mediated by antimicrobial peptide	5/134	81/18903	0.000276384	0.0336716	0.027508	DEFA5/REG3A/REG1A/DEFA6/REG1B	5
BP	GO:0015860	purine nucleoside transmembrane transport	2/134	4/18903	0.000296495	0.0336716	0.027508	SLC28A3/SLC28A2	2
BP	GO:0060480	lung goblet cell differentiation	2/134	4/18903	0.000296495	0.0336716	0.027508	AGR2/SPDEF	2
BP	GO:0019373	epoxygenase P450 pathway	3/134	19/18903	0.000310598	0.0336716	0.027508	CYP2C18/CYP2C9/CYP2C19	3
BP	GO:0015732	prostaglandin transport	3/134	20/18903	0.000363519	0.0340351	0.0278049	IL1A/NOS2/PLA2G3	3
BP	GO:0015698	inorganic anion transport	7/134	186/18903	0.000366057	0.0340351	0.0278049	SFRP4/SLC6A14/CLCA1/CA2/SLC4A4/CLCA2/CLCA4	7
BP	GO:0032309	icosanoid secretion	4/134	48/18903	0.000368895	0.0340351	0.0278049	DRD2/IL1A/NOS2/PLA2G3	4
BP	GO:0010232	vascular transport	5/134	87/18903	0.000385304	0.0340351	0.0278049	SLC8A2/SLC38A3/SLC13A3/SLC4A4/SLC28A2	5
BP	GO:0150104	transport across blood-brain barrier	5/134	87/18903	0.000385304	0.0340351	0.0278049	SLC8A2/SLC38A3/SLC13A3/SLC4A4/SLC28A2	5
BP	GO:0052695	cellular glucuronidation	3/134	21/18903	0.000421912	0.035548	0.0290409	UGT2B7/UGT2B15/UGT2B17	3
BP	GO:0015855	pyrimidine nucleobase transport	2/134	5/18903	0.00049186	0.035548	0.0290409	SLC28A3/SLC28A2	2
BP	GO:0015862	uridine transport	2/134	5/18903	0.00049186	0.035548	0.0290409	SLC28A3/SLC28A2	2
BP	GO:0015864	pyrimidine nucleoside transport	2/134	5/18903	0.00049186	0.035548	0.0290409	SLC28A3/SLC28A2	2
BP	GO:0060481	lobar bronchus epithelium development	2/134	5/18903	0.00049186	0.035548	0.0290409	AGR2/SPDEF	2
BP	GO:1904823	purine nucleobase transmembrane transport	2/134	5/18903	0.00049186	0.035548	0.0290409	SLC28A3/SLC28A2	2
BP	GO:0044070	regulation of anion transport	5/134	93/18903	0.000523901	0.0367501	0.030023	SFRP4/SLC38A3/IL1A/CA2/PLA2G3	5
BP	GO:0051923	sulfation	3/134	24/18903	0.000632165	0.0430776	0.0351921	SULT1C3/CHST5/CHST4	3
BP	GO:0071715	icosanoid transport	4/134	56/18903	0.00066653	0.0441576	0.0360745	DRD2/IL1A/NOS2/PLA2G3	4
BP	GO:0016098	monoterpenoid metabolic process	2/134	6/18903	0.00073436	0.0449089	0.0366883	CYP2C9/CYP2C19	2
BP	GO:0060482	lobar bronchus development	2/134	6/18903	0.00073436	0.0449089	0.0366883	AGR2/SPDEF	2
BP	GO:2000051	negative regulation of non-canonical Wnt signaling pathway	2/134	6/18903	0.00073436	0.0449089	0.0366883	SFRP4/SFRP2	2
BP	GO:0001894	tissue homeostasis	8/134	275/18903	0.00077825	0.0450658	0.0368164	COMP/ABCA12/PIGR/TFF1/JCHAIN/MUC2/SLC28A2/CLDN18	8
BP	GO:0006063	uronic acid metabolic process	3/134	26/18903	0.000803705	0.0450658	0.0368164	UGT2B7/UGT2B15/UGT2B17	3
BP	GO:0019585	glucuronate metabolic process	3/134	26/18903	0.000803705	0.0450658	0.0368164	UGT2B7/UGT2B15/UGT2B17	3
BP	GO:0045604	regulation of epidermal cell differentiation	4/134	59/18903	0.000812507	0.0450658	0.0368164	SFRP4/ABCA12/ATOH1/REG3A	4
CC	GO:0070701	mucus layer	3/143	3/19869	3.65074e-07	8.65226e-05	7.22462e-05	MUC2/MUC5AC/ZG16	3
CC	GO:0042589	zymogen granule membrane	3/143	11/19869	5.77395e-05	0.00684213	0.00571317	RAB27B/CLCA1/ZG16	3
CC	GO:0005796	Golgi lumen	6/143	106/19869	0.000118214	0.00742838	0.00620269	PRELP/MUC2/DEFA5/DEFA6/MUC5AC/ZG16	6
CC	GO:0042588	zymogen granule	3/143	14/19869	0.000125374	0.00742838	0.00620269	RAB27B/CLCA1/ZG16	3
CC	GO:0062023	collagen-containing extracellular matrix	11/143	433/19869	0.000304678	0.0125146	0.0104497	COMP/PRELP/L1CAM/THBS4/ADIPOQ/SFRP2/CILP/COL10A1/SMOC1/MUC2/ZG16	11
CC	GO:0045177	apical part of cell	11/143	435/19869	0.000316826	0.0125146	0.0104497	UPK2/CNTFR/SLC38A3/RAB27B/SLC6A14/CA2/FABP2/DUOXA2/DUOX2/CLCA4/SI	11
CC	GO:0071746	IgA immunoglobulin complex, circulating	2/143	5/19869	0.000507129	0.0133544	0.0111509	PIGR/JCHAIN	2
CC	GO:0071749	polymeric IgA immunoglobulin complex	2/143	5/19869	0.000507129	0.0133544	0.0111509	PIGR/JCHAIN	2
CC	GO:0071751	secretory IgA immunoglobulin complex	2/143	5/19869	0.000507129	0.0133544	0.0111509	PIGR/JCHAIN	2
CC	GO:0031225	anchored component of membrane	6/143	169/19869	0.00141723	0.0335884	0.0280463	CNTFR/PRSS41/XPNPEP2/RAB27B/ART3/ITLN1	6
CC	GO:0071745	IgA immunoglobulin complex	2/143	10/19869	0.00222875	0.0480194	0.0400962	PIGR/JCHAIN	2
CC	GO:0009925	basal plasma membrane	7/143	254/19869	0.00246182	0.048621	0.0405985	NKD2/SLC8A2/SLC38A3/SLC13A3/FRMPD2/SLC4A4/CLCA2	7
MF	GO:0042834	peptidoglycan binding	5/137	18/18432	1.67118e-07	8.02168e-05	5.47093e-05	JCHAIN/REG3A/REG1A/ZG16/REG1B	5
MF	GO:0015370	solute:sodium symporter activity	7/137	76/18432	1.53226e-06	0.000367742	0.000250806	SLC38A3/SLC13A3/SLC6A14/SLC4A4/SLC28A3/SLC18A1/SLC28A2	7
MF	GO:0070492	oligosaccharide binding	4/137	15/18432	3.74151e-06	0.000598641	0.000408284	ITLN1/REG3A/REG1A/REG1B	4
MF	GO:0005539	glycosaminoglycan binding	10/137	237/18432	1.12545e-05	0.00135054	0.000921093	COMP/PRELP/THBS4/SMOC1/REG4/JCHAIN/REG3A/REG1A/ZG16/REG1B	10
MF	GO:0046906	tetrapyrrole binding	8/137	149/18432	1.56667e-05	0.00136324	0.000929755	CYP2W1/CYP2C18/CYP2C9/CYP2C19/TCN1/NOS2/MB/DUOX2	8
MF	GO:0015294	solute:cation symporter activity	7/137	109/18432	1.70405e-05	0.00136324	0.000929755	SLC38A3/SLC13A3/SLC6A14/SLC4A4/SLC28A3/SLC18A1/SLC28A2	7
MF	GO:0015081	sodium ion transmembrane transporter activity	8/137	156/18432	2.1847e-05	0.00149808	0.00102172	SLC8A2/SLC38A3/SLC13A3/SLC6A14/SLC4A4/SLC28A3/SLC18A1/SLC28A2	8
MF	GO:0018675	(S)-limonene 6-monooxygenase activity	2/137	2/18432	5.48451e-05	0.00239324	0.00163223	CYP2C9/CYP2C19	2
MF	GO:0018676	(S)-limonene 7-monooxygenase activity	2/137	2/18432	5.48451e-05	0.00239324	0.00163223	CYP2C9/CYP2C19	2
MF	GO:0019113	limonene monooxygenase activity	2/137	2/18432	5.48451e-05	0.00239324	0.00163223	CYP2C9/CYP2C19	2
MF	GO:0052741	(R)-limonene 6-monooxygenase activity	2/137	2/18432	5.48451e-05	0.00239324	0.00163223	CYP2C9/CYP2C19	2
MF	GO:0020037	heme binding	7/137	139/18432	8.11315e-05	0.00324526	0.00221333	CYP2W1/CYP2C18/CYP2C9/CYP2C19/NOS2/MB/DUOX2	7
MF	GO:0008194	UDP-glycosyltransferase activity	7/137	142/18432	9.27962e-05	0.00338536	0.00230888	UGT2B7/UGT2B15/B3GALT5/B3GNT6/GALNTL6/UGT2B17/B4GALNT2	7
MF	GO:0046873	metal ion transmembrane transporter activity	12/137	436/18432	0.000101925	0.00338536	0.00230888	CACNG4/SLC8A2/SLC38A3/SLC13A3/SLC6A14/TRPA1/SLC4A4/SLC28A3/SLC18A1/SLC28A2/KCNV1/LRRC26	12
MF	GO:0015293	symporter activity	7/137	145/18432	0.000105793	0.00338536	0.00230888	SLC38A3/SLC13A3/SLC6A14/SLC4A4/SLC28A3/SLC18A1/SLC28A2	7
MF	GO:0004060	arylamine N-acetyltransferase activity	2/137	3/18432	0.000163732	0.00413639	0.00282109	NAT1/NAT2	2
MF	GO:0005415	nucleoside:sodium symporter activity	2/137	3/18432	0.000163732	0.00413639	0.00282109	SLC28A3/SLC28A2	2
MF	GO:0015389	pyrimidine- and adenine-specific:sodium symporter activity	2/137	3/18432	0.000163732	0.00413639	0.00282109	SLC28A3/SLC28A2	2
MF	GO:0015391	nucleobase:cation symporter activity	2/137	3/18432	0.000163732	0.00413639	0.00282109	SLC28A3/SLC28A2	2
MF	GO:0008395	steroid hydroxylase activity	4/137	38/18432	0.000177204	0.00425291	0.00290056	CYP2W1/CYP2C18/CYP2C9/CYP2C19	4
MF	GO:0016712	oxidoreductase activity, acting on paired donors, with incorporation or reduction of molecular oxygen, reduced flavin or flavoprotein as one donor, and incorporation of one atom of oxygen	4/137	40/18432	0.000216887	0.00476023	0.00324656	CYP2W1/CYP2C18/CYP2C9/CYP2C19	4
MF	GO:0030246	carbohydrate binding	9/137	275/18432	0.000218177	0.00476023	0.00324656	NPTX2/REG4/ITLN1/GALNTL6/REG3A/REG1A/SI/ZG16/REG1B	9
MF	GO:0008392	arachidonic acid epoxygenase activity	3/137	17/18432	0.000253092	0.00528191	0.00360236	CYP2C18/CYP2C9/CYP2C19	3
MF	GO:0005229	intracellular calcium activated chloride channel activity	3/137	18/18432	0.000302061	0.00579958	0.00395541	CLCA1/CLCA2/CLCA4	3
MF	GO:0061778	intracellular chloride channel activity	3/137	18/18432	0.000302061	0.00579958	0.00395541	CLCA1/CLCA2/CLCA4	3
MF	GO:0005350	pyrimidine nucleobase transmembrane transporter activity	2/137	4/18432	0.000325866	0.00601598	0.004103	SLC28A3/SLC28A2	2
MF	GO:0008391	arachidonic acid monooxygenase activity	3/137	21/18432	0.000484361	0.00861087	0.00587276	CYP2C18/CYP2C9/CYP2C19	3
MF	GO:0015291	secondary active transmembrane transporter activity	8/137	246/18432	0.000511684	0.00877172	0.00598247	SLC8A2/SLC38A3/SLC13A3/SLC6A14/SLC4A4/SLC28A3/SLC18A1/SLC28A2	8
MF	GO:0015213	uridine transmembrane transporter activity	2/137	5/18432	0.00054046	0.00894555	0.00610102	SLC28A3/SLC28A2	2
MF	GO:0016758	hexosyltransferase activity	7/137	195/18432	0.000643508	0.0102961	0.00702214	UGT2B7/UGT2B15/B3GALT5/B3GNT6/GALNTL6/UGT2B17/B4GALNT2	7
MF	GO:0070330	aromatase activity	3/137	25/18432	0.000819609	0.0126907	0.0086553	CYP2C18/CYP2C9/CYP2C19	3
MF	GO:0016757	glycosyltransferase activity	8/137	267/18432	0.000873453	0.0131018	0.00893565	UGT2B7/UGT2B15/ART3/B3GALT5/B3GNT6/GALNTL6/UGT2B17/B4GALNT2	8
MF	GO:0004497	monooxygenase activity	5/137	104/18432	0.00107595	0.0146859	0.010016	CYP2W1/CYP2C18/CYP2C9/CYP2C19/NOS2	5
MF	GO:0001517	N-acetylglucosamine 6-O-sulfotransferase activity	2/137	7/18432	0.00112393	0.0146859	0.010016	CHST5/CHST4	2
MF	GO:0005345	purine nucleobase transmembrane transporter activity	2/137	7/18432	0.00112393	0.0146859	0.010016	SLC28A3/SLC28A2	2
MF	GO:0015214	pyrimidine nucleoside transmembrane transporter activity	2/137	7/18432	0.00112393	0.0146859	0.010016	SLC28A3/SLC28A2	2
MF	GO:0022853	active ion transmembrane transporter activity	8/137	278/18432	0.00113204	0.0146859	0.010016	SLC8A2/SLC38A3/SLC13A3/SLC6A14/SLC4A4/SLC28A3/SLC18A1/SLC28A2	8
MF	GO:0017147	Wnt-protein binding	3/137	30/18432	0.00140807	0.0177862	0.0121305	SFRP4/WIF1/SFRP2	3
MF	GO:0015205	nucleobase transmembrane transporter activity	2/137	8/18432	0.00149128	0.0183542	0.0125179	SLC28A3/SLC28A2	2
MF	GO:0005343	organic acid:sodium symporter activity	3/137	32/18432	0.00170166	0.02042	0.0139268	SLC38A3/SLC13A3/SLC6A14	3
MF	GO:0031406	carboxylic acid binding	6/137	171/18432	0.00176364	0.0206475	0.014082	ADIPOQ/CYP2W1/FFAR4/NOS2/NR1H4/FABP2	6
MF	GO:0005201	extracellular matrix structural constituent	6/137	173/18432	0.0018704	0.0207881	0.0141778	COMP/PRELP/ADIPOQ/CILP/COL10A1/MUC5AC	6
MF	GO:0004022	alcohol dehydrogenase (NAD+) activity	2/137	9/18432	0.00190803	0.0207881	0.0141778	ADH6/DHRS9	2
MF	GO:0005337	nucleoside transmembrane transporter activity	2/137	9/18432	0.00190803	0.0207881	0.0141778	SLC28A3/SLC28A2	2
MF	GO:0008509	anion transmembrane transporter activity	8/137	303/18432	0.00194888	0.0207881	0.0141778	SLC38A3/SLC13A3/SLC6A14/CLCA1/SLC4A4/SLC18A1/CLCA2/CLCA4	8
MF	GO:0015020	glucuronosyltransferase activity	3/137	34/18432	0.00203086	0.0211916	0.014453	UGT2B7/UGT2B15/UGT2B17	3
MF	GO:0016705	oxidoreductase activity, acting on paired donors, with incorporation or reduction of molecular oxygen	6/137	179/18432	0.00222023	0.0226747	0.0154646	FADS6/CYP2W1/CYP2C18/CYP2C9/CYP2C19/NOS2	6
MF	GO:0008401	retinoic acid 4-hydroxylase activity	2/137	10/18432	0.00237343	0.0232499	0.0158569	CYP2W1/CYP2C18	2
MF	GO:0018455	alcohol dehydrogenase [NAD(P)+] activity	2/137	10/18432	0.00237343	0.0232499	0.0158569	ADH6/DHRS9	2
MF	GO:0002162	dystroglycan binding	2/137	11/18432	0.00288676	0.026647	0.0181737	AGR2/AGR3	2
MF	GO:0015173	aromatic amino acid transmembrane transporter activity	2/137	11/18432	0.00288676	0.026647	0.0181737	SLC38A3/SLC6A14	2
MF	GO:1901474	azole transmembrane transporter activity	2/137	11/18432	0.00288676	0.026647	0.0181737	SLC38A3/SLC28A2	2
MF	GO:0019825	oxygen binding	3/137	39/18432	0.00301886	0.0273406	0.0186468	CYP2C18/CYP2C19/MB	3
MF	GO:0033293	monocarboxylic acid binding	4/137	81/18432	0.00312258	0.0277563	0.0189303	CYP2W1/FFAR4/NR1H4/FABP2	4
MF	GO:0016709	oxidoreductase activity, acting on paired donors, with incorporation or reduction of molecular oxygen, NAD(P)H as one donor, and incorporation of one atom of oxygen	3/137	40/18432	0.00324605	0.0283291	0.019321	CYP2C9/CYP2C19/NOS2	3
MF	GO:0008499	UDP-galactose:beta-N-acetylglucosamine beta-1,3-galactosyltransferase activity	2/137	12/18432	0.00344728	0.0295482	0.0201524	B3GALT5/B3GNT6	2
MF	GO:0022804	active transmembrane transporter activity	9/137	417/18432	0.00400528	0.0337287	0.0230035	SLC8A2/SLC38A3/SLC13A3/ABCA12/SLC6A14/SLC4A4/SLC28A3/SLC18A1/SLC28A2	9
MF	GO:0022839	ion gated channel activity	3/137	44/18432	0.00425833	0.0352414	0.0240352	CLCA1/CLCA2/CLCA4	3
MF	GO:0004089	carbonate dehydratase activity	2/137	14/18432	0.00470705	0.0382946	0.0261176	CA8/CA2	2
MF	GO:0022858	alanine transmembrane transporter activity	2/137	15/18432	0.00540487	0.0425301	0.0290063	SLC38A3/SLC6A14	2
MF	GO:0048531	beta-1,3-galactosyltransferase activity	2/137	15/18432	0.00540487	0.0425301	0.0290063	B3GALT5/B3GNT6	2
MF	GO:0005506	iron ion binding	5/137	153/18432	0.00573574	0.0435086	0.0296737	CYP2W1/CYP2C18/CYP2C9/CYP2C19/LCN2	5
MF	GO:0015103	inorganic anion transmembrane transporter activity	5/137	159/18432	0.00672896	0.0435086	0.0296737	CLCA1/SLC4A4/SLC18A1/CLCA2/CLCA4	5
MF	GO:0008146	sulfotransferase activity	3/137	52/18432	0.00680607	0.0435086	0.0296737	SULT1C3/CHST5/CHST4	3
MF	GO:0001761	beta-alanine transmembrane transporter activity	1/137	1/18432	0.00743273	0.0435086	0.0296737	SLC6A14	1
MF	GO:0001792	polymeric immunoglobulin receptor activity	1/137	1/18432	0.00743273	0.0435086	0.0296737	PIGR	1
MF	GO:0004564	beta-fructofuranosidase activity	1/137	1/18432	0.00743273	0.0435086	0.0296737	SI	1
MF	GO:0004574	oligo-1,6-glucosidase activity	1/137	1/18432	0.00743273	0.0435086	0.0296737	SI	1
MF	GO:0004575	sucrose alpha-glucosidase activity	1/137	1/18432	0.00743273	0.0435086	0.0296737	SI	1
MF	GO:0015362	high-affinity sodium:dicarboxylate symporter activity	1/137	1/18432	0.00743273	0.0435086	0.0296737	SLC13A3	1
MF	GO:0015374	neutral, basic amino acid:sodium:chloride symporter activity	1/137	1/18432	0.00743273	0.0435086	0.0296737	SLC6A14	1
MF	GO:0015390	purine-specific nucleoside:sodium symporter activity	1/137	1/18432	0.00743273	0.0435086	0.0296737	SLC28A3	1
MF	GO:0042131	thiamine phosphate phosphatase activity	1/137	1/18432	0.00743273	0.0435086	0.0296737	ACP3	1
MF	GO:0045119	azole:proton antiporter activity	1/137	1/18432	0.00743273	0.0435086	0.0296737	SLC38A3	1
MF	GO:0047224	acetylgalactosaminyl-O-glycosyl-glycoprotein beta-1,3-N-acetylglucosaminyltransferase activity	1/137	1/18432	0.00743273	0.0435086	0.0296737	B3GNT6	1
MF	GO:0106327	acetylgalactosaminyl-O-glycosyl-threonyl-glycoprotein beta-1,3-N-acetylglucosaminyltransferase activity	1/137	1/18432	0.00743273	0.0435086	0.0296737	B3GNT6	1
MF	GO:0106328	acetylgalactosaminyl-O-glycosyl-seryl-glycoprotein beta-1,3-N-acetylglucosaminyltransferase activity	1/137	1/18432	0.00743273	0.0435086	0.0296737	B3GNT6	1
MF	GO:0140830	L-glutamine, sodium:proton antiporter activity	1/137	1/18432	0.00743273	0.0435086	0.0296737	SLC38A3	1
MF	GO:0140831	L-asparagine, sodium:proton antiporter activity	1/137	1/18432	0.00743273	0.0435086	0.0296737	SLC38A3	1
MF	GO:0140832	L-histidine, sodium:proton antiporter activity	1/137	1/18432	0.00743273	0.0435086	0.0296737	SLC38A3	1
MF	GO:1902122	chenodeoxycholic acid binding	1/137	1/18432	0.00743273	0.0435086	0.0296737	NR1H4	1
MF	GO:1990439	MAP kinase serine/threonine phosphatase activity	1/137	1/18432	0.00743273	0.0435086	0.0296737	DUSP4	1
MF	GO:0015108	chloride transmembrane transporter activity	4/137	107/18432	0.00835592	0.0483234	0.0329574	CLCA1/SLC18A1/CLCA2/CLCA4	4
MF	GO:0004745	NAD-retinol dehydrogenase activity	2/137	19/18432	0.00863295	0.0487508	0.0332489	ADH6/DHRS9	2
MF	GO:0005283	amino acid:sodium symporter activity	2/137	19/18432	0.00863295	0.0487508	0.0332489	SLC38A3/SLC6A14	2

## Sheet: KEGG
ID	Description	GeneRatio	BgRatio	pvalue	p.adjust	qvalue	geneID	Count
hsa00830	Retinol metabolism	8/73	68/8644	8.61843e-08	7.87328e-06	7.03022e-06	CYP2W1/CYP2C18/ADH6/CYP2C9/UGT2B7/UGT2B15/DHRS9/UGT2B17	8
hsa05204	Chemical carcinogenesis - DNA adducts	8/73	70/8644	1.08597e-07	7.87328e-06	7.03022e-06	NAT1/NAT2/CYP2C18/CYP2C9/UGT2B7/UGT2B15/CYP2C19/UGT2B17	8
hsa04972	Pancreatic secretion	7/73	102/8644	2.22957e-05	0.00107399	0.00095899	RAB27B/CLCA1/CA2/SLC4A4/PLA2G3/CLCA2/CLCA4	7
hsa00982	Drug metabolism - cytochrome P450	6/73	72/8644	2.96273e-05	0.00107399	0.00095899	ADH6/CYP2C9/UGT2B7/UGT2B15/CYP2C19/UGT2B17	6
hsa04976	Bile secretion	6/73	89/8644	9.84197e-05	0.00285417	0.00254855	UGT2B7/UGT2B15/CA2/SLC4A4/NR1H4/UGT2B17	6
hsa00980	Metabolism of xenobiotics by cytochrome P450	5/73	78/8644	0.000489096	0.0113871	0.0101678	ADH6/CYP2C9/UGT2B7/UGT2B15/UGT2B17	5
hsa00983	Drug metabolism - other enzymes	5/73	80/8644	0.000549724	0.0113871	0.0101678	NAT1/NAT2/UGT2B7/UGT2B15/UGT2B17	5
hsa04964	Proximal tubule bicarbonate reclamation	3/73	23/8644	0.000906497	0.0164303	0.0146709	SLC38A3/CA2/SLC4A4	3
hsa00053	Ascorbate and aldarate metabolism	3/73	30/8644	0.00199198	0.0288837	0.0257909	UGT2B7/UGT2B15/UGT2B17	3
hsa00591	Linoleic acid metabolism	3/73	30/8644	0.00199198	0.0288837	0.0257909	CYP2C9/CYP2C19/PLA2G3	3
hsa04726	Serotonergic synapse	5/73	115/8644	0.00279377	0.036827	0.0328836	GNG4/CYP2C18/CYP2C9/CYP2C19/SLC18A1	5
hsa00040	Pentose and glucuronate interconversions	3/73	36/8644	0.00337855	0.0408241	0.0364527	UGT2B7/UGT2B15/UGT2B17	3
