# Supplementary material for: Identification of key programmed cell death genes for predicting prognosis and treatment sensitivity in colorectal cancer
Source: Front Oncol. 2024 Nov 13;14:1483987. doi: 10.3389/fonc.2024.1483987 (PMC11603958; doi:10.3389/fonc.2024.1483987)
Supplement: Supplementary Figure S1 — relationship between expression levels of the three model genes and OS separately. [file DataSheet1.zip › Data.xlsx]

## Sheet: TCGA
ID	futime	fustat	riskscore	group	cluster
TCGA-F4-6854	0.0438356	0	0.244167	high	C1
TCGA-AA-3561	1.16164	0	-0.82326	low	C2
TCGA-AA-A00O	2.25205	0	0.244663	high	C1
TCGA-DM-A28F	2.99726	1	0.257415	high	C1
TCGA-AA-3866	1.41918	0	-0.0215703	low	C1
TCGA-AA-3524	3.00274	0	-0.420521	low	C2
TCGA-AA-3877	2.58356	0	-0.396348	low	C2
TCGA-AA-3986	1.58904	0	0.0821265	low	C1
TCGA-AA-3862	2.50411	0	-0.00881136	low	C1
TCGA-NH-A6GC	1.06575	0	0.142077	high	C1
TCGA-AA-A010	2.91507	0	-0.482865	low	C2
TCGA-A6-2675	3.61918	0	0.246883	high	C1
TCGA-AA-A00D	1.58356	0	-0.000246399	low	C1
TCGA-AA-A00U	1.41918	0	0.312517	high	C1
TCGA-AA-3519	0.756164	0	-0.39526	low	C2
TCGA-AA-3848	0.838356	1	0.402864	high	C1
TCGA-D5-6922	0.843836	0	0.326914	high	C1
TCGA-AA-3856	0.0821918	0	0.00534401	low	C1
TCGA-G4-6323	1.14795	0	-0.729824	low	C2
TCGA-F4-6703	3.98904	0	0.904482	high	C1
TCGA-AA-A01V	0.0849315	0	-0.106895	low	C1
TCGA-AA-A00K	1.50411	0	0.0594145	low	C1
TCGA-D5-5538	4.55068	1	0.16128	high	C1
TCGA-A6-5660	2.43288	0	0.151487	high	C1
TCGA-AA-3821	0.0849315	0	-0.264757	low	C1
TCGA-A6-6651	1.8137	0	0.359035	high	C1
TCGA-AD-5900	1.0137	0	-0.0247443	low	C1
TCGA-A6-2679	3.74247	0	0.424391	high	C1
TCGA-AA-3837	3.24932	0	0.0738057	low	C1
TCGA-AA-A00A	3.16986	0	0.196919	high	C1
TCGA-AA-A02K	1.16712	1	0.563204	high	C1
TCGA-AA-3971	1.33973	0	0.136876	high	C1
TCGA-5M-AAT4	0.134247	1	0.193405	high	C1
TCGA-AA-A00E	2.50137	0	0.223447	high	C1
TCGA-AA-3562	1.66575	0	0.39823	high	C1
TCGA-D5-6932	0.947945	0	0.241261	high	C1
TCGA-AA-A01F	2.66849	0	0.189706	high	C1
TCGA-AA-A01P	3.1726	1	-0.162363	low	C1
TCGA-AD-6888	1.29315	1	0.309859	high	C1
TCGA-DM-A288	1.16986	1	0.108599	low	C1
TCGA-G4-6310	5.30137	0	0.217046	high	C1
TCGA-AY-5543	2.75068	0	-0.12464	low	C1
TCGA-AA-3976	2.16712	0	-0.305405	low	C1
TCGA-AA-3495	3.08767	0	0.00652724	low	C1
TCGA-D5-5539	1.63288	0	0.334853	high	C1
TCGA-CA-5256	1.03836	0	-0.910724	low	C2
TCGA-G4-6627	5.9589	0	-0.385951	low	C2
TCGA-AA-3819	2.08493	0	-0.161417	low	C1
TCGA-A6-2686	3.08493	1	-0.0769111	low	C1
TCGA-AA-3833	1.32877	0	0.126115	high	C1
TCGA-AA-3530	1.58904	0	-0.180697	low	C1
TCGA-AA-3851	2.75616	0	-0.203405	low	C1
TCGA-DM-A1D0	10.8877	0	0.22924	high	C1
TCGA-F4-6855	3.95068	0	0.205334	high	C1
TCGA-NH-A8F8	1.4	1	0.298932	high	C1
TCGA-AZ-4313	6.32877	0	0.258872	high	C1
TCGA-A6-6140	2.01096	0	-0.0475546	low	C1
TCGA-CM-5349	2.50685	0	0.158958	high	C1
TCGA-G4-6299	6.2137	0	0.439909	high	C1
TCGA-A6-5666	2.72603	0	-0.676378	low	C2
TCGA-G4-6303	5.48767	1	0.384879	high	C1
TCGA-AA-3552	1.08493	1	0.406212	high	C1
TCGA-CA-6717	1.06301	0	-0.203566	low	C1
TCGA-AM-5820	0.0383562	0	0.00670971	low	C1
TCGA-CA-5254	1.05753	0	-0.594382	low	C2
TCGA-G4-6293	11.0986	0	-0.652474	low	C2
TCGA-D5-6898	0.627397	0	0.1428	high	C1
TCGA-AA-3506	4.83562	0	-0.129089	low	C1
TCGA-D5-6930	1.11233	0	-0.146787	low	C1
TCGA-A6-5667	2.43014	0	0.146956	high	C1
TCGA-F4-6461	0.926027	1	0.499564	high	C1
TCGA-F4-6460	2.66301	1	0.127889	high	C1
TCGA-G4-6628	6.6411	0	0.209925	high	C1
TCGA-AY-6196	0.0164384	0	3.8804	high	C1
TCGA-AA-3688	1.58356	0	0.0812877	low	C1
TCGA-AA-3560	1.66575	0	0.209508	high	C1
TCGA-CM-5341	2.42192	0	-0.656178	low	C2
TCGA-CK-4951	5.84658	1	-0.0764251	low	C1
TCGA-AA-3548	2.83288	0	0.183887	high	C1
TCGA-AA-A01X	2.16712	0	0.202032	high	C1
TCGA-QG-A5YX	2.74795	0	-3.52711	low	C2
TCGA-G4-6306	3.72329	0	0.111689	high	C1
TCGA-AY-4071	0.0794521	1	0.212814	high	C1
TCGA-AA-3655	5.08493	0	-0.303704	low	C1
TCGA-D5-5540	4.67397	0	-0.00963275	low	C1
TCGA-A6-6137	2.25753	0	0.53028	high	C2
TCGA-AU-6004	2.25753	0	-0.701266	low	C2
TCGA-AZ-4614	0.471233	1	0.365934	high	C1
TCGA-AA-3977	2.08493	0	-1.00358	low	C2
TCGA-CM-6161	1.25205	0	-0.537346	low	C2
TCGA-AA-A02E	0.246575	1	0.23511	high	C1
TCGA-AA-3510	5.33151	0	-0.112719	low	C1
TCGA-AY-6386	1.48493	0	-1.45161	low	C2
TCGA-AA-3555	2.49589	0	-0.0454873	low	C1
TCGA-CK-5913	4.27671	0	-1.00604	low	C2
TCGA-AA-A00L	3.16986	0	0.341823	high	C1
TCGA-AA-3980	0.663014	0	0.120641	high	C1
TCGA-CK-5916	1.76164	1	0.193073	high	C1
TCGA-D5-6541	1.29863	0	0.198213	high	C1
TCGA-A6-6649	2.0137	0	-0.267435	low	C1
TCGA-AA-3869	2.25205	1	-0.345636	low	C1
TCGA-A6-2678	3.52329	0	-0.172878	low	C1
TCGA-D5-6926	0.753425	0	0.245375	high	C1
TCGA-G4-6626	0.00273973	1	0.440816	high	C1
TCGA-AZ-4308	9.10685	0	0.414722	high	C1
TCGA-CA-5797	1.04932	0	0.311041	high	C1
TCGA-DM-A28K	8.1863	0	-0.380329	low	C2
TCGA-A6-6782	1.69041	0	0.656596	high	C1
TCGA-AA-3531	2.83562	0	0.284614	high	C1
TCGA-CM-6172	0.917808	0	-0.0890462	low	C1
TCGA-CM-6676	0.923288	0	0.246227	high	C1
TCGA-AA-3675	3.92055	0	-0.995449	low	C2
TCGA-G4-6294	2.35068	1	-0.114581	low	C1
TCGA-AA-3858	2.58904	0	-0.0205703	low	C1
TCGA-AA-3812	2.92055	0	0.405617	high	C1
TCGA-AD-6963	2.28493	0	-0.156984	low	C1
TCGA-A6-A5ZU	0.80274	0	0.430973	high	C1
TCGA-NH-A50T	1.51507	0	-0.15641	low	C1
TCGA-A6-2684	3.08767	0	0.15683	high	C1
TCGA-F4-6808	2.80548	0	-0.00679858	low	C1
TCGA-CM-5868	1.41918	0	0.855116	high	C1
TCGA-A6-6138	1.87671	0	-0.0751582	low	C1
TCGA-AA-A01Q	0.0849315	0	0.290879	high	C1
TCGA-A6-5661	2.79452	0	-0.702955	low	C2
TCGA-A6-5665	1.83836	0	-0.683574	low	C2
TCGA-AD-6895	2.09041	0	0.195388	high	C1
TCGA-AA-3844	1.24384	0	-0.687893	low	C2
TCGA-A6-3808	2.77808	0	-0.809945	low	C2
TCGA-A6-3807	2.88767	0	0.236942	high	C1
TCGA-NH-A6GA	0.827397	1	0.120239	high	C1
TCGA-CK-4952	1.30137	0	0.3264	high	C1
TCGA-AA-3875	1.50411	0	-0.483312	low	C2
TCGA-CM-6674	1.07945	0	0.0752718	low	C1
TCGA-CA-5255	1.03014	0	-0.247345	low	C1
TCGA-A6-2671	3.64658	1	0.704451	high	C1
TCGA-G4-6304	4.46849	0	-0.384742	low	C2
TCGA-G4-6307	4.5863	0	0.184775	high	C1
TCGA-DM-A1HA	7.12329	0	0.312507	high	C1
TCGA-AZ-6603	2.46301	1	0.223927	high	C1
TCGA-AA-A00J	1.50411	0	0.168947	high	C1
TCGA-CM-4747	2.08493	0	0.216326	high	C1
TCGA-AA-3713	1.5863	0	-0.27492	low	C2
TCGA-CK-5914	1.83288	0	-0.122117	low	C1
TCGA-A6-2674	3.64658	0	0.458886	high	C1
TCGA-A6-6141	0.69863	0	-0.00118212	low	C1
TCGA-AA-3982	2.25205	0	0.0947395	low	C1
TCGA-CM-5864	1.25205	0	-1.89085	low	C2
TCGA-AA-3955	1.74795	0	-0.372519	low	C2
TCGA-D5-6931	1	0	-0.0105165	low	C1
TCGA-AA-3861	2.50411	0	-0.553347	low	C2
TCGA-AD-6964	0.906849	1	0.648755	high	C1
TCGA-G4-6625	7.64932	0	0.0384397	low	C1
TCGA-AA-3520	2.00274	0	0.114808	high	C1
TCGA-RU-A8FL	3.22466	0	0.326888	high	C1
TCGA-AM-5821	0.0767123	0	0.300237	high	C1
TCGA-AA-A00F	2.83562	0	0.419036	high	C1
TCGA-G4-6297	6.86575	0	-0.0835016	low	C1
TCGA-AA-3673	4.16986	0	-1.18807	low	C2
TCGA-AA-A00Q	3.50137	0	0.082118	low	C1
TCGA-AA-3496	0.0849315	0	0.285614	high	C1
TCGA-NH-A8F7	1.48767	0	0.137629	high	C1
TCGA-D5-6929	1.11781	0	0.296987	high	C1
TCGA-F4-6856	2.94247	0	-0.420687	low	C2
TCGA-AZ-6607	0.265753	1	-0.296972	low	C1
TCGA-A6-6648	2.09863	0	-0.0394992	low	C1
TCGA-AA-3947	2.75068	0	-0.692534	low	C2
TCGA-CA-5796	1.03288	0	-0.627167	low	C2
TCGA-DM-A280	0.646575	1	-0.496292	low	C2
TCGA-AA-3494	0.0849315	0	0.341366	high	C1
TCGA-A6-6653	2.03288	0	-0.360438	low	C1
TCGA-AA-A02H	0.167123	1	0.36218	high	C1
TCGA-CM-6164	2.41918	0	-0.164972	low	C1
TCGA-AY-4070	1.3589	1	0.290505	high	C1
TCGA-A6-6650	1.71781	0	-0.300924	low	C1
TCGA-AA-3488	0.419178	1	0.39382	high	C1
TCGA-AA-A01G	1	0	0.40233	high	C1
TCGA-AA-A02O	0.0767123	0	0.255976	high	C1
TCGA-AZ-4681	8.89589	0	0.270438	high	C1
TCGA-AA-3970	3.00274	0	-0.240767	low	C1
TCGA-AA-A02W	3.41644	0	0.38017	high	C1
TCGA-AA-A02J	0.419178	1	0.294614	high	C1
TCGA-A6-A56B	4.68767	1	0.456768	high	C1
TCGA-AA-3994	2.25205	0	0.00536451	low	C1
TCGA-CK-6747	2.24658	0	-2.18806	low	C2
TCGA-G4-6586	2.98356	0	0.204573	high	C1
TCGA-CM-6168	1.08219	0	-0.504172	low	C2
TCGA-DM-A0X9	9.97534	0	-0.340676	low	C1
TCGA-AA-A02R	1.83562	1	0.384259	high	C1
TCGA-CM-6679	0.838356	0	0.259919	high	C1
TCGA-A6-2682	1.16164	1	-0.848972	low	C2
TCGA-A6-A566	2.07671	1	0.157348	high	C1
TCGA-CA-6715	1.04932	0	0.268497	high	C1
TCGA-G4-6311	3.28493	0	0.312345	high	C1
TCGA-AA-3854	3.00274	0	-0.151149	low	C1
TCGA-CK-6751	1.41918	0	-0.421839	low	C2
TCGA-AZ-6601	8.33425	1	-0.243709	low	C1
TCGA-AA-3956	2.83562	0	-0.00501104	low	C1
TCGA-A6-2681	3.8	0	0.198891	high	C1
TCGA-AA-3841	3.07945	0	0.105504	low	C1
TCGA-CM-4752	1.08493	0	0.114945	high	C1
TCGA-WS-AB45	5.83562	0	-0.00289186	low	C1
TCGA-AA-3842	3.08493	0	0.0745308	low	C1
TCGA-AA-A01C	1.25205	0	0.20916	high	C1
TCGA-AA-3509	5.24658	0	-0.74325	low	C2
TCGA-AA-3939	1.08219	0	-2.29036	low	C2
TCGA-T9-A92H	0.991781	0	-0.655261	low	C2
TCGA-A6-6654	1.98904	0	0.174224	high	C1
TCGA-AA-3930	0.167123	1	-0.345264	low	C2
TCGA-AA-3941	2	0	-0.683451	low	C2
TCGA-AA-3502	2.91781	0	-0.580966	low	C2
TCGA-AZ-6605	0.435616	1	0.150304	high	C1
TCGA-DM-A1D4	7.72877	1	-0.223305	low	C1
TCGA-QG-A5Z2	2.60822	0	-1.2086	low	C2
TCGA-AA-A01S	0.0849315	0	0.530844	high	C1
TCGA-A6-A567	5.15342	1	0.276746	high	C1
TCGA-AZ-5403	5.23288	1	0.0767843	low	C1
TCGA-DM-A28E	9.99452	0	-0.0467045	low	C1
TCGA-AA-3492	0.00273973	1	-1.44209	low	C2
TCGA-A6-3809	2.72877	0	0.0553571	low	C1
TCGA-AA-A01I	2.58356	0	-0.117603	low	C1
TCGA-A6-6780	1.67671	0	-1.25319	low	C2
TCGA-AA-3526	1.58904	0	-1.02834	low	C2
TCGA-A6-2676	3.57534	1	-0.315474	low	C1
TCGA-CK-6748	0.167123	0	0.132296	high	C1
TCGA-CM-6163	1.16986	0	0.213074	high	C1
TCGA-DM-A1HB	11.3041	0	0.174396	high	C1
TCGA-SS-A7HO	5.01096	0	-0.34443	low	C1
TCGA-CM-6169	1.08493	0	0.317319	high	C1
TCGA-AA-3543	0.0821918	0	-0.690045	low	C2
TCGA-4N-A93T	0.4	0	0.234606	high	C1
TCGA-DM-A1D8	1.04932	1	0.160615	high	C1
TCGA-G4-6588	2.18082	0	0.215333	high	C1
TCGA-F4-6807	3.5863	0	-0.205752	low	C1
TCGA-AA-A029	4.33151	0	-0.168914	low	C1
TCGA-AA-3972	4.24932	0	-0.388791	low	C2
TCGA-AA-3511	0.580822	0	0.124251	high	C1
TCGA-D5-5541	4.66027	0	0.229682	high	C1
TCGA-AD-6889	6.93699	1	-0.403088	low	C2
TCGA-CA-6716	1.01644	0	-0.456459	low	C2
TCGA-A6-4105	1.21096	1	-0.0442535	low	C1
TCGA-A6-5662	1.96712	0	0.208506	high	C1
TCGA-A6-6652	2.05753	0	0.40985	high	C1
TCGA-CM-5860	2.66849	0	0.320311	high	C1
TCGA-CM-5861	1.25205	0	0.0615709	low	C1
TCGA-AA-A01R	2.91781	0	0.371791	high	C1
TCGA-A6-5659	2.53699	0	0.171325	high	C1
TCGA-DM-A285	0.490411	1	0.32914	high	C1
TCGA-DM-A28A	2.20548	1	0.197208	high	C1
TCGA-D5-6529	1.68219	0	-0.368394	low	C1
TCGA-QG-A5Z1	0.70137	1	0.429765	high	C1
TCGA-CA-6719	1.19178	0	0.449919	high	C1
TCGA-NH-A50U	0.915068	1	0.109984	high	C1
TCGA-CM-6170	1.25205	0	0.159555	high	C1
TCGA-AA-3542	1.08219	0	0.432972	high	C1
TCGA-QG-A5YW	2.45479	0	-1.10537	low	C2
TCGA-F4-6459	0.717808	1	2.73119	high	C2
TCGA-AA-3664	4.50137	0	0.253042	high	C1
TCGA-D5-6538	1.4274	0	-0.640637	low	C2
TCGA-D5-6535	1.26027	0	0.316227	high	C1
TCGA-CM-5862	0.419178	1	0.316281	high	C1
TCGA-AA-A02Y	3.33151	0	-0.168604	low	C1
TCGA-AA-3666	0.167123	1	0.162687	high	C1
TCGA-5M-AATE	3.28767	0	0.065781	low	C1
TCGA-DM-A0XD	2.03562	1	0.250454	high	C1
TCGA-4T-AA8H	1.05479	0	-0.623009	low	C2
TCGA-AA-A01K	2.58356	0	0.107944	low	C1
TCGA-D5-6927	0.786301	0	-0.130987	low	C1
TCGA-CM-6677	0.923288	0	-0.693252	low	C2
TCGA-AZ-6598	4.11781	1	-0.268593	low	C1
TCGA-3L-AA1B	1.30137	0	-0.111587	low	C1
TCGA-AA-3975	2.83836	0	0.221667	high	C1
TCGA-AA-3532	2.41644	0	0.0353302	low	C1
TCGA-AA-3696	0.419178	1	-0.0603669	low	C1
TCGA-AA-3681	0.49863	0	0.166217	high	C1
TCGA-G4-6314	2.99452	0	0.416664	high	C1
TCGA-D5-6532	1.52055	0	-0.195799	low	C1
TCGA-AA-3860	2.58904	0	0.096067	low	C1
TCGA-AY-A69D	1.48767	0	-0.254311	low	C1
TCGA-D5-5537	3.78356	1	-0.389285	low	C2
TCGA-DM-A28H	9.75616	0	0.146659	high	C1
TCGA-CM-6166	1.83288	0	0.127535	high	C1
TCGA-AZ-6600	1.00822	1	0.124049	high	C1
TCGA-AA-A017	1.25205	0	0.406705	high	C1
TCGA-AA-3979	2	0	-0.179727	low	C1
TCGA-AA-A00Z	1.83288	0	-0.232483	low	C1
TCGA-A6-4107	2.70411	0	-0.887151	low	C2
TCGA-D5-6540	1.34521	0	-0.260214	low	C1
TCGA-AA-3525	0.00273973	0	-0.251723	low	C2
TCGA-AA-3815	2.75342	0	-0.393359	low	C2
TCGA-D5-6923	1.03562	0	0.180896	high	C1
TCGA-G4-6322	2.16986	0	0.217437	high	C1
TCGA-AA-3855	2.67123	0	-0.315468	low	C1
TCGA-A6-6781	1.63836	0	0.214088	high	C1
TCGA-A6-2672	3.88767	0	-0.0472998	low	C1
TCGA-CM-5344	1.83562	0	0.27319	high	C1
TCGA-AZ-5407	7.35068	0	-1.43194	low	C2
TCGA-A6-3810	3.04384	0	0.315479	high	C1
TCGA-AD-6901	1.86849	1	1.87456	high	C1
TCGA-DM-A0XF	3.18356	1	0.278286	high	C1
TCGA-CM-5348	1.91507	0	0.366993	high	C1
TCGA-AA-3489	0.586301	1	0.790727	high	C1
TCGA-AA-3554	1.49589	0	-0.384252	low	C2
TCGA-F4-6806	3.45205	0	-0.775895	low	C2
TCGA-AA-3966	0.167123	0	-0.132191	low	C1
TCGA-AA-3692	3	1	0.0675578	low	C1
TCGA-AA-3831	1.49863	0	-0.482395	low	C2
TCGA-D5-6924	1.19178	0	-0.135177	low	C1
TCGA-AA-3870	2.49863	0	0.33228	high	C1
TCGA-AZ-4615	2.74521	0	-1.25317	low	C2
TCGA-CK-5912	4.09041	1	-0.0477254	low	C1
TCGA-CM-4746	3.08493	0	-0.13003	low	C1
TCGA-AD-6548	1.78082	0	-0.0118865	low	C2
TCGA-AA-3952	0.167123	1	0.149815	high	C1
TCGA-AA-3663	0.580822	0	-2.97246	low	C2
TCGA-CK-4950	7.12055	0	-0.0242178	low	C2
TCGA-DM-A28M	7.93151	0	-0.834508	low	C2
TCGA-AA-3517	3.24932	0	0.0827702	low	C1
TCGA-AA-3538	2.16712	0	0.166388	high	C1
TCGA-AZ-4323	0.117808	1	0.211638	high	C1
TCGA-AA-3518	0.0849315	0	0.0919376	low	C1
TCGA-AA-3678	3.91781	0	-0.180147	low	C1
TCGA-F4-6704	0.128767	0	0.0436116	low	C1
TCGA-AY-A8YK	1.56986	0	0.290414	high	C1
TCGA-CM-4750	0.668493	0	0.034507	low	C1
TCGA-A6-6142	2.09041	0	0.337023	high	C1
TCGA-AA-3864	4.41644	0	-0.905193	low	C2
TCGA-QG-A5YV	3.56438	0	-0.404079	low	C2
TCGA-AZ-6606	0.978082	1	-0.0150659	low	C1
TCGA-CM-4743	1.92055	0	-0.775079	low	C2
TCGA-AD-6965	2.20548	0	-0.0119166	low	C1
TCGA-AA-A01Z	3.08493	0	0.365314	high	C1
TCGA-AA-A00R	0.0821918	0	-1.46824	low	C2
TCGA-G4-6315	5.1589	0	-0.144919	low	C1
TCGA-AA-3968	1.83288	0	-0.0488879	low	C1
TCGA-AZ-4684	5.41644	0	0.275148	high	C1
TCGA-AA-3949	2.16712	0	-0.342997	low	C1
TCGA-F4-6463	2.97808	0	0.281973	high	C1
TCGA-CM-4744	1.66849	0	-0.951816	low	C2
TCGA-CM-5863	1.25205	0	0.119858	high	C1
TCGA-AA-3950	2	0	-0.251696	low	C1
TCGA-CM-4748	2.16986	0	-0.0149801	low	C1
TCGA-5M-AAT6	0.794521	1	0.424299	high	C1
TCGA-G4-6317	3	0	0.296962	high	C1
TCGA-AA-3679	1.25205	0	0.175165	high	C1
TCGA-AA-3553	2	0	0.0671638	low	C1
TCGA-D5-6534	3.60548	0	0.644781	high	C1
TCGA-AA-A004	1.16164	0	0.489856	high	C1
TCGA-F4-6569	2.97808	0	-0.0791906	low	C1
TCGA-NH-A50V	1.61096	0	0.403508	high	C1
TCGA-CM-6167	1.24932	0	0.309523	high	C1
TCGA-AY-A71X	1.61096	0	0.215738	high	C1
TCGA-AA-A024	3.25479	1	0.0570421	low	C1
TCGA-AA-3989	0.663014	1	0.0403001	low	C1
TCGA-QL-A97D	1.82466	0	-0.102355	low	C1
TCGA-D5-7000	0.854795	0	-0.511664	low	C2
TCGA-AA-3667	1.16712	0	0.402504	high	C1
TCGA-AA-3867	2.00274	0	0.327854	high	C1
TCGA-CM-6678	0.917808	0	-0.29868	low	C1
TCGA-DM-A1DB	3.69315	1	0.208443	high	C1
TCGA-AA-3522	3.08767	0	-1.02428	low	C2
TCGA-AA-3811	0.838356	1	0.180446	high	C1
TCGA-AY-A54L	1.43836	0	-1.58767	low	C2
TCGA-A6-2677	2.0274	1	0.304718	high	C1
TCGA-AA-3516	1.08493	1	0.168201	high	C1
TCGA-AA-3662	0.50411	0	0.115339	high	C1
TCGA-G4-6320	2.20274	0	-0.110192	low	C1
TCGA-A6-5657	2.63562	0	0.2717	high	C1
TCGA-D5-6920	1.03288	0	-0.39645	low	C2
TCGA-AA-3685	3.08767	0	-0.0685215	low	C1
TCGA-AA-A02F	3.33151	0	0.0256849	low	C1
TCGA-A6-A565	1.35342	1	0.0395979	low	C1
TCGA-AA-3697	7.08767	0	0.00642752	low	C1
TCGA-AA-3514	0.0849315	0	0.0803026	low	C1
TCGA-AZ-4315	4.86575	0	-0.789004	low	C2
TCGA-AA-3534	2.41644	0	-0.558055	low	C2
TCGA-CA-6718	0.838356	1	0.111265	high	C1
TCGA-G4-6295	0.69589	0	0.312967	high	C1
TCGA-AA-A01D	0.915068	1	0.0497931	low	C1
TCGA-AA-3715	1.5863	1	0.309115	high	C1
TCGA-NH-A6GB	1.30411	0	0.279792	high	C1
TCGA-DM-A1D9	11.6986	0	0.122795	high	C1
TCGA-CM-4751	2.25205	0	0.0441625	low	C1
TCGA-AA-A00N	0.334247	1	-0.131532	low	C1
TCGA-G4-6309	7.12329	0	-0.268727	low	C1
TCGA-D5-6531	1.47945	0	0.233001	high	C1
TCGA-A6-2685	3.10411	0	0.522088	high	C1
TCGA-AA-A03J	3.4137	0	0.411053	high	C1
TCGA-AA-3549	1.75068	0	0.184631	high	C1
TCGA-AZ-4616	0.427397	1	-0.0829003	low	C1
TCGA-DM-A282	11.5973	0	0.0545623	low	C1
TCGA-F4-6805	2.86849	0	0.00611185	low	C1
TCGA-F4-6809	1.10411	1	1.569	high	C1
TCGA-G4-6321	1.8411	0	-0.985734	low	C2
TCGA-AA-3544	1.16712	0	0.216316	high	C1
TCGA-D5-6536	1.48767	0	0.286392	high	C1
TCGA-AA-3973	1.08767	0	0.144047	high	C1
TCGA-AD-6890	2.04384	0	-0.150801	low	C2
TCGA-AD-A5EK	1.36986	0	-0.147771	low	C1
TCGA-AD-6899	0.482192	1	0.511658	high	C1
TCGA-DM-A1D6	1.56164	1	0.211078	high	C1
TCGA-A6-5656	2.74247	0	0.326912	high	C1
TCGA-D5-6537	0.4	1	-0.886023	low	C2
TCGA-CM-6162	1	0	-0.001678	low	C1
TCGA-F4-6570	0.515068	1	-0.627221	low	C2
TCGA-D5-6928	0.969863	0	-0.170199	low	C1
TCGA-CM-6171	1.16986	0	0.0217339	low	C1
TCGA-D5-6539	1.0411	0	0.158349	high	C2
TCGA-AZ-6608	0.161644	1	0.293157	high	C1
TCGA-AA-3846	1.41918	0	-0.314874	low	C1
TCGA-AA-3680	0.917808	1	-0.261821	low	C1
TCGA-DM-A1DA	0.624658	1	-0.172079	low	C1
TCGA-CM-6165	1.33699	0	-0.339756	low	C2
TCGA-AA-3710	2.24932	0	-0.411969	low	C2
TCGA-AY-6197	1.7863	0	-0.892077	low	C2
TCGA-DM-A28C	6.78082	1	-0.0940801	low	C1
TCGA-AA-A01T	2.75342	0	0.518304	high	C1
TCGA-A6-5664	1.8411	0	0.0997761	low	C1
TCGA-D5-6530	1.70137	0	-0.0119882	low	C1
TCGA-AA-3660	6.50685	0	0.139928	high	C1
TCGA-D5-6533	2.12329	0	0.0393561	low	C1
TCGA-AA-A00W	1.24932	0	-0.431158	low	C2
TCGA-DM-A1D7	1.10959	1	0.00878352	low	C1
TCGA-A6-2683	1.38082	1	0.349845	high	C1
TCGA-AU-3779	1.20822	0	-0.139037	low	C1
TCGA-CM-6680	1.00274	0	-0.119536	low	C1
TCGA-AZ-6599	0.564384	1	-0.00972341	low	C1
TCGA-CM-6675	1.08767	0	0.0185132	low	C1
TCGA-AA-3556	1.91781	0	-0.0618303	low	C1
TCGA-AA-3818	0.0821918	1	-0.182606	low	C1
TCGA-A6-2680	2.92603	0	0.0997724	low	C1
TCGA-DM-A28G	5.06575	1	0.364014	high	C1
TCGA-DC-6158	0.915068	1	0.218327	high	C1
TCGA-DC-5337	2.16986	0	-0.856214	low	C2
TCGA-AF-3913	0.865753	1	0.228086	high	C1
TCGA-AG-3578	2.66849	0	0.0664017	low	C1
TCGA-AG-3894	1.16712	0	-0.312835	low	C1
TCGA-EI-6510	1.52329	0	0.0803148	low	C1
TCGA-AG-A015	3.00274	0	0.222001	high	C1
TCGA-G5-6641	2.20274	0	0.219084	high	C1
TCGA-EF-5830	0.290411	0	0.16957	high	C1
TCGA-AG-A032	3.16986	0	0.224803	high	C1
TCGA-EI-6917	1.45479	0	0.146944	high	C1
TCGA-AG-3574	0.249315	1	0.0926401	low	C1
TCGA-AG-3593	2.83562	0	0.238162	high	C1
TCGA-AH-6549	1.45753	0	0.112755	high	C1
TCGA-AG-A01N	2.58356	0	0.516682	high	C1
TCGA-AG-3592	2.83562	0	0.221093	high	C1
TCGA-AG-3612	1.66575	0	0.154391	high	C1
TCGA-CI-6621	1.14795	0	0.0511901	low	C1
TCGA-AG-3901	2.08493	0	-0.253953	low	C1
TCGA-DC-6683	2.08767	0	0.827864	high	C1
TCGA-AG-A02G	3.24658	1	0.404985	high	C1
TCGA-AG-3600	0.50411	0	0.157358	high	C1
TCGA-AF-3911	3.14521	0	0.271882	high	C1
TCGA-AH-6897	2.20274	0	-0.218991	low	C1
TCGA-AG-A020	0.0849315	0	0.0307358	low	C1
TCGA-AH-6903	1.62192	0	-0.0672514	low	C1
TCGA-DY-A1DC	3.44658	1	0.375076	high	C1
TCGA-AG-3726	0.665753	0	0.482225	high	C1
TCGA-EI-6512	1.47397	0	-0.549373	low	C2
TCGA-DC-6156	2.58356	0	0.220878	high	C1
TCGA-DC-6682	2.08767	0	0.265626	high	C1
TCGA-AG-3599	1.00274	0	-0.277055	low	C1
TCGA-EI-7002	0.99726	0	0.235908	high	C1
TCGA-DC-6160	3.66849	0	-0.72358	low	C2
TCGA-G5-6572	3.92329	1	0.0168662	low	C1
TCGA-AF-2693	3.16438	0	-0.0491464	low	C1
TCGA-AG-3581	0.589041	0	0.0210386	low	C1
TCGA-EI-6885	1.13699	0	0.239742	high	C1
TCGA-AG-A026	0.161644	1	0.44674	high	C1
TCGA-DC-6154	1	0	0.224371	high	C1
TCGA-F5-6864	1.03836	0	0.247968	high	C1
TCGA-AF-2690	1.43562	1	1.10786	high	C1
TCGA-EI-6881	1.36712	0	-0.944928	low	C2
TCGA-AG-A023	4.33151	1	0.457932	high	C1
TCGA-AG-A011	3.08493	0	0.421924	high	C1
TCGA-DC-6681	2.16438	0	-0.000836022	low	C1
TCGA-DT-5265	1.05205	0	0.390084	high	C1
TCGA-EI-6514	1.3589	0	0.121484	high	C1
TCGA-EI-6883	0.958904	0	0.240289	high	C1
TCGA-EF-5831	0.347945	0	0.278654	high	C1
TCGA-AG-A014	1.32877	0	0.387198	high	C1
TCGA-DY-A1DE	10.7726	0	0.335923	high	C1
TCGA-AG-3580	0.668493	0	-0.429584	low	C2
TCGA-AG-3898	4.00274	0	-0.051202	low	C1
TCGA-AG-3583	1.67123	1	-0.246804	low	C1
TCGA-AF-6136	2.03014	0	-0.30549	low	C1
TCGA-AF-5654	1.40274	1	0.299768	high	C1
TCGA-AG-3575	1	0	-0.468733	low	C2
TCGA-AF-4110	2.49863	0	-0.0952351	low	C1
TCGA-AG-3999	2.33699	0	0.328175	high	C1
TCGA-AF-6672	2.04932	0	0.205411	high	C1
TCGA-DC-6157	4.33151	0	0.300019	high	C1
TCGA-DC-4745	1.75068	0	0.0698012	low	C1
TCGA-EI-6509	1.41644	0	-0.183719	low	C1
TCGA-AG-3598	4.16986	0	-0.462779	low	C2
TCGA-AG-4021	0.331507	1	-0.109236	low	C1
TCGA-AF-2692	1.12877	0	0.11275	high	C1
TCGA-AG-3731	3.08493	0	0.115043	high	C1
TCGA-AG-4008	1.41918	0	0.136701	high	C1
TCGA-F5-6863	0.989041	1	0.12705	high	C1
TCGA-AG-3909	1.66575	0	0.298451	high	C1
TCGA-F5-6861	3.17808	0	0.0459785	low	C1
TCGA-CL-5917	6.50959	0	0.218832	high	C1
TCGA-AF-A56N	0.986301	0	-0.0511168	low	C1
TCGA-DY-A1DD	4.76986	1	0.409246	high	C1
TCGA-AG-3609	1.66575	0	0.1517	high	C1
TCGA-AF-2691	3.5863	0	0.221393	high	C1
TCGA-AH-6544	3.2137	0	-1.06143	low	C2
TCGA-AG-3728	2.49863	0	0.465469	high	C1
TCGA-F5-6571	3.52877	0	0.33961	high	C1
TCGA-AG-4005	1.16986	0	0.334458	high	C1
TCGA-DY-A1DG	4.29041	1	-0.160999	low	C1
TCGA-AG-A02N	5.16438	0	0.00330263	low	C1
TCGA-F5-6464	0.830137	1	0.374703	high	C1
TCGA-AG-3887	3.07945	0	-0.313911	low	C1
TCGA-AG-4007	0.0849315	0	0.421942	high	C1
TCGA-F5-6814	3.09863	0	0.0335254	low	C1
TCGA-AG-4022	3.83562	0	-0.263537	low	C1
TCGA-AG-3882	1.66575	0	0.313791	high	C1
TCGA-F5-6813	1.63836	1	0.409457	high	C1
TCGA-AG-3896	0.0849315	0	0.24727	high	C1
TCGA-AG-A016	0.756164	0	0.282224	high	C1
TCGA-AG-A025	4.16438	0	0.290289	high	C1
TCGA-DY-A0XA	10.537	0	0.383128	high	C1
TCGA-AG-A00H	2.16438	0	0.318147	high	C1
TCGA-AG-A01J	0.0849315	0	0.443338	high	C1
TCGA-AG-3591	2.83562	0	0.0382545	low	C1
TCGA-CL-4957	1.16438	1	0.297666	high	C1
TCGA-AG-A02X	3.41644	0	0.392125	high	C1
TCGA-BM-6198	1.76986	0	0.329436	high	C1
TCGA-AG-3605	0.0821918	0	0.212112	high	C1
TCGA-AG-3732	2.74795	0	0.259243	high	C1
TCGA-EI-6513	1.36164	0	0.120622	high	C1
TCGA-AG-3586	0.0849315	0	0.288574	high	C1
TCGA-AG-3893	2.91781	0	0.151466	high	C1
TCGA-DY-A1DF	2.01096	1	0.281799	high	C1
TCGA-CI-6620	2.76438	0	-0.573882	low	C2
TCGA-EI-6884	0.89863	0	0.0218553	low	C1
TCGA-AG-3584	2	1	0.157109	high	C1
TCGA-EI-7004	0.70411	0	0.264808	high	C1
TCGA-AG-3881	1.5863	0	0.416499	high	C1
TCGA-AG-3883	0.0849315	0	0.377639	high	C1
TCGA-EI-6506	1.71233	0	-0.214179	low	C2
TCGA-AG-3902	2.66849	0	0.192368	high	C1
TCGA-AH-6643	3.6	1	-0.283524	low	C1
TCGA-CI-6622	3.73151	0	-0.288134	low	C2
TCGA-AF-A56K	7.21918	0	0.267892	high	C1
TCGA-DC-4749	2.08767	0	-0.168881	low	C1
TCGA-DY-A1H8	2.71781	1	0.310905	high	C1
TCGA-G5-6235	4.64658	0	-0.12528	low	C2
TCGA-AG-3608	1.32877	0	0.0525643	low	C1
TCGA-EI-6507	1.66301	0	0.11473	high	C1
TCGA-AH-6547	0.208219	1	0.371574	high	C2
TCGA-AG-A00Y	1.91781	0	0.27194	high	C1
TCGA-AF-A56L	5.49863	0	0.300133	high	C1
TCGA-AG-3587	3.83562	0	0.32958	high	C1
TCGA-AG-3594	0.167123	1	-0.128801	low	C1
TCGA-AG-A002	1.74795	0	0.00382419	low	C1
TCGA-AF-3400	2.87397	0	0.0769554	low	C1
TCGA-F5-6811	2.68219	0	-0.47702	low	C2
TCGA-DC-5869	2.58356	0	-0.222016	low	C1
TCGA-AF-6655	1.66849	0	0.26766	high	C1
TCGA-EI-6511	1.32055	0	-0.0481799	low	C1
TCGA-F5-6465	4.12603	0	0.0550368	low	C1
TCGA-AG-4001	3.00274	0	0.477148	high	C1
TCGA-EI-6508	1.74247	0	-0.744353	low	C2
TCGA-AH-6644	2.29589	0	0.402991	high	C1
TCGA-AG-3582	3.00274	1	0.278629	high	C1
TCGA-AG-3892	1.08493	0	-0.774499	low	C2
TCGA-AG-3890	1.41918	0	-0.0005233	low	C1
TCGA-EI-6882	0.717808	0	-0.28541	low	C1
TCGA-F5-6812	3.0411	0	0.323977	high	C1
TCGA-AG-3885	1.49589	0	0.471307	high	C1
TCGA-AG-3727	0.0821918	0	0.425427	high	C1
TCGA-AG-A008	1.16164	0	0.0782626	low	C1
TCGA-DC-6155	1.16438	0	0.540623	high	C1
TCGA-F5-6702	2.38082	1	0.365963	high	C1
TCGA-AG-A036	9.7589	0	0.364077	high	C1
TCGA-AF-2687	3.90959	0	0.304118	high	C1
TCGA-AG-3611	1.16164	0	0.282154	high	C1
TCGA-AG-3742	0.0821918	0	0.128448	high	C1
TCGA-AG-3878	0.0821918	0	0.560509	high	C1
TCGA-AG-A00C	0.50137	0	0.0972844	low	C1
TCGA-G5-6233	1.52329	1	0.273943	high	C1

## Sheet: regression analysis results
Univariate Cox regression analysis
GENE	HR_95CI	P
TWIST1	1.207(1.052-1.385)	0.007448
CD36	1.27(1.102-1.463)	0.000929
FABP4	1.274(1.12-1.448)	0.000229
AQP8	1.133(1.012-1.268)	0.030306
TIMP1	1.161(1.02-1.322)	0.023568
NAT1	0.605(0.463-0.791)	0.000241
ADIPOQ	1.26(1.093-1.452)	0.001398
LASSO Cox regression analysis
GENE	COEF
TWIST1	0.0854552
FABP4	0.160474
AQP8	0.0914028
TIMP1	0.0596013
NAT1	-0.385131
Multivariate Cox regression analysis
GENE	COEF	HR	P
FABP4	0.186	1.20473	0.0120772
AQP8	0.103	1.10873	0.0488799
NAT1	-0.449	0.637971	0.00115887

## Sheet: GSE29624
ID	futime	fustat	riskscore	group	cluster
GSM734111	4.405	0	-0.545179	low	C2
GSM734112	4.575	1	0.461851	high	C1
GSM734113	6.1725	0	0.824016	high	C1
GSM734114	4.945	0	-0.019992	low	C2
GSM734115	2.7225	0	0.426967	high	C2
GSM734116	3.22667	1	0.417951	high	C1
GSM734117	3.5225	0	-0.668418	low	C2
GSM734118	0.745	1	0.566771	high	C1
GSM734119	0.426667	1	0.355031	high	C2
GSM734120	3.98833	0	-0.544607	low	C2
GSM734121	6.5725	0	0.480635	high	C2
GSM734122	8.76417	0	0.0445857	high	C2
GSM734123	3.98333	1	-0.488379	low	C2
GSM734124	0.509167	1	0.00701355	low	C2
GSM734125	1.70333	1	0.147627	high	C2
GSM734126	7.13417	0	0.072139	high	C2
GSM734127	4.9225	1	-0.621224	low	C2
GSM734128	7.16083	1	1.00211	high	C1
GSM734129	1.58583	1	-0.358151	low	C2
GSM734130	0.413333	1	0.269244	high	C2
GSM734131	0.476667	1	0.501083	high	C2
GSM734132	7.9225	0	-0.0830111	low	C2
GSM734133	2.4075	1	0.357357	high	C2
GSM734134	1.545	1	0.557043	high	C1
GSM734135	2.835	1	0.0205425	high	C2
GSM734136	0.12	1	0.253183	high	C2
GSM734137	2.65417	0	-0.0740336	low	C2
GSM734138	5.0625	0	-0.832585	low	C2
GSM734139	1.27083	1	0.852322	high	C1
GSM734140	1.21333	1	0.370408	high	C1
GSM734141	0.83	1	-0.384294	low	C1
GSM734142	1.8625	0	0.808198	high	C2
GSM734143	4.375	1	-0.535602	low	C2
GSM734144	7.41583	0	-0.818744	low	C2
GSM734145	4.61083	0	-0.0266862	low	C2
GSM734146	3.10917	1	0.672177	high	C1
GSM734147	5.27083	0	-0.528137	low	C2
GSM734148	5.13083	0	0.120391	high	C2
GSM734149	2.84083	0	-0.247873	low	C2
GSM734150	4.99667	0	-0.00267406	low	C2
GSM734151	4.87083	0	0.253393	high	C2
GSM734152	3.13917	0	-0.160264	low	C2
GSM734153	10.0517	0	-0.119532	low	C2
GSM734154	2.10333	0	0.0392139	high	C2
GSM734155	3.7475	0	-0.312452	low	C2
GSM734156	2.99167	0	0.0864333	high	C2
GSM734157	2.22167	0	0.202155	high	C1
GSM734158	6.99917	0	0.88618	high	C1
GSM734159	1.25417	0	-0.239406	low	C1
GSM734160	2.2625	1	0.652092	high	C2
GSM734161	4.35333	0	-0.933344	low	C2
GSM734162	5.65167	0	0.189612	high	C2
GSM734163	4.59417	0	-0.843773	low	C2
GSM734164	3.04917	0	-0.0501074	low	C2
GSM734165	5.49	1	-0.854957	low	C2
GSM734166	4.96083	0	-0.687411	low	C2
GSM734167	0.303333	0	-0.39799	low	C1
GSM734168	8.2925	0	0.696872	high	C1
GSM734169	4.87083	0	-0.780162	low	C2
GSM734170	4.345	0	-0.489562	low	C2
GSM734171	8.53667	0	0.203958	high	C2
GSM734172	4.15583	0	-0.0839899	low	C2
GSM734173	1.27333	1	-0.132349	low	C2
GSM734174	4.545	0	-0.68669	low	C2
GSM734175	0.98	1	0.753022	high	C2

## Sheet: GSE17536
ID	futime	fustat	riskscore	group	cluster
GSM437093	11.8792	0	0.757934	high	C1
GSM437094	10.2267	0	0.40626	high	C1
GSM437095	2.41333	1	0.148089	high	C1
GSM437096	9.93417	0	-0.157132	low	C2
GSM437097	4.96083	0	-0.711524	low	C2
GSM437098	5.73417	1	0.41715	high	C1
GSM437099	6.8575	0	-0.956414	low	C2
GSM437100	9.235	0	-0.73278	low	C2
GSM437101	5.49	1	-0.880627	low	C2
GSM437102	7.01083	0	-0.301201	low	C2
GSM437103	1.3725	1	-0.187206	low	C2
GSM437104	7.47917	0	-1.26328	low	C2
GSM437105	6.33917	0	-0.98874	low	C2
GSM437106	5.65167	0	0.124105	high	C1
GSM437107	4.35333	0	-0.977984	low	C2
GSM437108	5.34167	0	-0.876642	low	C2
GSM437109	4.59417	0	-0.856138	low	C2
GSM437110	4.81583	0	-0.670748	low	C2
GSM437111	4.175	0	0.174016	high	C1
GSM437112	3.64917	0	-0.0312576	low	C2
GSM437113	2.5225	0	-0.00642191	low	C1
GSM437114	0.303333	0	-0.465281	low	C2
GSM437115	3.04917	0	-0.12113	low	C2
GSM437116	1.66833	0	0.427498	high	C1
GSM437117	9.88167	0	0.0435926	high	C1
GSM437118	4.61083	0	-0.0480156	low	C1
GSM437119	11.2383	1	0.725306	high	C1
GSM437120	10.6075	0	-0.176375	low	C2
GSM437121	10.0517	0	-0.15796	low	C2
GSM437122	8.91167	0	-0.0661409	low	C1
GSM437123	0.975	1	0.170156	high	C2
GSM437124	2.39917	1	-0.128667	low	C1
GSM437125	2.235	1	-0.530846	low	C2
GSM437126	4.375	1	-0.567593	low	C2
GSM437127	2.0025	1	-0.48911	low	C2
GSM437128	7.41583	0	-0.808577	low	C2
GSM437129	8.53667	0	0.139645	high	C1
GSM437130	2.81083	1	0.143544	high	C1
GSM437131	7.10667	0	-0.230145	low	C2
GSM437132	2.21083	0	0.364002	high	C1
GSM437133	3.10917	1	0.341325	high	C1
GSM437134	7.2025	0	0.749802	high	C1
GSM437135	4.66	0	0.239433	high	C1
GSM437136	5.8875	0	0.345008	high	C1
GSM437137	6.33667	0	-0.045595	low	C1
GSM437138	6.59417	0	-0.102138	low	C1
GSM437139	6.99917	0	0.714365	high	C1
GSM437140	6.6875	0	-0.240153	low	C2
GSM437141	3.38333	0	-0.207544	low	C2
GSM437142	7.9475	0	-0.251855	low	C2
GSM437143	2.58833	1	-0.562675	low	C2
GSM437144	3.10917	1	0.615956	high	C1
GSM437145	1.835	1	0.00494728	low	C1
GSM437146	5.27083	0	-0.547007	low	C2
GSM437147	2.84083	0	-0.284721	low	C2
GSM437148	4.345	0	-0.48705	low	C2
GSM437149	5.50333	0	-0.231749	low	C2
GSM437150	4.99667	0	-0.00393483	low	C1
GSM437151	3.98833	0	-0.577754	low	C2
GSM437152	4.87083	0	0.270146	high	C1
GSM437153	3.8325	0	-0.502839	low	C2
GSM437154	5.035	0	-0.114679	low	C2
GSM437155	3.13917	0	-0.173567	low	C2
GSM437156	1.30917	0	-0.570698	low	C2
GSM437157	3.27083	0	0.427624	high	C1
GSM437158	4.15583	0	-0.0821218	low	C1
GSM437159	2.10333	0	-0.0771034	low	C2
GSM437160	3.7475	0	-0.320367	low	C2
GSM437161	2.99167	0	0.0756092	high	C1
GSM437162	2.22167	0	0.077486	high	C2
GSM437163	3.065	0	0.241824	high	C1
GSM437164	3.46	0	-0.156471	low	C2
GSM437165	1.85167	0	-0.546924	low	C2
GSM437166	2.76667	0	0.146533	high	C1
GSM437167	3.30667	0	-0.904909	low	C2
GSM437168	2.13417	0	-0.213487	low	C2
GSM437169	6.99917	0	0.858989	high	C1
GSM437170	1.25417	0	-0.297729	low	C2
GSM437171	0.698333	0	-0.213669	low	C2
GSM437172	1.515	0	0.123581	high	C1
GSM437173	2.2625	1	0.603853	high	C1
GSM437174	2.02167	1	0.627971	high	C1
GSM437175	8.76417	0	0.0431383	high	C1
GSM437176	0.98	1	0.737016	high	C1
GSM437177	5.87083	1	0.48405	high	C1
GSM437178	7.9225	0	-0.668402	low	C2
GSM437179	9.36083	0	0.273091	high	C1
GSM437180	2.2925	1	0.0325124	low	C1
GSM437181	3.82667	1	0.0793913	high	C1
GSM437182	4.50333	1	0.373541	high	C1
GSM437183	8.665	0	0.648509	high	C1
GSM437184	0.509167	1	-0.0657187	low	C1
GSM437185	8.2925	0	0.656337	high	C1
GSM437186	1.70333	1	0.138562	high	C1
GSM437187	6.38333	1	0.284197	high	C1
GSM437188	0.835	1	0.54915	high	C1
GSM437189	3.45417	1	0.685033	high	C1
GSM437190	8.02167	0	0.242872	high	C1
GSM437191	7.13417	0	0.0127087	low	C1
GSM437192	6.5725	0	0.41478	high	C1
GSM437193	1.85417	1	-1.0227	low	C2
GSM437194	6.21083	0	0.0786816	high	C1
GSM437195	4.9225	1	-0.663909	low	C2
GSM437196	3.98333	1	-0.510433	low	C2
GSM437197	0.473333	1	0.626164	high	C1
GSM437198	6.61583	0	0.683701	high	C1
GSM437199	6.1725	0	0.748174	high	C1
GSM437200	4.23	1	0.0594081	high	C1
GSM437201	5.65167	1	1.01572	high	C1
GSM437202	5.90333	0	0.126875	high	C1
GSM437203	4.21583	0	-0.429452	low	C2
GSM437204	2.88167	1	1.39945	high	C1
GSM437205	3.22667	1	0.313178	high	C2
GSM437206	4.575	1	0.405639	high	C1
GSM437207	5.66	0	0.00443277	low	C1
GSM437208	4.87083	0	-0.822629	low	C2
GSM437209	4.945	0	-0.0328409	low	C1
GSM437210	4.545	0	-0.702307	low	C2
GSM437211	1.58583	1	-0.417913	low	C2
GSM437212	2.18833	1	-0.497398	low	C2
GSM437213	4.405	0	-0.563722	low	C2
GSM437214	2.67083	1	0.231295	high	C2
GSM437215	4.6625	0	0.312332	high	C2
GSM437216	4.7225	0	-0.0114551	low	C2
GSM437217	4.2025	0	-0.559598	low	C2
GSM437218	0.353333	1	0.291194	high	C2
GSM437219	4.0925	0	-0.11257	low	C2
GSM437220	4.13083	0	-1.23179	low	C2
GSM437221	4.2075	0	-0.320102	low	C2
GSM437222	5.25417	0	0.318455	high	C2
GSM437223	4.10333	1	0.440679	high	C1
GSM437224	0.0766667	0	0.582531	high	C1
GSM437225	2.61333	0	0.501867	high	C1
GSM437226	3.35833	0	0.731026	high	C1
GSM437227	9.72	0	0.69605	high	C1
GSM437228	2.66	0	0.20656	high	C1
GSM437229	1.665	0	-0.020878	low	C2
GSM437230	2.05167	0	0.267654	high	C2
GSM437231	1.545	1	0.47826	high	C1
GSM437232	10.8958	0	-0.895474	low	C2
GSM437233	1.46833	1	-0.0216267	low	C2
GSM437234	0.443333	1	0.415009	high	C1
GSM437235	0.196667	1	0.0378132	high	C1
GSM437236	0.476667	1	0.471509	high	C1
GSM437237	1.27333	1	-0.176464	low	C2
GSM437238	7.9225	0	-0.144749	low	C1
GSM437239	0.413333	1	0.212734	high	C1
GSM437240	2.4075	1	0.350229	high	C1
GSM437241	0.270833	1	0.826551	high	C1
GSM437242	0.0766667	1	0.692279	high	C1
GSM437243	1.56417	1	1.0142	high	C1
GSM437244	4.81083	1	0.607153	high	C1
GSM437245	1.19917	1	0.109283	high	C1
GSM437246	0.426667	1	0.314931	high	C1
GSM437247	0.415833	1	0.459194	high	C1
GSM437248	2.76417	1	-0.87673	low	C2
GSM437249	4.21083	1	-0.35364	low	C2
GSM437250	0.476667	1	0.571986	high	C1
GSM437251	0.668333	1	0.385801	high	C2
GSM437252	2.835	1	-0.0130215	low	C1
GSM437253	0.12	1	0.21003	high	C1
GSM437254	3.07917	1	0.0965596	high	C1
GSM437255	5.0625	0	-0.85863	low	C2
GSM437256	3.12	1	-0.742302	low	C2
GSM437257	1.9225	1	0.173152	high	C1
GSM437258	1.65417	1	0.437297	high	C1
GSM437259	2.65417	0	-0.131362	low	C2
GSM437260	0.7175	1	-0.327775	low	C2
GSM437261	3.5225	0	-0.724553	low	C2
GSM437262	1.27083	1	0.725811	high	C1
GSM437263	1.21333	1	0.269334	high	C1
GSM437264	0.83	1	-0.512069	low	C2
GSM437265	0.745	1	0.469752	high	C1
GSM437266	2.7225	0	0.364974	high	C1
GSM437267	0.1725	1	-0.639965	low	C2
GSM437268	1.89833	1	-0.471445	low	C2
GSM437269	1.8625	0	0.75276	high	C1

## Sheet: GSE38832
ID	fustat	futime	riskscore	risk	cluster
GSM950411	1	0.130833	0.0397831	high	C1
GSM950412	1	1.46667	1.00299	high	C1
GSM950413	1	1.05583	0.189593	high	C1
GSM950414	1	0.569167	-0.0299267	low	C1
GSM950415	1	2.71083	-0.52544	low	C2
GSM950416	1	1.34167	-0.587459	low	C2
GSM950417	0	0.0358333	0.323773	high	C2
GSM950418	0	7.03583	-0.117925	low	C2
GSM950419	0	3.6525	-0.319761	low	C2
GSM950420	0	6.75833	-0.415033	low	C2
GSM950421	1	1.1525	0.23786	high	C2
GSM950422	0	9.0475	0.725115	high	C1
GSM950423	0	2.3	-0.428617	low	C2
GSM950424	0	3.45583	-0.269797	low	C2
GSM950425	0	3.41667	0.0516466	high	C1
GSM950426	0	4.5	-0.331457	low	C2
GSM950427	1	1.06917	-0.161763	low	C2
GSM950428	0	0.2975	-0.442487	low	C2
GSM950429	0	9.06083	-0.226426	low	C2
GSM950430	0	3.85	0.398055	high	C2
GSM950431	0	5.88333	-0.395117	low	C2
GSM950432	0	8.8	0.0886536	high	C2
GSM950433	1	5.76417	0.498576	high	C2
GSM950434	0	7.13583	0.572726	high	C2
GSM950435	0	7.91917	0.507366	high	C2
GSM950436	0	4.55833	0.771262	high	C2
GSM950437	0	7.6975	0.351047	high	C2
GSM950438	1	4.01917	-0.110375	low	C2
GSM950439	0	4.76667	0.691649	high	C2
GSM950440	0	8.44167	0.546341	high	C2
GSM950441	0	8.1275	-0.13372	low	C2
GSM950442	0	8.925	-0.169514	low	C2
GSM950443	0	4.53917	-0.250948	low	C2
GSM950444	0	6.98083	0.42379	high	C2
GSM950445	0	2.91667	0.211985	high	C1
GSM950446	0	2.5775	0.17321	high	C1
GSM950447	0	1.21917	-0.694234	low	C2
GSM950448	0	1.01417	0.24211	high	C2
GSM950449	0	0.025	-0.311817	low	C1
GSM950450	0	2.5275	-0.200929	low	C2
GSM950451	1	0.710833	0.106109	high	C1
GSM950452	0	1.59167	0.386337	high	C1
GSM950453	0	2.61417	-1.28312	low	C2
GSM950454	0	0.9525	-0.0428681	low	C2
GSM950455	0	1.9025	0.102156	high	C1
GSM950456	1	0.0808333	-0.456718	low	C2
GSM950457	0	2.23333	0.664525	high	C1
GSM950458	0	2.25833	-0.47575	low	C1
GSM950459	0	1.73083	0.216283	high	C1
GSM950460	0	5.29417	-0.706276	low	C2
GSM950461	0	3.0975	-0.225239	low	C2
GSM950462	0	3.3725	0.0115978	high	C1
GSM950463	0	0.614167	-0.362714	low	C1
GSM950464	1	0.789167	0.0710224	high	C2
GSM950465	0	2.06917	0.0607203	high	C1
GSM950466	1	3	-0.236029	low	C1
GSM950467	0	3.08333	-0.338728	low	C1
GSM950468	0	0.319167	-0.241485	low	C1
GSM950469	0	1.15583	-0.23222	low	C1
GSM950470	0	2.09167	0.747909	high	C1
GSM950471	0	9.20833	0.309591	high	C2
GSM950472	0	2.61083	-0.816202	low	C2
GSM950473	0	3.01083	0.356683	high	C1
GSM950474	0	3.5725	-0.380796	low	C2
GSM950475	0	4.59167	-1.24085	low	C2
GSM950476	0	4.91917	-0.538665	low	C1
GSM950477	0	1.8025	-0.371794	low	C1
GSM950478	0	3.0025	0.0846121	high	C2
GSM950479	0	1.73583	-0.0643432	low	C1
GSM950480	0	1.08083	-1.14037	low	C2
GSM950481	0	4.7	-0.62345	low	C2
GSM950482	1	1.35	0.0897843	high	C2
GSM950483	0	2.56667	-0.966727	low	C1
GSM950484	0	1.7025	0.847913	high	C1
GSM950485	0	1.6475	-0.200875	low	C1
GSM950486	0	1.50583	-0.578508	low	C1
GSM950487	0	1.76417	0.216418	high	C1
GSM950488	0	1.61417	0.213035	high	C2
GSM950489	0	3.33917	-0.0306122	low	C1
GSM950490	0	4.41917	-0.141673	low	C1
GSM950491	1	0.0916667	0.340697	high	C1
GSM950492	0	3.725	0.402157	high	C1
GSM950493	1	1.5	0.359475	high	C1
GSM950494	1	1.06417	0.437869	high	C1
GSM950495	0	0.766667	0.149771	high	C1
GSM950496	0	2.0275	-0.0176336	high	C1
GSM950497	0	0.360833	-0.108906	low	C2
GSM950498	0	4.7025	-0.746823	low	C2
GSM950499	0	2.00833	-0.295407	low	C2
GSM950500	0	1.69417	-0.195377	low	C1
GSM950501	0	0.0975	-0.181102	low	C1
GSM950502	1	0.169167	-0.954012	low	C2
GSM950503	0	4.125	-0.161409	low	C1
GSM950504	0	2.9475	-0.795455	low	C2
GSM950505	0	0.9525	0.0696968	high	C1
GSM950506	0	0.7025	-0.333234	low	C2
GSM950507	0	0.8	-0.130064	low	C1
GSM950508	1	3.41417	0.527385	high	C2
GSM950509	0	4.51417	0.816791	high	C2
GSM950510	1	0.683333	0.749532	high	C1
GSM950511	1	0.2975	0.604786	high	C2
GSM950512	0	6.6975	-0.458964	low	C2
GSM950513	0	7.91917	-0.281447	low	C2
GSM950514	0	4.18083	0.724317	high	C2
GSM950515	1	2.56667	0.0872619	high	C2
GSM950516	0	7.43083	0.248226	high	C2
GSM950517	0	4.33917	-0.472822	low	C2
GSM950518	1	0.433333	0.327897	high	C2
GSM950519	0	7.01667	-0.73492	low	C2
GSM950520	0	9.28333	0.164644	high	C2
GSM950521	0	0.6525	-0.735328	low	C2
GSM950522	0	7.95583	-0.173872	low	C2
GSM950523	0	8.8725	-0.36177	low	C2
GSM950524	1	0.533333	1.27335	high	C1
GSM950525	0	7.70583	0.360913	high	C2
GSM950526	1	7.73083	1.06145	high	C1
GSM950527	1	4.08333	0.654408	high	C2
GSM950528	0	7.68333	0.533526	high	C2
GSM950529	0	7.65	0.0484398	high	C2
GSM950530	1	1.95	1.42664	high	C1
GSM950531	0	1.7975	0.446133	high	C2
GSM950532	0	2.75583	0.609702	high	C2

## Sheet: tumor microenvironment
ID	B_cells_naive_CIBERSORT	B_cells_memory_CIBERSORT	Plasma_cells_CIBERSORT	T_cells_CD8_CIBERSORT	T_cells_CD4_naive_CIBERSORT	T_cells_CD4_memory_resting_CIBERSORT	T_cells_CD4_memory_activated_CIBERSORT	T_cells_follicular_helper_CIBERSORT	T_cells_regulatory_(Tregs)_CIBERSORT	T_cells_gamma_delta_CIBERSORT	NK_cells_resting_CIBERSORT	NK_cells_activated_CIBERSORT	Monocytes_CIBERSORT	Macrophages_M0_CIBERSORT	Macrophages_M1_CIBERSORT	Macrophages_M2_CIBERSORT	Dendritic_cells_resting_CIBERSORT	Dendritic_cells_activated_CIBERSORT	Mast_cells_resting_CIBERSORT	Mast_cells_activated_CIBERSORT	Eosinophils_CIBERSORT	Neutrophils_CIBERSORT	T_cells_MCPcounter	CD8_T_cells_MCPcounter	Cytotoxic_lymphocytes_MCPcounter	B_lineage_MCPcounter	NK_cells_MCPcounter	Monocytic_lineage_MCPcounter	Myeloid_dendritic_cells_MCPcounter	Neutrophils_MCPcounter	Endothelial_cells_MCPcounter	Fibroblasts_MCPcounter	aDC_xCell	Adipocytes_xCell	Astrocytes_xCell	B-cells_xCell	Basophils_xCell	CD4+_memory_T-cells_xCell	CD4+_naive_T-cells_xCell	CD4+_T-cells_xCell	CD4+_Tcm_xCell	CD4+_Tem_xCell	CD8+_naive_T-cells_xCell	CD8+_T-cells_xCell	CD8+_Tcm_xCell	CD8+_Tem_xCell	cDC_xCell	Chondrocytes_xCell	Class-switched_memory_B-cells_xCell
TCGA-F4-6854	0.0471709	0	0.0458569	0.0941508	0	0.148592	0.0876053	0.00719496	0.0487202	0	0	0.0320853	0	0.264739	0.0883479	0.097721	0.00513451	0	0	0.0326813	0	0	1.92794	1.47783	1.29516	1.2703	0.282223	2.73723	1.66772	1.96095	3.09121	7.12437	0.144948	0	0.0575661	0	0.00393825	0.0144546	7.32e-06	0	0.00127982	8.39e-19	0.00281663	0.00692483	1.81e-18	0	0.0459174	0.0145316	0.00368511
TCGA-AA-3561	0.0866368	0	0.0615768	0	0	0.173582	0.150144	0.0172354	0	0.0277346	0	0.00570591	0	0.0455446	0.0985796	0.229741	0	0	0.0545507	0	0.00879441	0.0401744	1.32167	0.502229	0.467282	0.559287	0.081368	1.82207	0.833758	1.64973	1.81074	4.93141	0.0778923	0	0	0.000155359	0.0143529	0.0488646	2.56e-19	0	1.74e-18	1.8e-18	0.00678906	0.000629624	0	1.64e-17	0.0306861	5.42e-19	0
TCGA-AA-A00O	0.0527808	0	0.00948685	0.0410893	0	0.136763	0	0.0213234	0.0913548	0	0.052125	0	0	0.416797	0.066761	0.0991726	0	0	0.012346	0	0	0	2.21387	2.68435	0.881293	0.577545	0.200966	2.76917	1.30007	1.79189	3.6821	6.82139	0.105285	0.00165005	0.0667677	0	3.1e-17	0	0.0286478	2.28e-18	0	0.00266699	0	0.0484618	0	2.41e-19	0.0281369	0.0242218	0.0149973
TCGA-DM-A28F	0.0334017	0	0.184696	0.120599	0	0.0977187	0.00762142	0.161457	0.0850016	0	0	0.0343037	0.00100584	0.120351	0.131849	0.0131534	0.00884101	0	0	0	0	0	1.53779	0.529171	0.596745	1.40619	0.150809	1.25656	0.493527	1.41574	1.88487	5.27356	0.0911258	0	5.96e-18	0.0430111	8.15e-19	0.0273196	0.00061138	0	0.0114571	0.0332203	0.00870455	0.0172121	9.26e-19	1.34e-18	0.0042817	0	0.026901
TCGA-AA-3866	0.023762	0	0.0213526	0.0068257	0	0.205428	0.0541837	0.0286363	0.0323896	0	0.0147214	0	0	0.27691	0.0854629	0.188347	0.0243591	0	0	0.0139175	0	0.0237052	2.54115	1.30725	1.44071	1.48284	1.06743	4.13472	2.61969	2.00731	2.63517	7.44419	0.358282	0	0.136086	0.0368199	0.0197131	0.0537556	0.00476629	0	2.32e-18	0.0323481	1.09e-20	0.0191532	0.0377843	0.00143256	0.192436	1.35e-18	0.014936
TCGA-AA-3524	0.0137533	0	0.157871	0.105406	0	0.136655	0.110168	0	0	0	0	0.0480276	0.00348696	0.0747501	0.0644967	0.107685	0.0703493	0	0	0.0661446	0.0262705	0.014935	1.69385	2.37061	1.16877	0.803922	0.962768	2.23209	1.32807	1.95171	1.78917	6.17679	0.06326	0.00457308	0	0.00996211	0.00159884	0.0430219	0	0	8.55e-18	0	0.00980758	0.00347428	0.0202438	4.38e-18	0.0569644	0	0.0127654
TCGA-AA-3877	0.0104644	0	0	0.00800726	0	0.280583	0	0.061639	0.0280098	0	0	0.0423826	0	0.103509	0.134519	0.0505339	0.0177388	0	0	0.0317965	0.0628264	0.16799	1.95405	2.01371	1.65139	0.804059	0.545799	3.4474	1.71295	2.86749	2.8741	7.27043	0.156283	1.55e-20	0.0597915	0.00362195	9.43e-20	0.0310439	0.00040749	0	3.67e-18	0.011584	0.000959985	0.0151311	0.0200366	0.00266569	0.0629012	0	0.00753414
TCGA-AA-3986	0.0395364	0	0.153837	0.0876536	0	0.117537	0.079547	0.038766	0.0406717	0	0.00158431	0.0130884	0	0.145409	0.114825	0.0996797	0.0153559	0	0.0481204	0	0.00438943	0	2.75342	1.56462	1.26846	2.57851	0.610981	3.08688	2.42621	2.31957	2.09164	5.99272	0.334355	0	3.66e-19	0.101591	0.0433809	0.0628564	0.0289676	0	0	0.0638945	0.0103634	0.0401897	0.0368777	0	0.170894	0.00382044	0.0531859
TCGA-AA-3862	0.00159845	0	0.0419076	0.163467	0	0.135667	0.116559	0.0346548	0.0331525	0	0	0.0120908	0	0.138494	0.0854808	0.103658	0	0.000834932	0.0336422	0	0.0739794	0.0248147	2.08862	1.39802	1.16098	1.27728	0.553765	2.63994	1.40819	2.05475	2.03717	5.45297	0.166132	4.22e-19	1.28e-17	0.0412501	0.0216911	0.0645482	6.42e-20	1.82e-18	3.17e-18	0.00663898	0.00164605	0.0152764	0.0236996	0	0.0590666	0	0.0319533
TCGA-NH-A6GC	0.107401	0	0.271815	0.0203433	0	0.183186	0.0110059	0	0.0347051	0	0	0.0773782	0.00487255	0.152027	0.00474386	0.114346	0	0	0.0181762	0	0	0	1.4048	0.977756	0.711277	1.00578	0.238284	1.82577	1.3273	1.27228	2.22346	6.89948	0.0406498	0.00497493	0.152708	0.0209892	0	0.00587742	0	0	0.0263971	0.0483281	0	1.27e-19	0	0	0.0250261	0.0339122	0.0349964
TCGA-AA-A010	0.0683075	0	0.0751941	0.161449	0	0.0188907	0.040534	0.0914583	0.0621095	0	0.0166033	0.0554669	0	0.162408	0.089619	0.103826	0	0	0.048502	0	0	0.00563198	1.8954	0.203013	1.47498	1.16815	0.551276	2.52325	0.728248	1.93381	2.20236	5.45652	0.132291	0	0	0.0335194	0.0264226	0.020766	2.04e-18	0	0	3.78e-19	7.09e-19	0.00182809	2.55e-18	0	0.0323303	1.9e-18	0.0162891
TCGA-A6-2675	0.0668362	0	0.0602035	0.0151062	0	0.0946476	0	0.0202036	0.0667798	0	0	0.01988	0	0.309663	0.0934198	0.198706	0.000796166	0	0	0.0249695	0.0122536	0.0165353	2.00748	0.433921	1.29574	1.52253	0.60641	3.80253	1.957	2.63515	3.03467	7.70681	0.237378	0.0072608	0.172955	0.0127407	5.4e-19	0.021031	0	0	0.00230414	0.00657958	0.00497544	1.7e-19	0.000112269	0	0.0957698	0.0226591	0.00190069
TCGA-AA-A00D	0	0	0.0717107	0.181229	0	0	0.094163	0.0294742	0.0713385	0	0	0.0878286	0.00608673	0.0639074	0.124631	0.100536	0.0346536	0.0139469	0.110995	0	0	0.00949906	2.68941	1.35564	1.99574	2.23814	0.67921	3.60883	2.06734	1.93596	2.3974	6.22556	0.375471	0	0.0267929	0.0784739	0	0.0515963	0.0162663	0.000963989	4.86e-19	0.0311189	0.0149851	0.0577169	0.0527262	0.0291123	0.137657	3.14e-19	0.0382616
TCGA-AA-A00U	0.0112166	0	0	0.0927935	0	0.352748	0	0.103638	0.0684202	0	0.0233166	0	0.0207113	0.114498	0.027184	0	0.00390762	0.0485507	0	0.133016	0	0	1.90735	0.575216	0.738346	0.626135	0.158896	1.76118	0.568106	1.43247	2.44169	5.65942	0.0559652	6.96e-19	5.72e-05	0.00921464	1.01e-19	0.0319843	0	0	4.43e-19	0.00456288	0.0109467	0.00103659	0	0	0.0333441	0	0.0199982
TCGA-AA-3519	0.0536013	0	0.27364	0.0137957	0	0.118755	0.116691	0	0.00144915	0	0.0486229	0	0	0.169628	0.0346355	0.0656974	0.00398369	0	0	0.079796	0.019705	0	1.40081	0.210888	0.425342	0.904985	0.133459	1.95781	0.926859	1.86223	2.09416	5.46884	0.145774	0.00204295	0.0053743	0.004889	0.00349263	0.0165807	0.00120585	4.58e-18	1.75e-19	0.00562277	7.2e-21	1.63e-19	4.31e-18	5.33e-18	0.0564875	1.29e-17	0.00240109
TCGA-AA-3848	0.0362421	0	0.0516857	0.0171356	0	0.0788847	0.151016	0	0.0523947	0	0.0502717	0	0	0.318042	0.0589058	0.0959011	0.0332537	0	0	0.056267	0	0	1.94953	0.67075	0.667249	0.955796	0.201082	1.77758	0.626187	1.60828	2.11641	5.44101	0.11163	0	0.0223374	0.0112876	0.0375131	0	0	2.48e-18	0.0495347	0.0364973	2.86e-19	0	0	0	0.0204514	7.11e-19	0.0121443
TCGA-D5-6922	0.0529194	0	0.00913212	0.0718907	0	0.158333	0	0.0315978	0.0834441	0	0.0286388	0.0064027	0	0.254075	0.124512	0.146566	0	0	0.0187221	0.00963518	0	0.0041299	2.08626	1.31701	1.23725	1.01421	0.574419	3.4054	1.67069	2.11689	3.13367	7.8299	0.16261	0.00389986	0.162411	9.07e-19	0.00321321	0.0122528	0	0	0.0215128	0	0.00552971	0.0159507	0	4.61e-18	0.0164651	0.0399433	0.000740549
TCGA-AA-3856	0.0221385	0	0.0928817	0.0330796	0	0.166579	0.013396	0.0247981	0.0749663	0	0	0.0325927	0.00941012	0.243257	0.119905	0.0611742	0.0513353	0	0.0544861	0	0	0	2.40458	1.74489	1.09246	2.06243	0.436706	3.08223	2.80633	1.88637	2.21836	5.7033	0.27891	0	0	0.0761101	0.00670351	0.0464965	0.0148558	1.53e-18	7.97e-05	0.0531969	0.0117445	0.0230778	0.0253537	0	0.20209	0	0.0237491
TCGA-G4-6323	0.376301	0	0.203859	0.0557467	0	0.187819	0.0164581	0.0170523	0.0336234	0	0	0	0	0.0213604	0.0239748	0.0481319	0	0.00141493	0.0142582	0	0	0	2.31021	1.08835	0.801739	4.86446	0.464228	1.58212	1.30681	1.38807	2.06477	3.83776	0.15204	7.04e-19	0	0.500633	6.15e-19	0.044574	0.0252256	2.56e-18	0.0186106	0	0.00335421	0.0213634	0.0129202	7.87e-18	0.0465737	0	0.111111
TCGA-F4-6703	0.0149525	0	0.0304991	0.0781336	0	0.129706	0.0437925	0.0234803	0.0166596	0	0.0545041	0.01629	0.0018105	0.257693	0.119768	0.123705	0	0	0	0.0706133	0	0.0183932	2.87832	1.68208	2.27449	1.95974	1.14099	4.86803	2.27856	2.4991	3.62253	8.99225	0.492874	0.163111	0.323838	0.0562283	0.0385292	0.0440834	0.0209967	0	2.32e-18	0	0.00252999	0.0260277	0.0428612	0.0428666	0.186831	0.0922751	0.00686335
TCGA-AA-A01V	0.0388248	0	0.0234545	0	0	0.327189	0.155545	0.0599295	0.0790997	0	0.0668845	0	0.00755134	0.153346	0.00274356	0	0.00111077	0.0311265	0	0.0531942	0	0	2.37993	2.45554	0.750281	0.50379	0.336924	1.955	0.456008	1.65184	1.9065	4.12509	0.101231	7.47e-19	3.05e-18	0.00462544	0.0247401	0.0224551	4.13e-18	0	0.0473682	0.0404545	0	0	0	1.07e-18	0.0250942	2.55e-18	0.0118122
TCGA-AA-A00K	0.0445007	0	0.104963	0.0554503	0	0.122442	0.131304	0.00285974	0.0758669	0	0.01351	0	0	0.286053	0	0.0500397	0	0.0227237	0	0.0902869	0	0	2.05458	0.978855	0.908097	0.982477	0.226727	2.16019	0.686689	1.73167	2.4025	5.95961	0.100048	2.17e-05	0.0588535	0.00538238	4.49e-18	0.012233	1.19e-18	3.22e-18	0	0.0470179	5.85e-21	0	0	0	0.0211456	9.48e-19	0.0220363
TCGA-D5-5538	0.0021769	0	0.045707	0	0	0.083012	0.00759833	0.0127954	0.0353659	0.0193943	0.0410826	0	0	0.359607	0.0355111	0.190521	0.0113631	0	0	0.115027	0.0237293	0.0171091	2.16011	1.74696	1.17849	1.82817	0.359364	4.10825	2.24362	2.11896	2.7776	7.09088	0.289164	0.00234409	0.0714098	0.0351005	0.00381765	0.0496626	2.79e-19	2.53e-18	8.22e-19	1.48e-19	0.00169683	0.00634691	0.00373097	4.79e-18	0.123063	0.00592502	0.0126058
TCGA-A6-5660	0.0169037	0	0.0276569	0.0266612	0	0.134165	0.052592	0	0.020166	0	0.00949743	0	0	0.397571	0.0274577	0.171493	0.0170275	0	0	0.0609715	0.0298359	0.00800124	1.38572	0.571337	0.576081	0.577797	0.139759	2.89603	1.68432	1.81647	2.55469	6.68635	0.076592	3.24e-20	0.0512644	4.82e-19	0	0.0313282	1.56e-18	5.71e-18	0	0	0.00721904	4.64e-20	3.77e-18	4.62e-19	0.0786613	6.29e-19	0
TCGA-AA-3821	0.0310683	0	0.00282732	0.0499506	0	0.264104	0.0499704	0.0218994	0	0	0.0511375	0	0	0.187476	0.0629481	0.161105	0.014238	0	0.0527407	0	0.0324167	0.0181177	1.73998	1.83508	1.50709	0.536695	0.941137	3.24951	1.65742	1.96033	2.49	6.70803	0.124268	9.56e-20	0.0496664	0.000686848	1.19e-18	0.0330636	9.58e-19	4.7e-18	4.51e-19	0.0415425	0.000534936	0.0112781	0.00204097	1.23e-19	0.0842824	1.6e-18	0.00810641
TCGA-A6-6651	0.03551	0	0.0670019	0.0537647	0	0.0294159	0.0470885	0.028551	0.0198296	0	0	0.0136528	0	0.416976	0.0627539	0.120943	0.00534035	0	0.0989695	0	0.000202208	0	2.35383	1.78676	1.2103	3.37573	0.309462	3.98006	2.65105	2.02757	3.77201	8.56662	0.408597	0	0.285636	0.0560498	4.7e-18	0.00688838	0.022793	0	1.32e-18	9.07e-18	0.00374413	0.0418692	0.004307	1.75e-18	0.202517	0.130515	0.0104783
TCGA-AD-5900	0.0602718	0	0.0127101	0.204831	0	0.0913808	0.0403243	0.0204273	0.0752741	0	0.0748624	0	0	0.153356	0.10255	0.110218	0.00921868	0	0.0445759	0	0	0	2.23842	1.62091	2.0179	2.56921	1.11973	3.14228	1.79568	1.6964	2.40428	6.91216	0.204805	0.000769878	0.0793202	0.0640653	0.0606483	0.0323383	0.00785904	6.48e-21	2.38e-19	3.5e-19	0.00823444	0.0287837	0.0455068	0.00476492	0.0988855	0	0.0223297
TCGA-A6-2679	0	0	0.164098	0.163028	0	0.102968	0	0.00913015	0.099488	0	0	0.0913588	0	0.248629	0.0546273	0.0541433	0	0	0.0125292	0	0	0	1.82265	1.0943	1.40618	1.35436	0.0888295	1.55389	0.797951	1.3733	1.78396	5.37346	0.290083	0.002574	0.0545664	0.0800292	0.0610938	0	0.00693916	0	0.0189534	0.117691	0	0.0289832	0.00159189	0.0374577	0.0777579	2.64e-18	0.0636587
TCGA-AA-3837	0.0690017	0	0.242221	0.059802	0	0.22423	0.106574	0	0.0167615	0	0	0	0.0150986	0.0594217	0.100646	0.0345691	0.0549167	0	0	0.0166775	7.99e-05	0	1.836	0.499476	0.843531	1.46159	0.331723	2.22537	1.156	1.85289	2.34619	6.73432	0.182792	0.00596492	0.0792594	0.00736048	0.0266483	0.00296151	0	0	0.0033045	0.0229456	0	2.15e-19	1.79e-18	0	0.0458099	0.00510426	0.0124606
TCGA-AA-A00A	0.0456614	0	0.0245201	0.152822	0	0.0459148	0.0620517	0.0726331	0.0467687	0	0.0584949	0.0349422	0	0.251823	0.091265	0.087512	0	0.00470718	0	0.0208836	0	0	1.97779	0.75745	1.46108	1.19457	0.837893	2.61319	0.786995	1.76823	2.39942	6.68213	0.215256	0	0.0210525	0.0211461	0.0599114	0.0320124	1.18e-18	1.84e-19	0	0.0660435	0.000917162	0	0.0102075	0.00564716	0.0256	1.27e-18	0.0505428
TCGA-AA-A02K	0.0512861	0	0.042541	0.0895664	0	0.121245	0	0.0241088	0.0677016	0	0	0.0220129	0	0.245929	0.0230966	0.203694	0	0.0179658	0.0256624	0	0	0.0651911	1.19759	0.436801	0.510753	0.575657	0.0806108	2.15668	0.534514	1.77439	1.97434	4.73983	0.0761651	0	0	0.0267739	0.068392	4.66e-21	4.32e-19	2.68e-19	3.24e-19	5.74e-18	1.63e-18	0	0	0	0.0188727	1.07e-17	0.00582714
TCGA-AA-3971	0.0382687	0	0.195017	0.0814389	0	0.0510661	0.0864258	0	0.0197598	0	0	0.0402631	0	0.13464	0.0653519	0.169759	0.0309369	0	0.0870737	0	0	0	2.17779	1.51803	1.14146	2.11214	0.540374	2.83179	2.18164	2.00487	2.29281	5.8139	0.188053	0	0.00574865	0.0733766	0.00261592	0.0393703	0.0141294	2.2e-19	0.00324075	0.031813	0.0065157	0.0228935	0.017357	0	0.142401	7.33e-19	0.0313618
TCGA-5M-AAT4	0.0788303	0	0.0634981	0.108878	0	0.103228	0	0.0498981	0.0555164	0	0.0386748	0	0.00125113	0.233518	0.0527939	0.0593479	0	0.00132873	0	0.134721	0.0171726	0.00134253	1.10481	1.54932	0.55754	0.629669	0.122833	1.60064	0.365961	1.60522	2.26455	5.21145	0.0341246	0	1.89e-17	6.46e-19	9.84e-19	0.00936487	4.17e-18	3.83e-18	3.15e-18	2.9e-18	0.00466424	1.98e-18	0	1.75e-17	0.0114698	6.1e-18	0.0118629
TCGA-AA-A00E	0.0817303	0	0.0269911	0.0582464	0	0.0891635	0.067127	0.0476581	0.0376953	0	0.0204213	0.031484	0	0.241704	0.123986	0.127907	0.00660229	0	0.0392833	0	0	0	2.16917	1.21188	1.51913	2.60826	0.842134	3.45637	1.70293	2.17114	2.33996	6.115	0.427853	0	0	0.0956893	0.0643935	0.033101	0	0	3.59e-20	0.0202611	0.000690204	0.00568734	0.0104829	0.00202247	0.0707257	5.49e-20	0.0382262
TCGA-AA-3562	0.0337442	0	0.180507	0.0240541	0	0.125011	0.0747263	0	0.00229862	0	0.0309732	0	0	0.208339	0.036923	0.202655	0.0268213	0	0.0203312	0.020455	0.0131613	0	1.79845	0.321235	0.753179	1.31543	0.36047	2.67997	1.81356	2.01084	2.55864	6.62247	0.162905	0	0.0330628	0.0205395	0.00969511	0.0203747	7.67e-19	0	1.96e-18	0.0280552	0.00158888	1.96e-20	0	4.62e-18	0.0693965	2.54e-18	0.00855321
TCGA-D5-6932	0.0152097	0	0.00070772	0.070016	0	0.171307	0	0.024305	0.0635476	0	0.00337232	0.038626	0	0.331293	0.0717968	0.106036	0.00798992	0.0125928	0	0.0613721	0.0198016	0.00202631	1.91061	0.560617	0.846107	0.489764	0.24989	2.62405	1.16381	1.53164	2.7489	6.88695	0.179641	6.19e-05	0.0889662	0	0.00496027	0.0154603	0	0	0.0171604	0.0209483	0.00408614	0.0120505	3.53e-19	0	0.0687303	0.00819122	0.00596053
TCGA-AA-A01F	0.0666138	0	0.0222206	0.0501388	0	0.356689	0.156111	0.000491025	0.0586589	0	0.0175488	0.00631502	0.00619676	0.134832	0.0518793	0.072306	0	0	0	0	0	0	1.13208	0.0993625	0.258808	0.129955	0.0182663	1.04239	0.332537	1.68492	1.34679	3.70337	0.01685	9.44e-19	5.07e-18	0	0.00553604	0.0172442	0	3.83e-18	0.0207632	0.0291589	4.19e-20	0	0	5.28e-18	0.0285803	6.42e-18	0.0116534
TCGA-AA-A01P	0.00182002	0	0.0961099	0.282289	0	0.0117901	0.111573	0.00150137	0.0483969	0	0.0364849	0.00893831	0	0.129932	0.135653	0.105898	2.52e-05	0	0	0	0	0.0295879	2.5428	2.23162	2.25105	1.94298	0.640485	3.88418	1.86226	2.20269	2.85159	7.36489	0.295315	0	0.135676	0.0860016	0.0369107	0.0260567	0.0252452	1.76e-19	0	0.0647868	0.00333956	0.0920379	0.088762	0.0531048	0.063812	6.16e-19	0.0337268
TCGA-AD-6888	0.0569309	0	0.245694	0	0	0.255065	0	0	0.0207657	0	0	0.0814326	0	0.204171	0.0267775	0	0	0.109163	0	0	0	0	1.118	0.994725	0.386855	0.568065	0.130761	1.53831	0.801661	2.01932	1.55953	3.84414	0	1.15e-18	0	0	0.00876465	0.00281214	0	4.5e-18	1.48e-19	0	0	1.49e-18	4.2e-18	2.94e-18	0.0208193	1.16e-17	0.00369067
TCGA-DM-A288	0.0638643	0	0.0421594	0.0132007	0	0.0426384	0	0.0115721	0.0434008	0	0.117812	0	0	0.342377	0	0.00623125	0.00499226	0	0	0.301615	0.0101376	0	0.684266	0.302641	0.190697	0.386374	0.068412	1.41317	0.281364	1.41252	1.95704	4.93602	0.0178305	9.52e-19	1.17e-17	0.00763378	0	0.0174671	1.43e-19	0	0.00286913	0	0.00151825	0	0	6.28e-18	0.00145965	4.01e-18	0.0195497
TCGA-G4-6310	0.0599725	0	0.0259942	0	0	0.222655	0.00715378	0	0.0054061	0	0.115618	0	0	0.281761	0	0.213039	0	0	0	0.0323912	0.0360091	0	0.660047	1.47581	0.249571	0.283501	0.063057	1.1794	0.684616	1.47585	2.37062	7.25518	1.43e-20	0.00484184	0.0860341	0	2.15e-17	0.00226411	2.37e-19	1.25e-17	1.05e-17	5.58e-18	0	7.81e-19	0	0	0.0140937	0.0553337	1.27e-18
TCGA-AY-5543	0.0491987	0	0.0578171	0.0638967	0	0.196663	0	0.0722047	0.000809566	0	0.0308704	0	0.0184429	0.17784	0.12666	0.0048753	0.00599615	0	0	0.168756	0.0259699	0	1.96076	0.650765	0.907695	1.44107	0.180991	2.09106	1.15473	1.45409	1.98629	4.32705	0.175765	0	0	0.0606442	2.45e-19	0.0561993	0	0	0	0	0.0034974	0.0110308	0.00246132	9.9e-19	0.0619423	0	0.0297217
TCGA-AA-3976	0.0308214	0	0.0515834	0.101355	0	0.221456	0.0732121	0.0370411	0.00446906	0	0.00889218	0.0137667	0.00284867	0.166197	0.0288953	0.131647	0.0571238	0	0.0675336	0	0.00315799	0	1.60769	0.72369	1.03965	0.984921	0.0934962	2.29227	1.10838	1.83723	2.36279	6.06089	0.0971449	0.00260773	0.0269547	3.74e-20	0	0.0336837	9.15e-19	1.11e-18	0	1.39e-19	0.00342809	0.0016517	0.000851308	0	0.0686558	0	0.00129955
TCGA-AA-3495	0.0591729	0	0.244452	0.0949082	0	0.1277	0.0746663	0.0134428	0.0253073	0	0	0.00469754	0	0.0815485	0.0632618	0.160617	0	0.00412538	0.0298838	0	0.00163428	0.0145816	1.88228	1.3894	1.05143	1.48734	0.227647	2.46848	1.00327	2.2287	2.21473	5.51606	0.240109	1.87e-18	3.81e-18	0.0378727	0.0093385	0.043171	0	9.76e-19	0	0.00380692	0.0134805	0.0127609	0.00212402	0	0.0673765	0	0.0262075
TCGA-D5-5539	0.0622591	0	0.0391927	0	0	0.154222	0	0.00541144	0.00610457	0	0	0.00468972	0	0.450861	0.0474774	0.104214	0.000585724	0	0	0.0841132	0.0175121	0.023357	1.46016	0.927441	0.794063	1.63047	0.410718	2.95631	1.90299	2.32505	2.90409	7.0163	0.172555	0.000265766	0.0744124	0.00283779	2.75e-18	0.0221534	1.44e-18	3.7e-18	2.83e-18	0.0081626	4.56e-20	2.01e-19	6e-18	0	0.106965	9.61e-19	0.00637352
TCGA-CA-5256	0	0	0.112049	0.176349	0	0.178259	0.0608604	0.0133485	0.00737264	0	0	0.0317357	0	0.045884	0.0709396	0.216402	0.0704529	0.00547559	0.0068497	0.00325216	0.000769733	0	1.61656	0.905428	0.857655	0.696214	0.0545477	1.88217	1.74237	1.33404	1.75999	5.09341	0.108831	2.98e-19	0	0.00589401	0	0.0555425	2.49e-19	1.61e-19	0	0	0.016051	0.0215805	0.0260253	5.1e-19	0.107796	0	0.00921678
TCGA-G4-6627	0.0632593	0	0.0948362	0.17422	0	0.116819	0.0665207	0	0.04861	0	0	0.0206648	0	0.0646976	0.121766	0.0887063	0.0129579	0.0133251	0.0840897	0	0.0220021	0.00752577	2.54837	1.2716	1.57962	3.01713	0.628555	2.88029	1.8978	2.44007	3.31636	7.41808	0.334229	0.00380794	0.176205	0.0602751	0	0.0439238	0.0127968	7.85e-20	3.74e-19	1.07e-19	0.00964269	0.00942977	0.0163363	1.1e-18	0.095317	0.0239474	0.022783
TCGA-AA-3819	0.0455724	0	0.142637	0.0360718	0	0.203719	0.0313056	0.0306377	0.0494817	0	0.00962224	0	0	0.0519111	0.0104996	0.172344	0.0617341	0.0632233	0.0205063	0	0.0455225	0.0252121	1.55889	1.33039	0.595476	1.26724	0.338635	2.34386	1.60115	2.05306	2.39146	6.05084	0.177886	0.00251912	0.0100243	0.013498	0.0206377	0.0175477	0	0	0.00981435	0.00688115	0.000362243	0.000798202	0	0	0.0987019	1.01e-19	0.0166125
TCGA-A6-2686	0.0240534	0	0.010974	0.254234	0	0.103214	0.0798443	0.0159977	0.0159876	0	0.0261565	0.0366635	0	0.0863975	0.0742947	0.163477	0.0443509	0	0.0122116	0	0.0368778	0.015266	3.14751	2.2646	2.4938	1.79895	0.564595	3.8217	3.26667	2.01581	2.66159	6.4929	0.578939	0.00459738	0.0459496	0.0703353	0.128273	0.070595	0.0060802	2.52e-18	0	0	0.0252832	0.0742163	0.0782465	0.036419	0.199448	1.93e-20	0.0259674
TCGA-AA-3833	0.0402006	0	0.111462	0.131625	0	0.053661	0.079222	0.0337196	0.00570187	0	0.0177292	0	0	0.224688	0.0443269	0.0987026	0.000370518	0	0	0.11089	0.0103409	0.0373591	2.03045	1.766	1.52906	1.78171	0.552387	2.70131	1.69206	2.50831	2.64574	7.27446	0.261543	0.00111155	0.0974808	0.0126874	0.0677467	0.0132777	2.19e-18	2.01e-18	5.31e-19	0.0462064	0.00523604	0	0.00400815	4.52e-18	0.0749692	0	0.0089401
TCGA-AA-3530	0.00827933	0.0229932	0.151727	0.100373	0	0.255875	0.0442052	0.0334259	0.0161628	0	0.00390979	0	0.00331805	0.0181794	0.0484657	0.187051	0.0364369	0	0.0637944	0	0.00580333	0	2.13856	2.1475	1.15745	2.53855	0.59176	2.71333	1.68014	1.65646	2.06645	5.11008	0.167769	0	3.25e-19	0.0988741	0.011107	0.0450317	0.00274038	0.000648659	0.0107445	1.66e-19	0.00604801	0.0219156	0.0149226	1.14e-19	0.0920731	0	0.0511875
TCGA-AA-3851	0.0317255	0	0.107338	0.071929	0	0.218694	0.034532	0.0416123	0.0319565	0	0	0.0322813	0	0.114221	0.0691913	0.113011	0.0553752	0	0.0471945	0	0.0258247	0.00511403	1.90352	1.52401	0.938129	1.68101	0.523764	2.71538	2.02712	1.79629	2.32525	5.94254	0.21358	0	0.0265008	0.0371241	9.5e-18	0.0338971	0	1.45e-18	0	0.0389248	0.0030217	6.85e-22	0.00682393	0	0.108683	3.16e-18	0.0139601
TCGA-DM-A1D0	0.102344	0	0	0	0.00463037	0	0	0.0180882	0.0162732	0.0302022	0.0443327	0	0	0.601523	0.00502267	0.108399	0	0	0	0.0691844	0	0	0.644728	0.41186	0.0861813	0.270195	0.052227	1.34039	0.355628	1.30765	1.74291	3.68252	5.34e-18	9.34e-20	0	4.97e-19	7.26e-18	0.0107369	0	1.87e-18	5.93e-19	6.36e-18	0.000390081	2.73e-18	4.28e-18	0	0.0169907	0	0.00595706
TCGA-F4-6855	0.00590211	0	0.0222263	0.0206411	0	0.228145	0	0.00654646	0.0383158	0	0	0.0456272	0	0.273427	0.043677	0.267177	0.0152475	0	0.0197966	0	0.0111052	0.00216645	1.42782	0.526069	0.867067	0.768119	0.337423	3.4274	1.42727	1.70619	3.32998	8.44451	0.0825948	0.00106102	0.248003	3.71e-20	2.31e-18	0.015929	7.94e-20	9.7e-21	0.00476297	0.00382157	0.00166674	2.05e-19	0	0	0.048535	0.0533984	2.43e-20
TCGA-NH-A8F8	0.069447	0	0.0983155	0.0581538	0	0.0609222	0	0.0463986	0.0473201	0	0	0.0213926	0	0.201757	0.109795	0.195409	0	0	0.0389326	0	0.0494006	0.00275633	1.50635	0.267596	0.646048	1.17411	0.209921	2.58909	0.806188	1.54778	2.55944	6.593	0.180042	0.00510954	0.0888563	0.0105279	0	0.0098815	0.00695958	1.26e-18	0.0182276	0	0.00702795	0.00998065	0	0	0.0313735	0.0295988	0.0056576
TCGA-AZ-4313	0.0412769	0	0.0191869	0.1687	0	0.190491	0.00246632	0.0142014	0.0247097	0	0.0250692	0.00552185	0.00461012	0.270164	0.0431957	0	0.00770792	0.00652792	0	0.175291	0	0.000880019	0.971425	2.44753	0.76322	0.403243	0.145386	1.20609	0.651822	1.30748	2.01153	5.69435	0.0542237	0.0011429	0.00888112	0	0.0179175	0	6.24e-20	8.12e-18	2.72e-18	0.0379941	0	0	0	0	0.0353486	1.65e-18	0.00551497
TCGA-A6-6140	0.0778009	0	0.0709345	0.145575	0	0.195969	0.0771889	0.0186383	0.0416147	0	0.0676516	0.00989844	0.0137361	0.0924261	0.027589	0.0450834	0	0.031876	0	0.0685034	0	0.0155151	1.97531	1.59946	1.13524	0.953704	0.336787	1.96965	1.06307	2.25595	2.6231	5.16816	0.079744	0	0	0.0124492	0.0507947	0.0237091	0.00512394	9.51e-19	0.0049996	1.49e-19	0.00486189	0.0113807	0	5.31e-18	0.0330313	7.33e-18	0.0119322
TCGA-CM-5349	0.0461259	0	0	0.0272967	0	0.0746768	0.00695968	0.00491736	0.0287959	0	0.0184524	0.00913658	0	0.6083	0.0570041	0.118334	0	0	0	0	0	0	1.18617	1.00108	0.47418	2.41761	0.182419	3.55686	1.74813	1.50055	2.67129	7.34823	0.250518	0.00284068	0.140749	0.0466169	7.07e-18	0.0171559	5.9e-18	0	5.46e-19	0	0.00464666	0	1.25e-18	0	0.064301	0.00808952	0.0199015
TCGA-G4-6299	0.0118624	0	0.0587512	0.304559	0	0.0231639	0.0943479	0.0364444	0.0531831	0	0.027979	0	0.00389277	0.117297	0.069142	0.154866	0.0129629	0	0.0315489	0	0	0	2.47262	1.71013	1.95445	1.46464	0.623375	3.57905	1.73437	1.71703	2.61377	7.11181	0.251688	1.16e-21	0.0353327	0.0315645	0.0667516	0.0388031	1.68e-18	0	0.00889851	0.0269759	0.0133532	0.0381676	0.0286151	0.0139057	0.0433343	0.0414077	0.0244588
TCGA-A6-5666	0.0566993	0	0.0263345	0	0	0.132154	0.0298573	0	0.00480999	0.0144426	0.0902345	0	0	0.424319	0.0775366	0.0166201	0	0	0	0.0813485	0.00281025	0.0428338	1.09336	0.0478175	0.361432	0.481208	0.0386222	1.56842	0.441974	1.82465	2.28084	4.96361	0	0	0	0	0	0.0266628	0	0	1.76e-19	2.67e-18	0.0101337	0.00186848	0.00671852	4.11e-18	0.0265439	4.65e-19	8.43e-20
TCGA-G4-6303	0.0373369	0	0.0474126	0.0832405	0	0.137766	0.0554381	0.0306373	0.0262583	0	0.00418905	0.00677007	0	0.320674	0.0224915	0.107212	0.0072571	0.0601133	0	0.0314343	0.0102672	0.0115028	1.74873	2.42849	0.875489	1.14936	0.207372	2.92099	1.92536	2.13441	3.1136	6.94507	0.116704	0.00152407	0.072225	1.87e-19	0	0.0194115	0.000651116	5.59e-19	0.0164413	1.5e-19	0.00907001	0.0238621	1.53e-20	4.01e-19	0.0736459	0	0.00136564
TCGA-AA-3552	0.0309304	0	0.182523	0.0521031	0	0.23397	0.0646192	0.0109126	0.0553272	0	0.0303499	0	0.00308071	0.0754037	0.0695746	0.146867	0.0039762	0	0.040006	0	0.000355816	0	2.44394	1.78216	1.30241	1.78765	0.392969	3.00729	2.01086	2.05572	2.74882	5.94955	0.329267	0	0.0185081	0.0758539	0.0236625	0.0271656	0	2.12e-18	0.0191183	0.0661502	0.00614295	0.0157421	0.0108336	4.63e-19	0.101309	0	0.0393325
TCGA-CA-6717	0.0479704	0	0.0731526	0.0742379	0	0.0803772	5.2e-05	0.0293204	0.0535685	0	0	0.0364487	0	0.253033	0.109391	0.140734	0.0331538	0	0.0685612	0	0	0	2.52514	1.66316	1.74135	3.52927	0.748336	3.68492	3.42501	1.92034	3.42101	7.83705	0.456847	0.00105802	0.149856	0.104695	2.4e-18	0.0481927	0.0194234	0	3.48e-18	0	0.00896835	0.021357	0.0303244	0	0.192278	0.0878537	0.0325684
TCGA-AM-5820	0.0486089	0	0	3.02e-05	0	0.225022	0	0.0187567	0.00441969	0	0.030767	0	0	0.124763	0.0848307	0.370062	0	0	0	0.0711876	0.00700104	0.0145513	0.779677	0.685985	0.539708	0.450706	0.0767725	2.83069	0.873037	1.574	2.76618	6.6344	0.0898002	0.00387184	0.017113	0	0	0.012924	0	0	0	0	0	4.06e-18	0	1.29e-17	0.00408046	0	0.000791085
TCGA-CA-5254	0.0839192	0	0.144313	0.0192899	0	0.270422	0	0	0.0563207	0	0	0.0215001	0	0.247315	0.05162	0.0762978	0	0	0.0266221	0	0	0.00237992	1.41219	0.70558	1.01579	1.47782	0.286683	2.5039	0.517283	1.68176	2.1152	6.5035	0.0844801	4.16e-21	0.021426	0.0383179	0	0.0149634	0	0	0.00489866	0.019265	0.00427542	0.00674652	0.00137213	0	0.00151741	0.0276509	0.0122083
TCGA-G4-6293	0.0548305	0	0.220903	0.0711256	0.0158575	0.152007	0.187865	0	0.00354018	0	0.0309511	0.0101508	0.0055559	0.144832	0.0389099	0.00615486	0.0055758	0	0.0517412	0	0	0	2.52415	1.06212	1.21635	1.79002	0.471206	2.50222	1.34224	1.92112	2.49904	5.65401	0.166861	1.79e-18	0.00305775	0.0599435	0.00649042	0.0547524	0.0219428	6.8e-19	0.0106097	0.0260752	0.0073261	0.0184932	0.0128071	0	0.073003	1.27e-18	0.0433853
TCGA-D5-6898	0.0205743	0	0	0	0	0.110766	0.0553201	0	0.0505117	0	0.0714471	0	0	0.413783	0.0789896	0.0997993	0.0148108	0	0	0.0830598	0	0.000938792	1.94828	1.60692	0.989862	1.35774	0.606074	3.42925	2.47783	2.20617	3.02783	7.1443	0.233668	2.36e-20	0.110163	8.84e-21	5.03e-19	0.0195299	0.00504326	0	0.00297572	0.00402945	0.0132729	0.0193394	0.00574943	0	0.0944031	0.0303924	0.00761307
TCGA-AA-3506	0.0417835	0	0.103187	0.128976	0	0.154622	0	0.0221098	0.061859	0	0.00458771	0.0208298	0	0.204964	0.028786	0.119409	0.00243861	0	0	0.0934702	0	0.0129779	2.09911	1.73474	1.07253	1.44064	0.254607	2.74579	1.39604	2.24839	2.31698	6.74612	0.198766	0.00152725	0.122287	0.0169863	0.0169514	0	0.00559431	1.15e-17	0.00106643	0.0607195	3.82e-20	7.42e-19	0	3.22e-18	0.0592482	0	0.0182203
TCGA-D5-6930	0.0982887	0	0.0946563	0.16506	0	0.111956	0	0.0318348	0.0125789	0	0	0.0904081	0.00975339	0.158726	0.139004	0.042413	0.0124178	0	0	0.032903	0	0	2.19016	3.35609	1.79533	3.69314	0.69589	2.92816	1.64697	1.57655	2.81363	7.26406	0.291674	0	0.145276	0.151516	0.0030668	0.0281595	0	0	0	5.63e-20	0.00520391	0.0193268	0.0359684	1.96e-21	0.0659364	0.00281183	0.0517646
TCGA-A6-5667	0.072565	0	0	0.098621	0	0.16843	0.0584853	0.0392364	0.0328392	0	0.024246	0	0	0.223273	0.0369824	0.118042	0	0.0645501	0	0.00574727	0.0291955	0.0277862	1.27403	2.27968	0.642011	0.443836	0.121972	2.40672	1.24335	1.92389	2.7426	6.74752	0.0925689	0.0032147	0.06056	3.41e-19	0.00117293	0.0182998	0	1.02e-19	2.95e-19	1.9e-18	0.00399315	1.66e-19	0	0	0.031744	0.0195124	4.88e-18
TCGA-F4-6461	0.329603	0	0.0485249	0.0294748	0	0.191405	0.00488498	0.0241028	0.0470321	0	0	0.0213464	0	0.159974	0.0587439	0.0617461	0	0	0.0231624	0	0	0	1.98883	0.777872	0.821833	4.37557	0.247307	2.37592	1.20462	1.68895	3.15026	6.82775	0.208505	0.00278894	0.0905009	0.273146	2.3e-17	0.0195478	0	6.81e-18	0.0126523	0	0	1.29e-19	9.08e-19	1.04e-17	0.0603515	0.0287099	0.0524739
TCGA-F4-6460	0.0817478	0	0.0582767	0.0581186	0	0.218215	0	0.0398659	0.0765159	0	0.014467	0.0204486	0	0.195618	0.0970339	0.0945146	0.0333029	0	0.0118755	0	0	0	2.14879	0.940956	0.91652	2.19334	0.568889	2.74394	1.89674	1.71635	3.06362	7.26873	0.180356	0.00156914	0.15455	0.00889881	0	0.0177187	0.0204867	5.13e-19	0.00823676	0.0260465	1.1e-20	6.28e-20	1.35e-19	0	0.0651638	0.0174802	0.000894078
TCGA-G4-6628	0.00405166	0	0.00507419	0.320563	0	0	0.197271	0.0380305	0.0295827	0.00822164	0.0262626	0.0122566	0	0.0480534	0.129573	0.107993	0.0241245	0.0180056	0.0309369	0	0	0	3.03796	2.87052	2.67684	1.66518	1.66016	3.89415	2.45855	1.88682	3.0199	6.48849	0.526599	0	0.0118452	0.0545409	0.149649	0.0640122	0.0244867	3.29e-20	0	0	0.00855701	0.102219	0.107994	0.0474583	0.144439	0.00402251	0.0170254
TCGA-AY-6196	0.0560799	0	0.065588	0.134127	0	0.121591	0.00798302	0.0762838	0.0604844	0	0	0.0146229	0.0250114	0.139332	0.112768	0.141869	0.0393052	0	0.00495468	0	0	0	3.5903	2.64925	2.50338	4.08588	0.902692	4.77906	2.71529	2.29497	3.98753	8.36146	0.421559	0.327461	0.310069	0.187054	0.00981199	0.0570945	0.116501	0.00949372	0.00198594	0.0288564	0.00154054	0.104647	0.0936256	0.0286351	0.256552	0.102682	0.0676525
TCGA-AA-3688	0.0160043	0	0.15702	0.0233971	0	0.195545	0.134969	0.000468784	0	0.0019243	0	0.0160502	0	0.187937	0.0468376	0.14565	0.0118387	0	0.0555142	0	0	0.00684342	1.85933	0.621149	0.859589	1.08587	0.110756	2.46985	1.28625	2.14096	2.27718	5.85553	0.114698	0	1.09e-17	0.0147198	0.0261023	0.0267259	7.86e-19	1.09e-18	0	0.0103262	4.05e-19	0.00339356	0	2.17e-18	0.0443875	2.37e-18	0.00833741
TCGA-AA-3560	0.0123863	0	0.0955632	0.0305308	0	0.287692	0.0881817	0	0	0	0.000343153	0.0108847	0	0.0681011	0.0345547	0.168667	0.0743495	0.0113906	0.0770332	0	0.0286965	0.011626	1.68192	0.506805	0.760903	0.891411	0.262156	2.60507	1.52397	1.71506	2.15019	5.00689	0.148483	6.95e-19	0.0357314	0.0131017	0.0267463	0.0263653	0.00382467	0	3.84e-18	0.0379651	0.00917246	0.00378636	6.17e-19	0	0.12611	1.47e-18	0.0110163
TCGA-CM-5341	0	0	0	0	0	0.0776578	0.0309434	0.0245957	0.0043251	0.0214863	0	0.00323834	0	0.340199	0.0989257	0.244047	0.0255705	0	0	0.061612	0.0474913	0.0199079	1.70387	0.988848	0.925302	0.466849	0.152751	3.47081	2.7144	1.7084	2.10892	6.2688	0.26286	0.00548718	0.0387261	0	6.23e-18	0.0849061	0	7.41e-20	6.22e-18	0.0238193	0.0189256	0.0214777	0.0390891	5.8e-20	0.21768	0.0219346	1.47e-20
TCGA-CK-4951	0	0	0.0109505	0.0771432	0	0.0983267	0.0712156	0.0439151	0.0499625	0	0.0171408	0.0365803	0	0.214611	0.162957	0.153655	0.000878116	0.00618109	0.0144664	0	0	0.0420168	2.25646	1.28179	1.46055	0.626569	0.781436	3.48196	2.19161	2.17916	2.61022	7.36496	0.26977	0.00105917	0.123664	0.00485079	2.42e-18	0.0359087	0.00466605	0.00360253	0	0.0168278	0.000459999	0.0135359	0.0248737	0	0.0654155	1.42e-18	0.00965139
TCGA-AA-3548	0.0415551	0	0.105715	0.103968	0	0.176488	0	0	0.116842	0	0	0.0447219	0	0.110621	0.091212	0.147938	0.0261029	0	0.0348358	0	0	0	1.94793	0.982364	1.11884	1.65117	0.168701	2.35034	1.44477	1.37348	1.96307	6.04103	0.225617	0	0.0425841	0.0613272	0.0182395	0.0138909	0	0	0.00234214	0.0447138	0.00192059	0.0146317	0.0164817	0	0.0729553	2.46e-18	0.0253672
TCGA-AA-A01X	0.14836	0	0	0.0987982	0	0.170352	0	0.0148897	0.140086	0	0	0.110207	0.00732027	0.116274	0.0336812	0.0890647	0.0302307	0	0.0378109	0	0	0.00292474	1.80142	0.967538	0.430717	1.48698	0.121478	1.85917	1.11675	1.93045	2.10656	5.85466	0.120882	0.000920363	0.0138305	0.0161015	0.00274141	1.22e-19	0.00597821	0	0.0379852	0.0147769	0	0.00876467	4.03e-18	1.29e-17	0.0374014	6.23e-19	0.0148653
TCGA-QG-A5YX	0.0377074	0	0.0869825	0.0536009	0	0.276868	0	0.0653425	0.0468278	0	0	0.00521683	0	0.200707	0.0113002	0.149294	0.00460069	0.0379556	0	0.0235964	0	0	1.37099	1.58861	0.345704	0.758879	0.779819	1.84858	1.12948	1.86445	1.96302	4.53336	0.0241001	2.9e-18	6.1e-18	0.0125774	0	0.023771	0	0	5.18e-18	2.62e-18	4.2e-19	0	0	0	0.0621892	0	0.016651
TCGA-G4-6306	0	0	0.0507858	0.373266	0	0.00889584	0.124638	0.0914135	0.0852902	0	0	0.0325577	0.0104453	0.0547913	0.0906776	0.0062229	0.00747912	0	0.0635367	0	0	0	1.76395	0.841732	0.98267	0.924454	0.403772	1.34803	0.678162	1.82048	1.56143	3.57925	0.0700604	1.76e-19	0	0.0129249	0.0333596	0.0224592	0	6.95e-19	0.0115936	0.0159962	0.0147714	0.0111692	0	1.32e-19	0.0313189	5.59e-18	0.0202487
TCGA-AY-4071	0.0383921	0	0.199241	0.0213054	0	0.227523	0.00707191	0.0428644	0.0758373	0	0	0.0355862	0.0122007	0.0947721	0.100312	0.113105	0.0106646	0	0.0211238	0	0	0	2.4035	1.11982	1.49374	1.75669	0.58699	2.76307	1.46971	1.87856	2.18584	5.87388	0.221154	7.66e-20	0.0394945	0.0515014	0.0150324	0.0378614	0.0234518	0	0.0223223	0.0689738	0.0140008	0.0371035	0.0202676	0.00830192	0.0842939	0	0.0234877
TCGA-AA-3655	0	0	0.0999648	0.0251583	0	0.264785	0	0	0.0703672	0	0	0.0260735	0.00368863	0.211619	0.0688367	0.16381	0.0143703	0.0256767	0.0256499	0	0	0	2.00038	0.865127	0.866419	0.889097	0.288545	3.00721	1.67623	1.85682	2.65018	6.86832	0.0931742	0.000638639	0.0484819	3.1e-20	4.09e-18	0.0209007	0.00160003	0	9.49e-19	8.7e-20	5.6e-23	0	8.38e-20	0	0.0682927	0	0.0056167
TCGA-D5-5540	0.00606164	0	0	0.185088	0	0.0715653	0.136472	0.0796883	0	0.0271895	0	0.0107318	0	0.138226	0.128506	0.161647	0.00332535	0	0	0.0240612	0.0213525	0.00608557	1.3528	1.48831	1.07602	0.302929	0.209089	2.00144	0.93242	1.13171	1.68455	5.30954	0.106413	0	0	0.00316592	1.05e-18	0.0620976	2.56e-18	0	3.75e-19	1.35e-18	0.0185399	0.0400904	0.0254631	2.87e-21	0.0272534	6.21e-18	1.03e-19
TCGA-A6-6137	0.000405351	0	0.102443	0.0438853	0	0.248971	0.0629023	0	0.120235	0	0	0.0309417	0.00319998	0.12108	0.0309205	0.0852574	0.0141973	0.0620042	0.0668051	0	0.00405152	0.00270027	2.52701	0.502738	0.618389	1.7341	0.625659	2.8973	2.39601	2.22936	3.05226	5.69163	0.208871	4.53e-19	4.35e-18	0.0339437	0	0.0546872	0.00153747	0.00117751	0.0354228	0.0270283	0.0067752	0.00843724	5.02e-22	1.44e-18	0.163894	1.52e-18	0.0205934
TCGA-AU-6004	0.0608446	0	0.00672025	0.0711275	0	0.11957	0.0649948	0.00543607	0.0531934	0	0.0725479	0	0	0.316537	0.0614997	0.0968856	0.029559	0	0	0.037399	0	0.00368512	2.34116	0.821302	1.57542	2.71345	0.502488	3.40511	2.62474	2.17718	2.70426	7.166	0.278922	0	0.0984372	0.0675904	0.0229978	0.0324334	0.00623449	0.00268421	0.00719138	4.48e-20	0.00158698	0.0134157	0.0156764	0	0.104316	1.3e-19	0.0262231
TCGA-AZ-4614	0.0440156	0	0	0.35924	0	0	0	0.0977291	0.0933489	0	0.0116115	0.0296924	0.0334896	0.0347946	0.0964326	0	0	0.0341331	0	0.144231	0.0212811	0	1.35365	1.82566	1.05781	0.877732	0.292933	1.32192	0.339633	1.69949	1.77039	4.66869	0.0471326	3.02e-19	1.39e-18	0.000957949	0.0132198	0.0160182	2.15e-18	7.76e-18	0	9.39e-18	0.0164299	0.0180309	0.00235911	6.64e-20	0.00479468	9.81e-18	0.0216491
TCGA-AA-3977	0.00648338	0	0	0.0653243	0	0.224352	0.00572634	0.109115	0	0	0	0.0627944	0.00888182	0.0555337	0.0964831	0.207957	0.0224321	0.00740838	0	0.11443	0.013079	0	2.4808	0.720454	1.59927	0.882565	0.827587	3.10558	1.55901	2.20398	2.2827	6.15345	0.171186	0	0.0222767	0.00923042	0.0215282	0.0493147	0	0	4.33e-18	0	0.00387375	0.00330182	0.0167952	0	0.0697877	4.8e-18	0.0052328
TCGA-CM-6161	0.006753	0	0	0.0480647	0	0.222368	0.162221	0.0383205	0.00234462	0	0.0413671	0	0.0145609	0.18862	0.0330405	0.159941	0.0472815	0	0	0.00553058	0.0295865	0	2.59709	2.29942	1.13676	1.16161	0.625324	3.23548	2.66059	2.03908	2.66249	6.52517	0.117799	0	0.0371199	0.0144933	0	0.0601825	0.0277044	0.00542778	0	0	0.00882928	0.0278678	0.015031	1.21e-20	0.110966	0.00459908	0.0118543
TCGA-AA-A02E	0.124258	0	0.0530263	0.0790796	0	0.194912	0	0.027412	0.105701	0	0	0.0712253	0.00886075	0.226881	0.0167674	0.0418512	0.02104	0	0	0.0149322	0.0140533	0	1.72542	0.561888	0.725705	0.822785	0.436384	1.6408	1.04936	1.62664	2.31191	5.28867	0.0728278	9.12e-20	0.00697169	0	0	0.0243904	2.13e-18	0	0.00157273	0.0585172	2.26e-19	0.00268815	8.02e-19	0	0.0409134	0	0.0126458
TCGA-AA-3510	0.0389111	0	0.0906824	0.0740664	0	0.144358	0	0.0433153	0.0401853	0	0	0.0713533	0	0.187359	0.111627	0.15985	0.00324371	0	0.00148754	0.00451766	0.0188174	0.0102267	1.81616	0.770449	1.07751	1.26853	0.821406	2.78137	1.23896	1.80426	2.16131	5.65784	0.286134	0	0.00744066	0.0506573	0.0219346	0.0130077	0	2.54e-18	0	0.0239633	0	8.75e-20	3.77e-19	0	0.0418424	0	0.0350955
TCGA-AY-6386	0.0503517	0	0.119135	0.0726282	0	0.114907	0.0378969	0.0377206	0.0551942	0	0.0394288	0	0	0.31483	0.03532	0.0312053	0.0126575	0.00315176	0	0.0685695	0.000960842	0.0060427	1.81277	0.867343	0.833963	1.17195	0.578425	2.34152	2.00155	1.69578	2.32512	5.40466	0.135917	1.68e-18	2.16e-18	0.0237581	0	0.0253045	0	0	1.44e-18	0.0137128	0	0	0	3.09e-18	0.111049	0	0.0244274
TCGA-AA-3555	0.0485648	0	0	0.00274332	0	0.200989	0	0.0130788	0	0	0.0130859	0.0104859	0	0.184157	0.122946	0.121264	0	0.00395737	0	0.0999093	0.0117352	0.167084	1.1808	0.560617	1.00396	0.701443	0.259143	2.82899	1.0595	2.78602	2.99142	7.0681	0.107784	2.21e-19	0.0659823	0	1.42e-18	0.0204726	0	0	0	0.00217458	1.79e-19	5.21e-19	0	0	0.0656292	0	0.00637599
TCGA-CK-5913	0.0464068	0	0	0.0572994	0	0.14395	0.0435602	0.0785895	0.0645775	0	0.0919851	0	0	0.164148	0.0559394	0.04307	0.0470149	0.0147074	0	0.104983	0	0.0437686	1.84612	1.0695	1.41342	0.665578	1.02266	3.17532	2.02235	2.37098	2.71859	7.00506	0.151878	0	0.0792032	2.23e-19	0.0248297	0.0403209	0	0.000941832	2.76e-18	0	0.000859483	1.21e-19	0.0171802	0	0.0994651	0	0.00974344
TCGA-AA-A00L	0.0272459	0	0.0927456	0.0700973	0	0.122914	0.0556579	0.017351	0.0646452	0	0	0.0839759	0	0.271713	0.0347396	0.0362377	0	0.0206069	0	0.102071	0	0	1.30373	1.49656	0.6631	0.518731	0.215335	1.6197	0.460315	1.59089	2.28986	5.00398	0.0622375	3.6e-19	6.67e-18	6.27e-19	0	0.00841995	2.93e-18	0	0.00123427	0.0267906	0	0	0	6.86e-18	0.00602214	3.1e-18	0.00366957
TCGA-AA-3980	0.0486831	0	0	0.130826	0	0.128585	0.13037	0.0898717	0.0350315	0.00725803	0	0.0392144	0	0.0331602	0.0628166	0.118441	0.0322518	0	0.0449079	0	0.0379188	0.060664	2.44526	1.60583	1.80899	0.992026	1.019	2.95706	1.65715	2.6894	2.34796	5.48722	0.191703	1.52e-19	0	0.0161729	0.0587648	0.0772641	0	9.64e-19	0	0.0121159	0.00324184	0.0442681	0.0643088	5.18e-21	0.137066	8.57e-18	0.019069
TCGA-CK-5916	0.0909165	0	0.0222212	0.0894683	0	0.193364	0.0124592	0.0377181	0.00879605	0	0.0203157	0.10463	0.00974398	0.0739108	0.123447	0.0823917	0.0626917	0	0.0593613	0	0	0.0085651	2.34179	1.43157	2.24289	1.26902	1.30376	3.84212	2.13159	2.18909	2.51863	6.73013	0.248543	2.18e-19	0.0781667	0.0478918	0.0446691	0.0692061	0.0148392	0.00656507	0	1.49e-18	0.00367216	0.0157835	0.0537312	0.0185386	0.0818	0.0179629	0.0217198
TCGA-D5-6541	0.014214	0	0.106096	0.169982	0	0	0.0499997	0.0087856	0.0403781	0.0335883	0	0	0	0.208663	0.150508	0.178745	0.0105209	0	0.00958092	0	0	0.0189392	1.75856	1.23989	1.25697	1.14814	0.251626	3.77317	0.914629	1.85969	2.39343	7.23679	0.203241	2.67e-19	0.122455	0.0561058	5.92e-18	0.0281422	0	0	0	0.00645421	0.0126185	0.024637	0.0251805	0.00308717	0.0434105	0.0315687	0.0176879
TCGA-A6-6649	0.0324843	0	0.0993883	0.0296397	0	0.226829	0.0210702	0.0122291	0.0596324	0	0.00143088	0.0106548	0.0227427	0.0882242	0.0685897	0.0976859	0.0310891	0.0282359	0.170074	0	0	0	2.23094	1.60051	1.26846	2.38166	0.551515	3.19528	2.48639	2.77186	3.54452	7.22214	0.251374	0.000653796	0.115033	0.0171173	3.08e-18	0.02141	0.00787943	0	0.00740791	0.00665462	0.00120702	0.000229762	0	0	0.140244	0.0136535	0.0246732
TCGA-AA-3869	0.0147922	0	0	0.0293803	0	0.0836084	0.0799086	0.0328612	0.00676185	0.00116106	0.0219991	0	0	0.303252	0.117776	0.15615	0.0143108	0	0	0.0789829	0	0.0590557	2.05428	1.32435	1.32798	0.948665	0.150111	3.09233	1.67113	2.5012	2.40838	5.9581	0.170156	5.14e-20	1.29e-18	0.00203576	1.5e-20	0.0418442	1.17e-18	2.09e-20	0	0.0227417	0.00699937	0.0178006	0.00233865	0	0.0779494	0	0.00260531
TCGA-A6-2678	0	0	0	0.0983082	0	0.319548	0.0927974	0.0121462	0	0	0	0.0275811	0	0.16689	0.0916619	0.148862	0.0244974	0	0.0121983	0	0	0.00550885	2.13599	1.40081	1.48845	1.17602	0.677983	3.15938	1.84154	1.61302	2.56528	6.28208	0.169316	0	0	0.0128985	0.0173298	0.0426935	0	0.000726838	0	0	0.000338573	0.02899	0.0226865	0	0.0677849	0	0.0133542
TCGA-D5-6926	0.0427007	0	0.057772	0.0389701	0	0.0347417	0.00528857	0.0159311	0.046954	0	0.0050718	0.0158568	0	0.409322	0.137722	0.0680784	0	0	0	0.0893424	0	0.0322487	1.79493	0.827169	1.26216	1.38071	0.397897	3.53756	1.4583	2.50663	3.17621	8.47539	0.149398	0.00196039	0.23078	0.00779261	0.00067582	0.0122341	4.82e-20	0	0.0157104	2.17e-20	0.0101071	0.0149024	0	0.00155259	0.0405442	0.0361914	0.00223942
TCGA-G4-6626	0.0492336	0	0	0.0364893	0	0.216342	0.16687	0	0	0	0.0155884	0.0106494	0.0127803	0.220753	0.0769201	0	0.0283566	0.0485973	0	0.0867977	0.0306223	0	1.31228	0.842215	0.792443	1.50259	0.891921	1.50099	0.573766	1.4995	2.24089	5.41993	0.0561879	0	5.85e-18	0.0223417	0.0218541	0.020101	0	1.83e-19	1.14e-18	0	0.0116289	0.00450291	1.22e-18	6.49e-19	0.000658225	0	0.028105
TCGA-AZ-4308	0	0	0.00310548	0.0931244	0	0.157801	0	0.00333089	0.119035	0	0.0194605	0.0165646	0	0.402347	0.0477914	0.0744717	0.00231867	0	0	0.0606495	0	0	1.53341	0.610417	0.640871	0.499885	0.219719	1.80158	0.816928	1.5278	2.20987	7.05616	0.145702	0.00513841	0.176343	0	0.0277288	2.92e-19	2.04e-18	6.19e-18	0.0114578	0.0277915	1.55e-18	3.79e-21	1.36e-18	1.13e-19	0.0183926	0.00364327	0
TCGA-CA-5797	0.0464958	0	0.0640652	0.123871	0	0.0261438	0.0362989	0.0248295	0.0771062	0	0	0.0187459	0	0.273294	0.157333	0.0823728	0.00295992	0	0.0664837	0	0	0	1.637	3.91553	1.00453	0.896323	0.544842	2.91757	1.56979	1.70441	3.03168	7.05315	0.137576	0.00392621	0.0736356	2.12e-18	0	0.0251942	0	2.51e-19	3.75e-18	2.84e-18	0.00917084	0.0127783	0.00918213	6.02e-19	0.0323556	0.026884	0
TCGA-DM-A28K	0	0	0	0.0343049	0	0.185417	0	0.0221095	0.0465129	0	0	0.027148	0	0.431799	0.0561823	0.117092	0	0	0	0.0794346	0	0	0.915546	0.501312	0.591352	0.377498	0.156625	2.19906	0.286953	1.41736	2.34691	4.8093	0.0239996	4.07e-19	3.54e-18	3.56e-19	1.68e-18	0.0111977	4.4e-19	2.62e-18	3.56e-18	0.024687	1.21e-18	1.32e-18	1.18e-18	0	0.0411628	0	0.00205525
TCGA-A6-6782	0.0768017	0	0.277722	0.0365226	0	0.0806856	0.0256312	0	0	0.00327558	0	0.0482618	0.0363982	0.189616	0.152877	0.041742	0.0107258	0	0	0.00976723	0	0.00997303	1.63857	1.18257	1.36884	1.40542	0.361697	2.74921	1.40144	1.92677	2.97963	6.75848	0.210572	0.0916864	0.086848	0.00856242	0.0198849	0.0164673	0	1.78e-18	2.33e-18	0	0.00778963	0.00957108	0.00152962	0.000443091	0.0560941	0.0564907	0
TCGA-AA-3531	0.0342804	0	0.0633789	0.141933	0	0.0438483	0	0.0224444	0.0708532	0	0.0408496	0	0	0.29248	0.0856356	0.11535	0.0191466	0	0	0.0698009	0	0	1.37628	0.774334	0.6152	0.63313	0.256671	2.02585	0.870529	1.69739	2.09459	5.52402	0.0613853	0	0.0124032	0.00121637	0.0202498	0	0	7.12e-18	0.0199323	0.00677699	0	0	0	2.14e-18	0.0191182	3.32e-18	0.00378083
TCGA-CM-6172	0.0760546	0	0.109063	0.0100405	0	0.256556	0.0381437	0	0.0124206	0	3.86e-05	0	0	0.219757	0.0241443	0.102819	0.0140056	0.00350599	0.0912433	0	0.0271162	0.0150913	1.53332	1.15892	0.510307	1.48169	0.58535	2.69013	1.67071	2.17345	2.90511	6.68761	0.0556068	1.69e-18	0.0223259	0.0272995	1.03e-18	0.0286272	0	0	4.32e-19	0	3.67e-19	0.00346227	0	0	0.0727903	1.04e-19	0.00757702
TCGA-CM-6676	0.0468776	0	0	0.0195987	0	0.185016	0.0380325	0.0135859	0.0519242	0	0	0.021051	0	0.40632	0.0462019	0.0880355	0.0201915	0	0	0.0631651	0	0	1.47382	0.519743	0.525878	0.655927	0.0702744	2.21072	1.48341	1.52527	2.76891	6.98163	0.0546929	0.00540972	0.0737008	0	0	0.0134727	0	0	0.00386345	2.03e-18	0.00564069	0	0	2.41e-18	0.0359272	0.0435351	4.62e-19
TCGA-AA-3675	0.0327775	0	0.0439497	0.0119695	0	0.253219	0.0911689	0.0113801	0	0	0.000714864	0.0315159	0.00460336	0.128441	0.0378723	0.169618	0.0145501	0.0511275	0	0.0393498	0.0614525	0.0162904	1.7078	1.40501	0.598743	0.791402	0.158178	2.10229	1.20848	2.06743	2.22726	6.35499	0.0607545	1.36e-19	0.00920816	2.83e-20	0.0136854	0.0255593	0	0	1.02e-18	0.00407612	0.00311412	0.00494171	0	0	0.047368	0	0.00233034
TCGA-G4-6294	0.0530592	0	0.0100474	0.0427312	0	0.351158	0.106801	0.0151635	0	0	0.0343353	0	0.00167798	0.132115	0.0369385	0.118405	0.0975674	0	0	0	0	0	1.4715	0.968201	0.48953	0.518119	0.09034	2.12472	1.5116	1.38387	1.95411	4.94143	0.0584884	0	4.12e-18	6.02e-19	0.00354627	0.0302215	0.0101333	0	1.72e-18	0	0.00266465	0.0175937	0	5.35e-18	0.054842	0	0
TCGA-AA-3858	0.0545363	0	0.181403	0.0889411	0	0.153522	0.00717323	0.0586278	0.0478429	0	0	0.0220884	0	0.08197	0.0739808	0.169035	0.0155788	0	0.0287399	0.00500534	0	0.0115548	1.55632	0.351176	0.890439	1.10921	0.39916	2.51248	1.42486	1.99328	2.51502	6.79117	0.153289	0.00339317	0.0511323	0.00488907	0.0200269	0.0089677	0	0	0	0.0143896	2.12e-22	0	0	0	0.048799	0	0.0154071
TCGA-AA-3812	0.00515669	0	0.0372849	0.0393861	0	0.00646449	0	0.00576975	0.0950691	0	0	0	0	0.68296	0.0148198	0.0535771	0	0	0	0.0595118	0	0	1.45635	1.60445	0.792673	0.658297	0.276568	2.64958	2.00978	2.08928	2.38384	7.25944	0.265742	0.00109286	0.165176	2.31e-19	0.0310741	4.56e-19	9.44e-19	1.12e-17	0.00721289	0.0459269	0	0	4.3e-18	0	0.101124	0	0
TCGA-AD-6963	0.00848132	0	0.0341235	0.312069	0	0.0484868	0.211773	0.0604633	0	0	0.00922591	0	0	0.0950064	0.109818	0.051837	0.00529599	0.000441167	0	0.00331516	0	0.0496628	2.20013	2.05478	1.40841	0.897983	0.301328	2.67168	1.42111	2.33682	2.16655	5.5876	0.159326	2.43e-20	0	0.0144925	0.0581378	0.0299681	0.0120915	0	2.86e-18	0	0.0169935	0.0448126	0.0252728	0.00961415	0.0678067	0	0.0201329
TCGA-A6-A5ZU	0.0521139	0	0.0707093	0.0382162	0	0.101923	0.00064323	0.0356896	0.0398806	0	0.0207465	0	0	0.407975	0.0969485	0.106674	0	0	0.0284801	0	0	0	1.66557	0.631151	0.902758	2.00856	0.287037	2.87464	0.939514	1.52467	2.22631	6.77437	0.247266	0.000737104	0.106946	0.0485875	0.0455503	0.0215769	0.00693711	2.84e-18	0.0151657	0.000576677	0.00503708	0.00720522	0	2.52e-19	0.0388309	0.0469841	0.016233
TCGA-NH-A50T	0.0518908	0	0	0.00740289	0	0.145853	0.0342982	0.0189995	0.0251419	0	0.0582684	0	0	0.291551	0.0165464	0.0309242	0	0.0348525	0	0.164451	0.0768729	0.0429472	0.794049	0.32987	0.391224	0.290682	0.379903	1.36667	0.413234	1.56803	1.81748	5.17004	0.0150791	1.1e-20	0	1.53e-19	0.0267424	0.0146491	8.44e-20	0	1.76e-18	0	0.0104607	0.000805565	9.87e-19	3.94e-18	0.0196122	0	0.00508702
TCGA-A6-2684	0	0.000547775	0.0259396	0.107543	0	0.0846386	0	0.0138378	0.0601403	0	0.0190575	0.01512	0.00627719	0.43601	0.0717195	0.110426	0.0338879	0	0.00492111	0.00993412	0	0	2.49022	0.960438	1.07334	1.1327	0.175453	3.15263	2.5714	1.7225	2.64657	7.58303	0.359736	0.00991062	0.196551	0.000926703	0	0	0.0181586	0	0.0131232	0.0646778	6.26e-19	0	0	0	0.191304	0.0290549	0.00431002
TCGA-F4-6808	0	0	0.0689477	0.0328962	0	0.280776	0.139414	0	0	0	0	0.0660037	0	0.246451	0.0585361	0	0.000179882	0.0217626	0	0.0337075	0.0292175	0.0221077	1.00179	2.90483	0.32755	0.419196	0.09521	1.41603	0.405268	1.56804	2.07122	5.46552	0.00714719	3.59e-19	0	0	1.43e-19	0.00683043	0	0	0	5.59e-19	0.00377349	1.16e-19	1.11e-18	4.5e-19	0	0	0.00540624
TCGA-CM-5868	0.0423153	0	0.0566444	0.0117046	0	0.113199	0	0	0.0643807	0	0	0.042847	0	0.423839	0.0532751	0.144951	0.0028157	0	0.0440283	0	0	0	1.30869	1.13757	0.550365	0.660598	0.159191	2.19811	0.851191	1.39629	2.27779	6.8941	0.0650217	0.0289444	0.0735639	0.0061975	0	0.0159065	5.54e-19	1.41e-18	5.57e-18	0	0	0	0	0	0.0325544	0.0320339	0.00261185
TCGA-A6-6138	0.0264837	0	0.0400713	0.0930001	0	0.112741	0.0539439	0.0601863	0.0441509	0	0.0480528	0.0178643	0.000805457	0.219922	0.107575	0.0965496	0.00774669	0.014006	0.0553142	0	0	0.00158665	2.61842	1.44832	1.98773	1.97561	0.759061	3.93114	2.48107	2.14657	3.16454	6.96705	0.394202	0.000380824	0.0425197	0.0519448	0.0238167	0.0526556	0.0201087	0.00420498	0	3.73e-19	0.00279618	0.0401924	0.0523663	0.0139515	0.148457	0.00369232	0.03592
TCGA-AA-A01Q	0	0.00280237	0.0306986	0.193908	0	0	0.0646975	0.131142	0.13463	0	0.00295432	0.067579	0.00310367	0.0547129	0.0731431	0.167026	0.0362533	0	0.0282278	0	0	0.00912169	1.60242	0.674641	1.32337	0.349842	0.604153	2.08838	1.18018	1.27985	1.58399	3.8225	0.161837	0	4e-19	0.028274	0.0570551	0.0351383	0.00469818	0	0.0118529	0.0507725	0.0142598	0.0264308	0.0200311	0	0.0578739	0	0.0383053
TCGA-A6-5661	0.0686612	0	0.107094	0.0189889	0	0.360191	0.0708379	0.085691	0	0.00292585	0	0	0	0.0733434	0.0572257	0.0992676	0.0175138	0.0194992	0	0.0098293	0.0071474	0.00178374	1.58673	0.624896	0.812516	1.61845	0.496185	2.47557	1.26429	2.1224	2.23241	5.97755	0.14086	1.93e-19	4.65e-18	0.0408221	0.0124971	0.0465641	0	7.81e-20	8.25e-18	0	0.00523809	2.32e-20	0	0	0.0463938	8.93e-19	0.0252226
TCGA-A6-5665	0.0648174	0	0	0.183003	0	0.198209	0.136197	0.026669	0.00250412	0	0.0463994	0.0234009	0.0228803	0.0860366	0.0781195	0.0499845	0.00365774	0	0	0.0643256	0.0137963	0	2.00152	1.62574	1.84973	1.7087	1.04016	2.28898	0.850868	2.06687	1.74567	4.67844	0.188493	0	2.99e-17	0.0544909	0.0748411	0.0496968	3.53e-18	3.83e-19	1.32e-18	6.19e-20	0.012088	0.0269835	0.0325467	0.00959227	0.0130126	0	0.0295217
TCGA-AD-6895	0.0147212	0	0	0.213232	0	0	0.189221	0.068689	0.0177949	0	0.122302	0.00374786	0	0.11251	0.0874862	0.069189	0.00477218	0.0169991	0.079336	0	0	0	2.40319	1.96569	2.04185	1.29126	0.85099	2.74222	1.93241	2.15013	2.81485	7.18031	0.251025	3.38e-19	0.0774099	0.00815897	0.0490734	0.0280594	1.33e-20	0	1.81e-18	0.0274037	0.00999284	0.0412441	0.0289512	0.0243589	0.0447951	2.09e-18	0.018188
TCGA-AA-3844	0.00192037	0	0.0751489	0.0205795	0	0.379184	0.148239	0.0401518	0	0	0.0285777	0	0	0.107658	0.049734	0.0960412	0	0.0447247	0.00658974	0	0	0.00145121	2.20497	0.263275	0.983098	0.747557	0.147365	2.16778	1.40399	1.75108	2.1232	5.24419	0.139302	0	0	0.00806362	0.0333608	0.0551379	1.99e-20	0.00371555	0	0.0408867	0.00179333	0.00147172	0.0112013	0	0.0589822	0	0.0139283
TCGA-A6-3808	0.0452884	0	0.0094399	0.00690295	0	0.128696	0.00778925	0.0684107	0.0309161	0	0	0.0362518	0	0.235387	0.0772829	0.143407	0.0157503	0	0	0.128094	0.0325804	0.0338031	2.38097	1.51607	1.46237	1.47672	0.672462	3.50788	2.5343	2.48982	3.09359	7.77967	0.277176	0.00443078	0.149835	1.68e-22	0	0.029795	0	8.35e-18	6.5e-19	0.00319495	0	4.35e-18	4.53e-21	0	0.170887	0.0285615	0.0014994
TCGA-A6-3807	0.0116283	0	0	0.0783092	0	0.0808656	0.0923417	0.0610117	0	0	0	0.0129499	0	0.158628	0.0979287	0.149836	0	0	0.0822435	0	0.0797003	0.0945574	1.77806	1.12525	1.0577	1.15942	0.372395	2.65261	1.52093	2.53833	2.30879	6.84656	0.166041	0.00231435	0.0516966	0	0	0.026229	0	7.04e-19	1.19e-18	3.13e-20	0	0.00964448	0.00686044	8.96e-20	0.049629	0	0.000259948
TCGA-NH-A6GA	0.0789351	0	0.105871	0.0218959	0	0.270802	0.047156	0.00477599	0.0360794	0	0	0.035932	0	0.125858	0.0380967	0.0843641	0.0831525	0	0.0670814	0	0	0	1.86031	2.62656	0.962127	1.06471	0.209417	3.0864	1.86443	2.00177	2.87184	6.22246	0.120725	0	0	0.0192331	0	0.0240402	7.33e-20	7.09e-18	0.0207443	0.0134519	0.00839144	0.0105191	5.04e-19	6.07e-18	0.0330683	1.13e-17	0.0278754
TCGA-CK-4952	0.0438419	0	0.0284843	0	0	0.311451	0.0119492	0	0	0	0.00919624	0	0	0.209757	0.0420867	0.0881856	0	0.018933	0	0.0629672	0.0362361	0.136912	0.964653	0.154713	0.430077	0.803933	0.095675	2.60221	0.708035	2.1722	2.56463	5.28351	0.0668673	0	0	0.0102173	0.0093624	0.025099	0	1.16e-18	0	0.0215515	6.85e-05	0	4.17e-18	2.41e-18	0.0580825	6.15e-18	0.0127561
TCGA-AA-3875	0.0782962	0	0.141719	0.0790081	0	0.0744383	0.0049713	0.0496216	0.0160696	0	0	0.0351013	0	0.0759682	0.06206	0.125087	0.0081139	0.0236577	0.0360593	0	0.0781236	0.111704	2.23362	1.31342	1.25614	1.7728	0.580523	2.67366	1.49715	3.0598	2.2063	6.40086	0.238045	2.72e-22	0.0327495	0.0458075	0.0145849	0.0344073	0.00170373	6.17e-19	7.79e-19	0.00602519	0.0123798	0.0144639	0.000785636	0	0.0939119	0	0.020882
TCGA-CM-6674	0.00850543	0	0	0.0725819	0	0.229991	0.00639	0.0172388	0.0035529	0	0	0.0747227	0.0145797	0.218902	0.174345	0.0916573	0.0219566	0	0.0655764	0	0	0	1.65581	2.3618	1.55092	1.11993	0.718828	2.96439	1.26019	1.57377	2.79247	7.07313	0.154496	0	0.106835	5.95e-19	0	0.0239289	7.83e-19	4.84e-19	2.3e-18	1.68e-18	5.73e-06	0	0.0049484	0	0.0496216	5.75e-19	0.00848533
TCGA-CA-5255	0.0243648	0	0	0.0885879	0	0.312691	0.0151881	0.0708118	0.0413523	0	0	0.0385313	0	0.0756338	0.106432	0.0708054	0.054448	0.0301673	0.0709859	0	0	0	1.11318	0.260146	0.55558	0.794458	0.168216	1.70422	1.13783	1.82942	1.47069	4.45417	0.0284779	1.79e-18	0	0	5.14e-18	0.0134667	0	0	9.75e-19	0	0	6.7e-19	0	1.08e-17	0.0459138	0	0.0121207
TCGA-A6-2671	0.0204204	0	0.00165288	0.056587	0	0.0800326	0	0.00986795	0.0450323	0	0	0.0334185	0.0028097	0.326116	0.0539065	0.27121	0	0.00308529	0	0.0582976	0	0.0375633	1.57512	1.01821	0.793133	0.424478	0.228618	2.8658	1.20972	1.97541	2.62	7.42534	0.177389	0.0301765	0.105653	0	0	0	4.7e-18	1.77e-18	0	0	2.21e-18	0	1.12e-18	2.26e-19	0.0484128	0.0164644	0
TCGA-G4-6304	0.00249885	0.00226128	0	0.121085	0	0.0215725	0.136348	0	0	0	0	0.111702	0.00181328	0.193822	0.197704	0.133946	0.0351478	0	0.042098	0	0	0	1.85344	1.0005	0.979822	0.48342	0.481563	2.50672	0.965419	1.61073	1.55217	4.38099	0.146447	0	0	0.0130474	0.0460595	0.0173689	3.96e-19	3.62e-18	0.00609656	0.00123512	0.00247675	0.00667516	2.22e-18	1.3e-18	0.0255864	1.18e-17	0.019793
TCGA-G4-6307	0.206833	0	0.0097965	0.0791499	0	0.0867033	0.10021	0	0.0994117	0	0.0744875	0.0332966	0.0521603	0.173516	0.0517185	0	0.0102297	0	0.0147661	0	0.00772093	0	1.19268	1.03766	0.19933	1.83098	0.148642	1.4232	1.05898	1.68432	1.80615	4.7218	0.0489679	1.03e-18	2.9e-19	0.0462225	0.0199897	0.00443952	3.08e-20	8.98e-18	0.0100224	0	0.0101752	0	0	7.19e-18	0.0194263	3.97e-18	0.0318451
TCGA-DM-A1HA	0.0241641	0	0.00789176	0.391929	0	0	0.073823	0.143408	0.00210366	0	0	0.0884763	0.0132415	0.0285052	0.11666	0.072017	0	0	0.0377806	0	0	0	1.15689	0.95732	0.966783	0.484995	0.249484	1.21961	0.36315	1.1792	1.48553	3.6281	0.0500644	1.11e-18	0	0.0129691	0.0101742	0.0133071	0	2.32e-18	0.00717603	0	0.0196253	0.0336361	0	0	0.00618786	0	0.0265518
TCGA-AZ-6603	0.0555887	0	0.0467553	0.0326026	0	0.22323	0.0680878	0.0426893	0	0	0.00980221	0.00263777	0.00672588	0.112552	0.196784	0.1319	0.0314492	0	0.0337062	0	0	0.0054891	1.90403	0.609093	0.84043	1.27149	0.203449	3.049	1.4208	1.92852	3.01234	7.1338	0.203215	0.00224632	0.0552708	2.57e-19	2.59e-19	0.0186909	0.011434	0	0.00562924	0	0.00136222	0.00987873	0	0	0.0325054	0.00665837	0.00289368
TCGA-AA-A00J	0	0	0	0.0286616	0	0.318354	0.0111202	0.0284524	0.0402431	0	0.0175271	0.0161205	0	0.23547	0.077859	0.167251	0.0214122	0	0	0.0325453	0	0.00498369	1.74028	0.405775	1.00858	0.429289	0.384148	2.77553	1.03574	1.77374	2.54384	6.33612	0.104029	3.42e-19	0.0227285	0.00928555	0.0302566	0.024393	0	0.00393469	0.00270664	0.0244496	0.00324539	0.000789758	0	1.12e-18	0.0510452	9.84e-19	0.00346703
TCGA-CM-4747	0.0180793	0	0.027695	0.0628014	0	0.0995015	0	0.0154145	0.117079	0	0.0184129	0	0	0.479193	0.0245084	0.0547571	0	0	0	0.0825579	0	0	1.35035	0.431035	0.295712	0.838253	0.110347	1.55107	0.676989	1.31632	2.13047	6.14676	0.107864	0.00567896	0.0951929	0	5.71e-21	3.27e-19	0	2.46e-18	0.0304279	0.0418912	6.14e-19	0	4.87e-19	0	0.0196954	0.00205164	0.0206663
TCGA-AA-3713	0.016822	0	0.132639	0.00672328	0	0.228934	0.0411171	0	0.00136402	0	0.00338731	0.0523803	0	0.127654	0.077822	0.242899	0.0219852	0	0	0	0.0462726	0	2.41306	1.69394	1.82338	2.51728	0.887662	3.27128	1.79146	2.51828	2.66447	6.21536	0.239838	1.38e-18	0.00361266	0.0701485	0.0659529	0.0526572	0.0166844	0	0	0.00830936	0.0124484	0.0270708	0.0189985	0	0.0993821	3.3e-20	0.0570491
TCGA-CK-5914	0.0685128	0	0.00532586	0.179792	0	0.14141	0.0882775	0.0637516	0	0	0	0.057449	0	0.12122	0.109678	0.0990803	0.00233036	0	0	0.0628647	0	0.000307757	1.79234	2.27572	1.49637	0.622735	0.363695	2.35047	0.845427	1.56411	2.42804	6.65203	0.0972443	0	0.00975838	0.0067641	0.0109711	0.041218	0	7.83e-19	0	0	0.0110101	0.0360423	0.0153145	0.00159882	0.0425797	0	0.00646757
TCGA-A6-2674	0.0117533	0	0.0216159	0.0260101	0	0.0982425	0	0.0131023	0.0106589	0	0.00437912	0	0	0.23222	0.0289165	0.13506	0	0	0	0.239787	0.0211474	0.157107	2.19981	0.672108	1.43413	2.24516	0.639229	4.00496	1.37262	3.4924	3.08935	8.26456	0.308965	0.00458729	0.226065	0.0650603	7.85e-18	0.0411798	0	1.28e-17	1.1e-17	0.0236374	0	2.51e-19	7.13e-20	0	0.129688	0	0.0164547
TCGA-A6-6141	0.0691791	0	0.12584	0.127729	0	0.192491	0.0116571	0.0226534	0.0970168	0	0	0.0362836	0.0169552	0.0665716	0.116005	0.0183891	0.0604095	0	0.0388203	0	0	0	2.52399	1.77248	1.31637	2.32778	0.634919	2.43026	2.25641	1.4359	2.3745	5.88528	0.213302	0	0.0401376	0.0657848	0	0.0421141	0.0169486	2.62e-20	4.7e-20	0.048904	0.0014697	0.0311709	0.0340031	0	0.126519	0.00491321	0.0305631
TCGA-AA-3982	0.0422011	0	0.025372	0.114667	0	0.202715	0.0264075	0.00302414	0.0490905	0	0	0.0145323	0	0.11622	0.0794863	0.220957	0.0546945	0	0.0506326	0	0	0	2.5907	1.25465	1.36563	1.5183	0.474928	3.36488	2.7563	2.11539	2.43536	6.21595	0.2702	0.00107157	0.00443907	0.0220058	0.035063	0.0667466	0.0156838	3.88e-20	3.98e-18	0.0386459	0.0192688	0.0313681	0.0409171	3.84e-19	0.206913	0	0.0268634
TCGA-CM-5864	0.0321251	0	0.129243	0.124363	0	0.27994	0.143116	0.00354536	0	0	0.0103397	0.00300343	0.00209295	0.112372	0.0707271	0.0534164	0.0131969	0	0.0225171	0	0	0	1.67104	1.02786	0.703189	1.30412	0.0961548	1.99768	0.974923	1.63204	2.41495	5.21805	0.0739646	6.95e-19	6.87e-18	0.0111773	0.0157761	0.0452088	0.00247493	8.7e-19	0	3.36e-19	0.0109664	0.00906872	0.00339804	5.16e-19	0.0404433	0	0.0178186
TCGA-AA-3955	0.0334941	0	0.111221	0.0467361	0	0.236326	0.0769465	0	0	0	0	0.0254065	0.000426532	0.066834	0.0409806	0.197089	0.0268442	0	0.0934166	0	0.0373462	0.00693241	1.53663	2.32507	0.560425	0.78045	0.382969	2.30229	1.45983	1.92679	2.15229	5.47981	0.0758832	6.75e-19	3e-17	0.00873519	9.32e-20	0.0503573	7.38e-19	0	0	5.85e-19	0.0162917	0.0116658	0.009894	0	0.0612109	0	0.00688794
TCGA-D5-6931	0	0	0.137576	0.0811214	0	0.106217	0.0401408	0.066238	0.0523617	0	0.0315266	0	0	0.128224	0.0975332	0.129582	0.0115017	0	0.101236	0.0143201	0	0.00242169	2.38792	1.1141	1.08037	2.21378	0.550268	3.22708	1.58653	2.20573	2.76443	7.13922	0.26832	2.19e-19	0.0830053	0.0638363	0.00211484	0.0418901	0.00208363	0	0	0.0147882	0.00652445	0.0186496	0.0141254	2.58e-20	0.104846	1.1e-18	0.0387446
TCGA-AA-3861	0.0049578	0	0.415092	0.0889016	0	0.193774	0.00749517	0.0244845	0.0305728	0	0	0.0122543	0.0120428	0.0434727	0.0768086	0.0446848	0.025307	0	0	0.0125526	0.00760003	0	1.8508	1.08032	1.10902	2.21831	0.362593	2.41616	1.31287	1.76277	1.76114	3.6493	0.166097	0	9.65e-19	0.0969717	2.5e-18	0.0544711	0	6.31e-19	0	0.025098	0	0.0108836	0.0235104	6.92e-18	0.0883545	0	0.0493899
TCGA-AD-6964	0.00219304	0	0.027018	0.221085	0	0.0161925	0.04518	0.0430055	0.0696552	0	0	0.0565061	4.53e-05	0.125594	0.127011	0.170654	0.0140923	0	0.0685371	0	0	0.0132309	2.88121	2.54809	2.00842	2.20084	0.932181	4.46033	1.8694	2.02013	3.02507	7.84459	0.317755	0.0224068	0.171116	0.065512	0.0110166	0.0417838	0.0437301	0	0	0.0490508	0.00900971	0.0859996	0.0537471	0.0641987	0.0988045	0.065539	0.0307395
TCGA-G4-6625	0.0203718	0.00712179	0.0470679	0.128033	0	0.0319235	0.0584749	0.0772502	0.0602286	0	0	0.0330832	0	0.221524	0.0968186	0.163919	0.0412144	0	0	0.012969	0	0	3.03171	1.31383	1.84544	3.2805	0.545389	3.80684	3.35045	1.99329	2.98781	6.89788	0.578759	1.27e-19	0.0831667	0.110351	0.0397581	0.0508181	0.031271	0	0.00184797	3.07e-18	0.000885438	0.0269461	0.0345023	5.05e-19	0.306964	0.0126776	0.0386085
TCGA-AA-3520	0.0586999	0	0.130066	0.045029	0	0.128636	0	0	0.0726637	0	0	0.0178934	0	0.146488	0.0805925	0.228927	0.0236618	0	0.0236411	0.00572394	0.0265417	0.0114356	1.92754	1.39912	0.778696	1.13413	0.271526	3.22253	1.938	2.11027	2.80089	7.329	0.246245	0.00132824	0.0997275	0.00764007	0	0.0258197	1.78e-18	1.7e-18	1.26e-18	0.00873676	2.7e-19	1.27e-20	0	1.67e-18	0.0828455	5.03e-18	0.0194473
TCGA-RU-A8FL	0	0.0153017	0.0238325	0.0582284	0	0.262505	0.17537	0	0	0	0.0262458	0.0291545	0	0.308143	0.0277184	0	0.0380611	0	0	0.0151296	0.0203106	0	0.837818	0.24245	0.253124	0.385908	0.0811166	0.816724	0.274155	1.08686	1.51639	2.71165	0	0	1.29e-17	0.00924897	0	0.0153561	0	0	0.00497437	1.24e-18	0	0.00434106	5.65e-18	0	0.0178362	5e-18	0.0166824
TCGA-AM-5821	0.0086119	0	0.0963587	0.196654	0	0	0.145265	0.00102601	0	0.0936871	0.0457183	0	0	0.0618872	0.180796	0.0406156	0.00404888	0.00513122	0	0.103338	0.00283893	0.014024	1.82521	1.59775	1.86612	1.70228	0.530155	3.56216	1.20507	1.84373	2.2069	7.1397	0.258898	0	0.0591946	0.0559798	0.0942451	0.0457834	1.18e-18	1.77e-19	1.06e-18	0	0.0100896	0.0267995	0.0523913	0.0162064	0.0533942	1.53e-18	0.028534
TCGA-AA-A00F	0.0708221	0	0.126124	0.073503	0	0.202451	0	0.0448579	0.0764275	0	0	0.0725231	0	0.136586	0.0327309	0.0996685	0	0.00278594	0.06152	0	0	0	1.59354	0.438932	0.736398	1.16471	0.297824	2.0865	0.785865	1.9019	2.54544	6.58359	0.140211	1.83e-19	0.0892449	1.33e-19	0	0.00945009	1.44e-19	1.98e-18	0.0097731	0.0313283	0	0	0	0	0.0163637	2.3e-18	0.0175286
TCGA-G4-6297	0.040835	0	0.00992203	0.0312432	0	0.227923	0	0.0252656	0.00105006	0	0	0.049727	0	0.189007	0.103887	0.23023	0.0318544	0.0271297	0.0247868	0	0	0.0071409	1.85905	1.4691	1.19321	1.89659	0.340035	3.25955	1.985	2.45786	3.42811	8.23333	0.181265	0.00105227	0.196443	0	0	0.0137893	0.000377597	0	0.00427469	0	0.00540866	0.0237792	0.011602	8.99e-20	0.0701271	2.66e-19	0.0109293
TCGA-AA-3673	0.0394004	0	0.0716404	0.0631246	0	0.162461	0.0542547	0.0578852	0.0491143	0	0	0.0343191	0	0.142253	0.0686073	0.119269	0.0399247	0	0.0842769	0	0.0134685	0	1.95283	1.03724	0.752139	1.93601	0.201058	2.68437	2.49391	1.73721	2.53591	6.64844	0.151283	0.000359513	0.0365802	0.0211464	0.0141018	0.0256693	0.00771389	4.86e-20	8.04e-19	0.0150686	0.0013196	0.00268065	0.00102573	0	0.116201	1.6e-19	0.0180086
TCGA-AA-A00Q	0.0603655	0	0.0256826	0.11167	0	0.236304	0.0308892	0.0394677	0.0767598	0	0.0156096	0.0166054	0.00887468	0.119162	0.101511	0.0882476	0.0226064	0	0.0462442	0	0	0	1.68352	0.655718	0.89463	1.04377	0.221464	2.18231	1.34319	1.28777	2.27948	5.55999	0.138122	0.000790282	0.0323858	0.000340801	2.51e-18	0.0126308	0.00428076	4.14e-19	0.0227828	0.0279838	0.00335936	0.0180243	0.0102199	2.9e-19	0.0414895	0	0.0145224
TCGA-AA-3496	0.0367233	0	0.143785	0.0425457	0	0.169558	0.11457	0	0.00378394	0	0.0178578	0.0181283	0.00523269	0.120924	0.105376	0.148001	0.0362898	0	0.0301291	0	0	0.0070955	2.39266	1.41338	1.32012	1.51499	0.665385	3.62496	1.88449	2.33428	3.03376	7.04507	0.24013	0.000770571	0.121056	0.0158606	0	0.0322618	0.0254431	0	0.0017808	0	0.00127311	0.0207771	0.00129113	0	0.110673	0.00479166	0.0151235
TCGA-NH-A8F7	0.0497077	0	0.0798525	0	0	0.0591871	0.0985244	0	0	0	0.0958507	0	0	0.250178	0.0383971	0.0818785	0	0	0	0.20429	0	0.0421336	1.02477	0.111432	0.126982	0.432501	0.100577	1.46227	0.469673	1.87903	1.94295	4.65166	0	5.01e-19	0	6.18e-19	0.0111349	0.000731314	3.24e-19	0	0.00779018	0	0	1.14e-18	5.88e-18	7.57e-18	0.0173502	2.29e-17	0
TCGA-D5-6929	0	0	0.353933	0.084144	0	0.0558505	0.019884	0.0186777	0	0.00836691	0	0.0176092	0	0.287844	0.0337761	0.0893833	0	0	0	0.0305316	0	0	1.86938	1.05762	0.888858	1.62358	0.187621	2.80509	0.792113	1.59713	2.56834	7.50619	0.1233	0	0.128247	0.0762036	0	0.017382	0.00017475	7.33e-19	0	0.0205859	0.00735303	0.0162321	0.00417279	0.0074109	0.0109937	0	0.00920041
TCGA-F4-6856	0.064338	0	0	0.197146	0	0.134264	0	0	0.113737	0	0.0229014	0.0127163	0.0348107	0.182634	0.0912264	0.10134	0.0258754	0	0	0.0190103	0	0	1.93626	1.3497	1.66917	1.136	0.261775	2.18388	1.59645	1.46203	2.67062	6.44219	0.0611678	0	0.0277789	0.0167455	7.06e-20	0.0250706	0.0041785	1.36e-18	0	0.011957	0.00464498	0.0135539	0.00127695	3.9e-18	0.063795	0	0.0187454
TCGA-AZ-6607	0.0443656	0	0.0364138	0.14176	0	0.252068	0.0644592	0	0	0	0.0364258	0.0133237	0.00954045	0.102736	0.0722456	0.0910735	0.0527458	0	0	0.0640314	0.018812	0	2.21506	1.24489	1.6576	1.69158	0.630585	3.6875	2.15357	2.39623	3.25804	9.49028	0.341266	0.00395053	0.318338	0	1.58e-18	0.0226598	0.00594079	6.48e-19	0	0.00573017	0.0111704	0.00570597	0.0255307	4.75e-20	0.0831486	0.00843869	0.0108006
TCGA-A6-6648	0.0330173	0	0.246327	0.0571679	0	0.267022	0.0801768	0	0	0	0.0036915	0.024332	0.00598738	0.0531959	0.0339667	0.0629507	0.031512	0.00783418	0.0898695	0	0.00294935	0	1.58183	1.82558	0.734177	1.16998	0.61326	2.28613	1.30512	2.0595	2.92142	5.17973	0.0877172	0	0	0.0120727	0.0275408	0.0357585	1.28e-18	4.21e-18	0	0	0.0104138	0	0	7.72e-18	0.0324994	0	0.0149175
TCGA-AA-3947	0	0	0	0.0232823	0	0.199043	0.00750809	0.0150595	0	0	0	0.034587	0.00139518	0	0.12389	0.13203	0.0469276	0.0255968	0	0.261071	0.0634928	0.0661166	1.45725	1.37612	1.27891	0.513624	0.64197	3.2326	1.84919	2.04381	2.1231	5.16513	0.18338	6.03e-18	0	0.0214668	0.0115508	0.109232	0	0.00827653	0	1.07e-17	0.0151419	0.0186066	0.0155338	0	0.139094	0	0.0038797
TCGA-CA-5796	0.0162662	0	0.206821	0.0843859	0	0.343227	0.00737921	0	0.0542763	0	0	0.0312233	0	0.0811708	0.0217782	0.0726428	0.0391955	0.00823198	0.0334008	0	0	0	1.93001	0.86481	0.944703	1.0943	0.331418	2.47469	1.86199	1.52436	2.59022	4.08073	0.098781	0	1.17e-18	0.0515192	8.26e-18	0.056482	0.00112274	2.68e-20	0	0.0427741	4.93e-23	0	0.00784825	0	0.107562	0	0.0545445
TCGA-DM-A280	0.0080864	0	0	0.0215798	0	0.0838949	0	0.0235722	0.126582	0	0.0412888	0	0.0136311	0.355307	0.00924253	0.00225091	0	0	0	0.286968	0.0111446	0.0164526	0.733612	0.37629	0.283799	0.180076	0.381646	1.67623	0.293584	1.74932	1.93406	6.1794	0.0511994	2.94e-21	0.0305915	0	1.4e-18	0.00548656	0	8.85e-19	1.04e-18	0	4.55e-19	3.41e-18	6.83e-19	5.69e-18	0.0349614	1.13e-17	0
TCGA-AA-3494	0.0515519	0	0.0273995	0.0168334	0	0.21412	0.151731	0.0247134	0.0423893	0	0.0382456	0	0	0.213955	0.0364771	0.108084	0.00148759	0	0	0.0351626	0	0.0378499	1.73693	1.85376	0.716985	0.813075	0.128699	2.2463	1.03165	2.3761	2.41037	5.58644	0.0906995	0	0	6.63e-20	0.0277266	0.0251454	0	6.21e-19	0	0.0243024	0.00203934	4.38e-20	3.1e-18	0	0.0220771	4.64e-18	0.00783005
TCGA-A6-6653	0.0420827	0	0.00432614	0.005016	0	0.186277	0	0.021617	0.0272778	0	0.0285363	0.0652817	0	0.417886	0.0459114	0.0366985	0.00703977	0	0	0.105755	0	0.00629463	1.35873	0.560813	0.971507	0.46519	0.486138	2.75592	1.90857	1.86186	2.56713	6.80619	0.138896	2.43e-19	0.0613741	0.00342783	0.025377	0.0209984	1.23e-18	0	0	0.00435102	8.04e-20	0	0	1.42e-19	0.0488535	0	0.0066285
TCGA-AA-A02H	0	0	0.128934	0.0648617	0	0.327862	0.0871302	0.0451747	0.00277815	0	0	0.00555332	0.00473535	0.123904	0.0321715	0.157951	0.0189437	0	0	0	0	0	1.51104	0.222805	0.919898	0.747237	0.165085	1.92441	1.04861	1.78465	2.35293	6.03046	0.0912408	0	1.32e-18	0	0	0.00768359	0	0	0.00729078	0.0244674	0.000321741	0.0113657	0	0	0.0225613	0	0.00133032
TCGA-CM-6164	0.0550944	0	0.0464671	0.0764564	0	0.0852025	0.0667445	0.0320945	0.0283182	0	0	0.0226903	0	0.317989	0.123387	0.0654961	0.00259738	0	0	0.0774628	0	0	1.78296	2.54315	1.13874	0.941548	0.366179	2.33257	1.37155	1.84974	3.05651	6.28683	0.133248	0	0.0467874	1.42e-19	0.0290205	0.012461	0.00464985	4.2e-18	0	0.00151929	0.00619252	0.0108822	0.000727938	0	0.0305763	0	0
TCGA-AY-4070	0.085938	0	0.243761	0.102438	0	0.130955	0.0357812	0.101641	0.0706422	0	0.00122845	0.0131015	0.0058225	0.0555482	0.0509819	0.039574	0.0305393	0.0101187	0.021929	0	0	0	2.38092	1.89367	0.953807	2.25373	0.234416	2.41964	1.09803	1.6932	2.62983	6.07328	0.184138	0	0.0903842	0.0408616	2.16e-18	0.0173766	0.017109	0	0.0221531	0.00131375	0.00546388	0.00486346	1.59e-18	0	0.00700999	4.36e-19	0.0153136
TCGA-A6-6650	0.0953915	0	0.288394	0	0	0.252665	0.0511455	0.0203709	0	0	0.0268589	0	0.0116922	0.126363	0.0376737	0.0448697	0	0	0	0.0345424	0.0100342	0	1.50334	0.447632	0.34455	0.88287	0.198283	2.41842	0.718526	1.76935	2.49939	5.01675	0.0684143	8.14e-19	1.09e-17	0.0271131	0	0.0468575	1.14e-19	5.44e-19	0	0	0.00259603	0.00564862	0	1.67e-18	0.0204099	3.01e-19	0.023409
TCGA-AA-3488	0.0202562	0	0.137392	0.0679203	0	0.117509	0	0	0.0852838	0	0	0.049588	0.014591	0.176943	0.0523981	0.165147	0	0	0	0.0873373	0	0.0256344	1.27143	0.54498	0.487119	0.577878	0.202081	1.89272	0.591889	1.80141	2.18774	4.70781	0.0910735	0	0	2.82e-19	0.0551149	3.97e-20	0	7.53e-18	0	0.00264999	0	4.5e-18	8.42e-18	0	0.0217067	0	0.000743556
TCGA-AA-A01G	0.0609843	0	0.0687922	0.0417781	0	0.129464	0	0.114221	0.085766	0.00819125	0	0.0879136	0	0.145886	0.101462	0.0957257	0.0156898	0	0.0441265	0	0	0	1.51307	0.600175	0.801904	1.06795	0.311373	1.63832	0.68137	1.86872	2.17575	5.41408	0.0394119	0	5.1e-19	0.0160111	0.0021993	0.021757	0	5e-19	7.7e-19	0.00329305	0.00443412	0.00496003	0	4.32e-19	0.0187405	4.43e-19	0.0159582
TCGA-AA-A02O	0.0406661	0	0.0386527	0.0818917	0	0.354283	0.0706343	0	0.106207	0	0.0150863	0	0.00728646	0.152151	0.0281747	0.0531383	0.0226272	0	0	0.0292007	0	0	1.78732	0.332164	0.589953	0.676774	0.400733	1.71519	0.889726	1.54215	2.03331	5.21196	0.116705	2.78e-19	0.0171032	0.00307985	0.0244194	0	0	0	0.0322097	0.0629914	0	0	0	2.77e-18	0.0218451	0	0.0152229
TCGA-AZ-4681	0.0503787	0	0.121195	0.029128	0	0.153522	0	0	0.0910679	0	0	0.0969871	0.000236114	0.134111	0.0850846	0.153145	0	0	0.0706282	0	0.0145159	0	0.877355	0.185232	0.248279	0.239093	0.230179	0.779048	0.230855	1.19846	1.36558	4.54134	0.0376399	0	9.14e-18	0	0.0296706	0	3.23e-19	5.52e-18	1.07e-18	0	0	0	0	8.63e-19	0.00126568	4.26e-19	0.0140147
TCGA-AA-3970	0.0572594	0	0.170083	0.00676083	0	0.228866	0.0986553	0.0173887	0.00504662	0	0.0174434	0	0.00742248	0.165417	0.0468589	0.108317	0.0105734	0	0.0179215	0	0.0419868	0	2.37836	1.54488	1.17897	1.74329	0.72912	2.79536	1.67918	2.0761	2.58104	5.41095	0.202535	4.66e-19	1.95e-17	0.0479377	0	0.0453695	0.00727573	0.000220582	0	0.0267542	0.0104334	0.0164497	0.013118	0	0.104257	4.4e-18	0.0240414
TCGA-AA-A02W	0.0971749	0	0	0.0414063	0	0.310794	0.132868	0.000234134	0.0256082	0	0.0733841	0	0.0336776	0.121027	0.075499	0.0150286	0.0588846	0	0	0	0.0144136	0	1.78118	2.61195	0.959235	1.1445	0.186969	1.99394	0.972006	1.51419	2.22153	5.59737	0.0692255	2.77e-20	0	0.00247996	0	0.0354705	3.53e-18	3.04e-19	0.0052762	0	0.019773	0.0254447	0.00528296	0	0.0306826	0	0.00869639
TCGA-AA-A02J	0.0780939	0	0.0138332	0.0380203	0	0.156869	0.133783	0.0604599	0.0169114	0	0.0255802	0	0.00858765	0.327438	0.019946	0.0102506	0.00015127	0.020721	0	0.0890593	0.000296011	0	1.0705	0.239642	0.235343	0.280966	0.0671131	1.52501	0.422948	1.6744	1.97903	4.60568	8.1e-19	0	0	1.33e-18	3e-19	0.0063203	2.17e-18	1.13e-18	8.18e-19	2e-18	0.00592859	7.37e-20	5.72e-18	0	0.00673819	0	0.00268721
TCGA-A6-A56B	0.0145561	0	0	0	0	0.168128	0.0195378	0.016064	0.0532965	0	0.0620937	0.00645396	0	0.420291	0.0308369	0.163602	0.0113097	0	0	0.00919473	0.024636	0	1.24003	0.200128	0.278994	0.371791	0.243335	2.47242	1.49638	1.469	2.60332	7.25577	0.0859551	0	0.0647515	0	0	0.00957183	0	0	0.0320233	3.73e-18	3.82e-05	0	2.49e-18	0	0.0334915	0	0.0131974
TCGA-AA-3994	0.0340203	0	0.0270482	0.0518912	0	0.242227	0.00785532	0.00475488	0.0264912	0	0.0223802	0.0176561	0	0.195406	0.0544386	0.168772	0.00919628	0	0.0474745	0	0.0820658	0.00832155	1.52325	0.289716	0.953429	0.898725	0.26267	2.52283	1.20804	1.8069	2.21312	6.26332	0.0882829	0	0	0	0	0.00987383	1.76e-19	0	0	0.0569615	5.36e-18	4.46e-18	0	0	0.0504601	0	0.00367681
TCGA-CK-6747	0.0573719	0	0.111361	0.0451365	0	0.333435	0.0378488	0.0146636	0.0603222	0	0.0100602	0.0145662	0.0124838	0.125112	0.0912105	0.0519129	0.0320639	0	0.00245224	0	0	0	1.67052	0.590434	1.00796	0.843804	0.796584	2.37626	1.63456	1.53202	2.63574	5.98144	0.133732	2.91e-18	0.0217887	0.009298	3.51e-18	0.0233131	7.06e-19	0	0	6.93e-19	0	0	4.14e-18	0	0.0677208	0	0.0170186
TCGA-G4-6586	0.028201	0	0.00550884	0.492817	0	0	0.126912	0.0608078	0.0187527	0	0.0563343	0.00688489	0.00738149	0.0971271	0.0393614	0.0324216	0	0.01861	0	0.00887955	0	0	2.30147	2.35904	1.95057	0.917007	0.29622	2.11617	0.664201	1.9597	1.88415	4.28911	0.186541	0	0	0.0266628	0.114308	0.0196163	1.64e-20	0	0	4.46e-21	0.00819065	0.0564202	0.0572699	0.0466578	3.94e-19	0	0.0277411
TCGA-CM-6168	0.0155009	0.0169548	0	0.0312491	0	0.134379	0	0.0113141	0.0586966	0	0.0373575	0	0	0.2277	0.0855154	0.208711	0.0154099	0	0	0.0911865	0.0396685	0.0263561	2.517	0.676448	1.30316	2.46997	0.369839	4.04757	2.73122	2.9547	3.58793	8.29679	0.331797	6.26e-21	0.215305	0.0147651	4.46e-18	0.0387693	0.012628	0	2e-19	5.36e-18	0.00176829	4.49e-21	0.00148854	2.88e-19	0.158164	0.0511167	0.0179698
TCGA-DM-A0X9	0.0409271	0	0.0267639	0.315816	0	0.134039	0.11317	0.115294	0.00350888	0.00587495	0	0.0114023	0	0.0352844	0.0592328	0.0928056	0.0455606	0	0.000320323	0	0	0	1.90517	1.07977	1.10939	0.788028	0.235476	1.85322	1.28615	1.57315	2.11973	5.31046	0.0754392	5.66e-19	6.24e-19	0.0247844	0.000724009	0.0307493	0	1.04e-18	2.18e-18	0	0.0186861	0.0361226	0.0113805	0	0.0453104	5.16e-18	0.0268082
TCGA-AA-A02R	0.0138694	0	0.000664261	0.241496	0	0.00569449	0.0703987	0.0335348	0.0183778	0	0	0.0681004	0.000348883	0.182818	0.210736	0.0740105	0.0120121	0	0.0679391	0	0	0	2.57603	1.43526	1.99131	1.2047	0.608586	3.80282	1.36798	1.40816	2.2504	6.36346	0.345197	3.18e-20	0.0252149	0.0516675	0.17049	0.0282293	0.00156974	2.37e-18	0	0.0562135	0.0102722	0.0547874	0.0642161	0.029614	0.0343786	1.32e-18	0.0395953
TCGA-CM-6679	0.0341949	0	0.137983	0.0314826	0	0.151882	0.0557712	0.0261353	0.0351257	0	0	0.017345	0	0.288874	0.0567727	0.116276	0.0143631	0	0.0285854	0	0	0.00520994	1.95475	0.773996	0.782206	2.28682	0.0856735	2.85087	2.25531	1.86972	2.97894	7.78479	0.145999	0.00343399	0.195499	0.028543	0	0.0163811	0.0120452	1.28e-18	0.0149405	4.36e-21	0.00448022	0.010184	0	5.11e-19	0.0693414	0.0311761	0.00984216
TCGA-A6-2682	0.0370225	0	0.0505803	0.0219744	0	0	0.0374094	0	0.0508502	0	0.0289943	0	0	0.352434	0	0.0205688	0	0	0	0.368579	0	0.0315875	1.6274	1.17524	0.780278	0.716639	0.30481	2.48609	0.861817	2.25369	2.40511	7.30997	0.168582	0.00251698	0.125048	0	1.44e-17	0.00425975	1.09e-19	0	0	0.0131697	0	0	0	2.15e-18	0.0339527	3.74e-20	0.000894177
TCGA-A6-A566	0	0	0	0.0122828	0	0.0920257	0	0.0375256	0.0457763	0	0.0171651	0	0	0.555015	0.0183796	0.147298	0	0	0	0.072404	0	0.00212745	2.54463	0.757621	1.22233	0.717501	0.847221	4.61977	2.06708	2.02125	4.32941	9.07042	0.295537	0	0.328648	2e-18	2.22e-17	0.0287348	0.00397703	2.93e-18	0	1.48e-18	3.67e-19	5.31e-18	2.45e-18	3.5e-18	0.117799	0.0649301	3.47e-22
TCGA-CA-6715	0.060425	0	0.0789294	0.060525	0	0.0605825	0.0300591	0.0357012	0.0605491	0	0.00276317	0.0143708	0	0.433119	0.029266	0.0317383	0	0	0	0.0979845	0	0.00398718	1.15612	2.52685	0.466308	0.513265	0.0820047	1.85706	0.441213	1.7551	2.3466	5.9087	0	1.15e-18	0	2.26e-22	0	0.0112432	1.9e-18	0	1.89e-18	0	3.11e-19	0	0	2.65e-19	0.0140324	6.27e-18	1.78e-18
TCGA-G4-6311	0.126051	0	0.0400617	0.010849	0	0.0243038	0	0.0496646	0.0224426	0	0	0.0110457	0	0.496931	0.0473903	0.107905	0	0	0	0.0621778	0	0.00117677	1.57876	1.8972	0.529307	3.61207	0.300511	3.34223	1.33388	2.11834	2.5	7.76359	0.158319	0.00140122	0.127674	0.146435	0.00269392	0.018696	0	0	1.49e-19	0	0.00101601	0	0	7.15e-18	0.0540363	3.95e-18	0.0286418
TCGA-AA-3854	0.0441644	0	0.0835324	0.0217537	0	0.303777	0.0314616	0	0.0167779	0	0.0020681	0.0330978	0.00298144	0.107431	0.0362512	0.223548	0	0.0126819	0	0.012328	0.049957	0.0181888	1.28717	0.825541	0.85147	0.844164	0.20715	2.3988	0.818347	1.74931	2.19959	5.2132	0.102236	0	0	0	0	0.016345	2.6e-18	3.79e-18	0	0.0412086	0	5.26e-18	3.42e-18	0	0.0648581	0	0.01657
TCGA-CK-6751	0.00703668	0	0.0273223	0.136667	0	0.149519	0.0519979	0.0777188	0.0660905	0	0.000810477	0.0403111	0.00134123	0.20969	0.0300819	0.0765316	0.0362101	0.0378272	0	0.0473655	0	0.00347901	1.84499	1.59168	0.941903	0.622699	0.63976	2.18259	1.5282	1.45853	2.83246	7.07982	0.133171	0	0.117416	5.77e-20	0	0.0296512	3.36e-19	1.74e-18	0	0	0	0	0	1.98e-18	0.0640672	0.00269068	0.0135703
TCGA-AZ-6601	0.0382422	0	0	0.0418644	0	0.165635	0.00575333	0.0290195	0.041671	0	0	0.0740593	0	0.297585	0.139122	0.151229	0.0132909	0	0	0	0	0.00252803	2.44535	1.65466	1.8482	3.14337	1.1371	4.03869	1.86157	2.08648	2.82995	6.91202	0.390769	0.0123193	0.0622853	0.107202	0.0278014	0.0400262	0.0163434	4.81e-20	1.4e-18	0.02038	0.00572164	0.0195434	0.0452708	0.00931358	0.0509318	0.0108615	0.0357436
TCGA-AA-3956	0.0184001	0	0.239927	0.0278407	0	0.235358	0.0430219	0	0.0156757	0	0.0259443	0	0.0132182	0.0695231	0.0725307	0.0322394	0.0682466	0.0103329	0.0915141	0.0335429	0	0.00268435	1.93573	0.867738	0.688066	1.58502	0.587302	2.40919	1.68855	2.20592	2.59095	6.37727	0.169032	3.99e-19	0.0294746	0.0183457	0	0.0365554	0	0	0.000617443	0	0.00352034	0.00553835	0	0	0.0971729	0.000745623	0.0118979
TCGA-A6-2681	0.0253835	0	0	0.0446886	0	0	0	0.044941	0.0861633	0	0.0200218	0	0	0.452179	0.0648709	0.117063	0.0177732	0	0	0.105119	0	0.0217973	1.76415	1.00597	0.775369	1.31912	0.227297	2.79809	1.65648	2.03799	2.90463	7.54086	0.191737	0.00628423	0.152697	0	0.0156025	0	0	0	0.00947869	0.0316077	0	0	0	0	0.0474293	0.00676095	0.00218362
TCGA-AA-3841	0.0527135	0	0.0948564	0.117607	0	0.130127	0	0.00351992	0.0817232	0	0.0246121	0.00142955	0	0.326224	0.0604817	0.0382743	0.00117108	0	0	0.0672603	0	0	1.98419	1.54819	0.905056	1.77692	0.228302	2.44408	1.33051	2.18043	2.37628	6.54517	0.263987	5.96e-20	0.078102	0.0325779	0.00835051	6.36e-20	0.0194157	3.5e-18	0.0296082	0.0555425	0	0.0015157	0	0.00253837	0.0613302	4.35e-20	0.012447
TCGA-CM-4752	0.0286218	0	0.0537572	0.0397924	0	0.221804	0.139105	0.0280301	0.00243908	0	0	0	0.0138752	0.0971647	0.163364	0.132675	0.0452109	0	0.0341596	0	0	0	2.2444	0.466236	1.05709	1.43598	0.385527	2.83815	1.50836	1.89176	2.41511	6.40669	0.178736	0.000307681	0.052733	0.0230366	0.0626164	0.0333209	0	5.52e-18	0	0.0159985	0.0104893	0.0053607	0	1.57e-18	0.0293832	1.55e-18	0.0151165
TCGA-WS-AB45	0.0455067	0	0.0103522	0.00760268	0	0.162319	0.0266562	0	0	0	0.05238	0	0	0.199685	0.0332464	0.204304	0	0	0	0.0664486	0	0.191499	2.03276	0.801738	1.82269	0.861206	1.07032	4.63349	2.18168	4.02562	4.86107	9.98002	0.293079	0	0.395624	0	0	0.0171772	0.021813	0	0	8.13e-19	1.75e-20	0	4.53e-19	0.00770584	0.163584	0.101977	3.63e-18
TCGA-AA-3842	0.0071019	0	0	0.118951	0	0.0677507	0.0364686	0.0471675	0.0259561	0.00485856	0	0.0160325	0	0.440049	0.0735729	0.138002	0.00244901	0	0.0135986	0.00778527	0	0.00025654	1.55298	1.3734	1.19981	0.740713	0.157368	2.87778	1.00184	1.74336	2.45193	7.16288	0.143031	0.0026571	0.0553143	8.42e-19	0	0.0346236	0	0	0	0.0102987	0.00380769	0.00512292	0.019008	0	0.0278036	9.99e-18	0.0101804
TCGA-AA-A01C	0	0	0.0723151	0.0769109	0	0.176624	0	0.109752	0.0203256	0	0.00330456	0.0216178	0	0.199973	0.143794	0.141811	0.00510207	0	0.0284695	0	0	0	1.57023	0.151339	0.619802	0.718097	0.112116	1.95528	0.942472	1.49546	2.36238	7.04138	0.0736081	0.00333837	0.117586	0	0.0147471	0.00235518	0	0	0.00750443	0.0163178	0	0	0	0	0.0182736	0.0153587	2.67e-20
TCGA-AA-3509	0.00277395	0	0.0611646	0	0	0.19226	0.165879	0.0233583	0	0	0	0	0.00546037	0.136123	0.0767607	0.167116	0.0198433	0.0105442	0.0550767	0	0.0533884	0.0302521	1.60381	1.23658	0.853987	1.06102	0.230082	2.78453	1.33993	2.22593	2.57234	5.80206	0.095133	0	0	1.17e-18	5.17e-18	0.0288793	0	0	3.75e-19	0	0.00633458	0.0107967	0.00158499	2.69e-18	0.0672827	0	9.69e-22
TCGA-AA-3939	0.105848	0	0.154451	0.029914	0	0.107079	0.0560072	0.10818	0	0.0220899	0	0.0258233	0	0.0837896	0.0330391	0.157228	0.0523983	0	0	0.0481802	0.0044506	0.0115216	1.78466	0.592828	0.860786	1.67872	0.234731	2.33636	1.54435	1.96559	1.9831	5.89477	0.126773	0	0.0194032	0.0412316	7.95e-19	0.0526407	3.46e-20	0	0	0.00359102	0.0115989	0.00365247	0.0163144	0	0.0823872	1.22e-18	0.0225598
TCGA-T9-A92H	0.00107867	0	0.0806781	0.111664	0	0.151969	0.0685834	0.102774	0.0197788	0	0	0.0688131	0	0.191964	0.0480729	0.0779383	0.00989472	0	0.0589327	0	0.00785856	0	1.31742	0.23008	0.633248	0.724052	0.119254	1.59855	0.802779	1.62989	1.92043	4.92548	0.0365992	0	0	0.0172018	0	0.0258949	9.81e-20	0	0	1.71e-18	0.00233754	0.00892025	0	1.66e-17	0.03434	1.21e-17	0.00743334
TCGA-A6-6654	0.0228424	0	0	0.0227537	0	0.140762	0.0182301	0	0.059138	0	0.0350218	0	0	0.380804	0.102412	0.121532	0.0196866	0	0	0.0642177	0	0.0125995	2.70251	1.56832	1.66076	1.73267	0.609911	4.47335	3.19145	2.20542	3.62038	8.67882	0.577011	6.33e-21	0.2358	0.0302913	0	0.0402374	0.0228989	2.1e-18	3.54e-19	0.0196312	0.00228499	0.0330899	0.018581	0.00817649	0.199761	0.0395714	0.0130593
TCGA-AA-3930	0.0159246	0	0.0721445	0.111207	0	0.115493	0.0397979	0.0180276	0.0151222	0	0	0.0164466	0	0.0890039	0.0683926	0.194696	0.02203	0.00964889	0.0341693	0	0.065113	0.112783	1.72166	2.41335	1.17898	1.39436	0.914525	3.15397	1.45101	2.68504	2.57925	6.08035	0.24972	0	3.67e-18	0.0537228	0.0329936	0.0572579	1.2e-18	3.8e-18	1.74e-18	3.13e-19	0.0126669	0.0111158	0.0125099	0	0.0508622	7.91e-21	0.0233351
TCGA-AA-3941	0.117249	0	0.0817512	0.0449157	0	0.276131	0.00350577	0.023412	0.0296542	0	0	0.016861	0	0	0.0483242	0.163859	0.087766	0.0173634	0.0329149	0	0.0562923	0	1.40253	0.725959	0.503674	1.36724	0.0892316	1.77328	1.41475	1.8281	1.74472	4.75331	0.114543	4.24e-19	0	0.0115326	0.038134	0.0280008	3.93e-18	0	0	0.0141493	0.0075641	3.15e-19	0.00141274	2.08e-18	0.0994889	0	0.0259126
TCGA-AA-3502	0	0	0.105979	0.208268	0	0.208627	0	0.0433954	0.0567477	0	0.00509694	0	0.0110589	0	0.0365754	0.245119	0.00192817	0	0	0.0422442	0.03496	0	1.87064	2.39939	0.900303	1.53618	0.299961	2.53531	1.06728	1.53133	1.83065	3.76178	0.0691706	0	0	0.0454801	0	0.0277873	0	4.91e-19	0	0.0668177	0.0120821	0.0337843	0.00556239	0	0.0768607	0	0.033858
TCGA-AZ-6605	0.0283648	0	0.0651816	0.0620827	0	0.0976101	0.0012618	0.0324047	0.0720452	0	0.0150442	0	0	0.38366	0.10493	0.0771077	0.00839094	0	0.0500957	0	0	0.00182058	2.45367	1.36759	1.22646	2.34927	0.397211	3.50197	2.45572	2.23505	3.4982	8.26801	0.314653	4.41e-21	0.219444	0.0236762	0	0.0382742	0.0138943	3.24e-18	0	0.0086178	0.00626219	0.00817582	0.0033181	0	0.0995773	0.031724	0.0175449
TCGA-DM-A1D4	0.0756584	0	0	0.0328423	0	0.385419	0.115925	0.0488495	0.0395287	0	0	0.0541281	0.00642036	0.105033	0.0540182	0	0.0334258	0	0	0.0487525	0	0	1.45426	0.459432	0.648513	0.396532	0.574288	1.14099	0.649488	1.11994	1.55931	3.48404	0.0106295	0	1.55e-19	0.0154699	2.03e-18	0.034129	0	4.58e-18	0.0126118	0.0394483	0.000470617	0.0109772	0	2.6e-18	0.0240797	1.03e-17	0.0243525
TCGA-QG-A5Z2	0.211479	0	0.106138	0.159049	0	0.178706	0.0324574	0.0534637	0.0810801	0	0	0.0232667	0.00917446	0.0647988	0.0415792	0.0272371	0	0	0.0115695	0	0	0	2.77369	2.18846	1.40834	4.43597	1.08171	2.48606	1.64898	1.88131	1.92192	4.52661	0.165169	1.13e-18	2.21e-19	0.302766	0	0.0501143	0.0089709	5.06e-19	0.0182729	0	0.00890308	0.047158	0.0251783	1.15e-19	0.0611225	1.64e-17	0.0888565
TCGA-AA-A01S	0.00631889	0	0.00851231	0.128298	0	0.21994	0	0	0.152398	0	0.0151738	0.0191327	0.00566737	0.262916	0.0638622	0.0605904	0	0	0	0.0571915	0	0	1.14405	0.219215	0.251322	0.236136	0.0558079	0.962732	0.347053	1.38978	1.56686	4.25193	2.54e-18	4.11e-19	0	0.00220236	0.0168077	0	0	1.88e-18	0	0.0027248	1.29e-18	3.5e-18	8.62e-19	0	0.0124456	3.93e-19	0.00682092
TCGA-A6-A567	0.0883913	0	0	0.0633785	0	0.330976	0.0322624	0.042069	0	0	0.0527927	0	0.00470401	0.124137	0.0590991	0.125558	0.0444688	0.0064128	0	0.02575	0	0	1.25266	1.58053	0.643554	1.16662	0.235136	1.63291	0.950319	1.42928	2.35873	6.35262	0.0217886	2.92e-21	0.0422534	0.00412392	1.23e-18	0.0224846	0	3.08e-18	1.66e-21	0	0.000613581	0.0048744	0	0	0.0348821	1.08e-18	5.55e-22
TCGA-AZ-5403	0.0106746	0	0.0113544	0.0221991	0	0.113283	0.0258605	0	0.0399424	0	0	0	0	0.468701	0.0296263	0.117156	0.0265835	0	0	0.0981967	0.0192827	0.0171401	1.16695	1.59106	0.400135	0.416447	0.214606	2.66089	1.92502	1.93584	3.19521	7.39872	0.03861	0.00553644	0.111429	2.37e-18	0	0.0204576	0	2.09e-18	5.54e-18	8.21e-18	0.00467634	0	5.54e-20	0	0.065585	0.00320203	0
TCGA-DM-A28E	0.112182	0	0.0779774	0.0190197	0	0.326361	0.0889487	0.0459603	0.0268883	0	0	0.0191962	0.00298226	0.0772831	0.0954655	0.0481942	0.0201562	0.0121808	0.027205	0	0	0	1.20461	0.420509	0.220505	0.48439	0.100429	1.41169	0.445975	1.49882	1.85822	3.82984	0.016159	0	1.33e-17	0.00865728	0	0.0220008	0.00361866	0	0.00931388	0	0.00167982	0.0155735	1.78e-18	8.64e-18	0.0158742	1.59e-18	0.0102621
TCGA-AA-3492	0.0575866	0	0.0100294	0.175366	0	0.106256	0.0710655	0.0171227	0.00429516	0	0.0334475	0.0271684	0	0.141112	0.0893447	0.155638	0.0448983	0	0	0.0541001	0	0.0125698	1.70223	0.879471	1.41087	0.581718	0.823191	2.90221	1.15259	1.98528	2.31446	6.53969	0.19985	8.06e-21	0.00400358	0.00508611	0.0168499	0.0217991	1.82e-18	0	2.28e-18	0.0220186	0.00755502	0.0120426	0.0118882	0.0145779	0.0248027	0	0.0133227
TCGA-A6-3809	0.0177748	0	0	0.100001	0	0.160213	0.0517308	0.112069	0.0100662	0	0.00393635	0.0433297	0	0.0886826	0.0843975	0.196038	0.0220388	0.00483103	0	0.0858456	0	0.0190469	2.61862	1.73448	1.95623	1.2982	0.915479	3.72061	1.74018	2.09997	2.21849	6.42615	0.40482	0	0	0.0528603	0.115963	0.0906039	3.6e-19	0.00232182	0	0.0158787	0.00910534	0.027358	0.0731854	0.00243351	0.0821632	6.25e-19	0.0402047
TCGA-AA-A01I	0.013565	0	0.042344	0.156069	0	0.179531	0.190192	0.0326113	0	0.0241903	0	0	0	0.0822923	0.109928	0.0944599	0.020139	0.0156053	0.0390732	0	0	0	1.51929	0.868529	0.734588	0.653265	0.112251	1.99135	1.1082	1.59851	1.89583	4.51709	0.0635178	0	4.56e-18	0.0238232	3.27e-18	0.0519044	7.86e-19	0.00302081	1.3e-18	4.47e-06	0.0057228	0.0207858	0.00819867	0	0.0619239	1.85e-18	0.0166904
TCGA-A6-6780	0.0164748	0	0.00824674	0.0421456	0	0.0284967	0.174993	0.0239603	0	0.0360125	0.00985847	0.00617605	0	0.25931	0.122942	0.157948	0.0760236	0	0.0091948	0	0	0.0282175	2.48032	1.47617	2.03482	0.920047	1.58682	4.75888	1.62423	1.86589	2.05792	4.56489	0.308884	2.87e-18	5.82e-19	0.0484345	1.8e-18	0.139964	0	0.0181913	4.32e-18	0	0.00955004	0.0525422	0.053703	0.0327659	0.0681534	0	0.0310909
TCGA-AA-3526	0.0205901	0	0	0.103249	0	0.0715106	0.123055	0.0792525	0.00440548	0	0.0309296	0	0.0127981	0.150751	0.172408	0.0676325	0.0152667	0	0	0.0810176	0.0671339	0	2.17692	2.44768	1.4929	1.22573	0.678	3.05718	1.23556	2.00336	2.4211	6.66154	0.167213	0	0.0755927	0.00695196	0.0372661	0.0386309	0.00170242	5.1e-19	0	7.6e-19	0.0162406	0.0220443	0.00628564	2.39e-18	0.060043	4.23e-18	0.00616991
TCGA-A6-2676	0.00283096	0	0	0.121163	0	0.0898862	0.141693	0.0245651	0.00112604	0	0.0512254	0.0272272	0	0.194187	0.1268	0.16381	0.00655471	0	0	0.0228785	0.0147895	0.0112629	2.32687	1.0579	1.92298	0.53172	0.979978	3.81789	1.55792	1.84575	2.37298	6.26223	0.316928	1.25e-19	0	0.0132587	0.119805	0.0467231	1.65e-19	4.6e-19	2.05e-18	0.0203282	0.0055312	0.025285	0.0416111	0.0214049	0.106321	2.3e-18	0.011075
TCGA-CK-6748	0.0122933	0	0	0.0234757	0	0.0714533	0.0192779	0	0.0356721	0	0	0.0102561	0	0.617455	0.00786443	0.0732985	0.0123537	0.00541853	0	0.0781801	0.0256711	0.0073303	1.15723	0.730227	0.476999	0.440026	0.0768164	3.05198	1.70508	1.98806	2.97167	7.82667	0.108769	0.000895128	0.161804	3.64e-18	0	0.0130146	0	6.51e-19	0	2.34e-19	4.76e-21	0	1.66e-18	1.35e-18	0.09682	0.0321813	0
TCGA-CM-6163	0.0901996	0	0.126174	0.0168994	0	0.285967	0.00253996	0.00929963	0.0414421	0	0	0.0140155	0.00120404	0.132327	0.0668776	0.10972	0.0870886	0	0.00797736	0	0.00826921	0	2.29424	1.61221	1.12303	2.27795	0.432525	3.18503	2.02876	2.43389	2.45619	6.38177	0.216289	0.00208162	0.0316834	0.0607926	0.0453835	0.0542729	1.28e-18	0	0.000340582	0	0.00755937	0.0213424	0.00638209	4.98e-20	0.1009	0.00838252	0.0227522
TCGA-DM-A1HB	0.0242962	0	0.00380537	0.0360915	0	0.187051	0	0.0295432	0.036319	0	0	0.0345258	0	0.226221	0.0282833	0.0871294	0	0.0253636	0	0.278588	0	0.00278319	0.885061	0.0144981	0.366679	0.441044	0.188816	1.56981	0.689065	1.54425	2.06994	5.79403	0.0312567	3.41e-19	0	4.85e-05	0.0227615	0.0128609	0	0	1.61e-18	0	0.00297204	0	9.14e-19	0	0.0395137	7.6e-19	0.00214862
TCGA-SS-A7HO	0.093847	0	0	0.150414	0	0.100335	0.00438435	0.0371946	0.0511027	0	0.0668067	0	0.133064	0.0809349	0.0359913	0.132766	0	0	0	0.101855	0.00661815	0.00468575	1.48673	2.59137	0.594157	0.375678	0.092872	2.28471	0.568726	1.81852	2.78585	4.78928	0.0367025	0	0	0	0	0.0165433	0.00628577	3.76e-18	0.0100701	1.14e-17	0.00330326	0.0179906	0	4.46e-19	0.0215855	2.54e-17	6.56e-19
TCGA-CM-6169	0.0398933	0	0.0498267	0.0703416	0	0.111309	0.143382	0.0179795	0.00121325	0.00533508	0	0.00828433	0	0.291817	0.0662528	0.143201	0	0	0	0.0370325	0.000596865	0.0135344	2.74793	2.0327	1.64003	1.72552	0.7284	4.1438	2.81467	2.34618	3.77804	7.73751	0.273109	0	0.163934	0	3.77e-18	0.0590168	0.00020072	5.87e-19	4.22e-19	0	0.00910305	0.0277708	0.0263341	0	0.224106	0.043166	0
TCGA-AA-3543	0.00111062	0	0.0195759	0.339147	0	0.0584132	0.107367	0.0429957	0.0447701	0	0.019555	0.00996078	0.00571604	0.0745308	0.127606	0.106889	0	0	0.0350762	0	0	0.0072859	2.56508	2.52324	2.08495	1.28466	0.910946	3.3673	1.20121	2.02472	2.06806	6.33037	0.298655	4.15e-19	0.0145543	0.038655	0.08398	0.0309566	1.88e-20	5.41e-20	4.53e-19	0.0917179	0.00938574	0.0563248	0.0692487	0.04846	0.0461228	4.69e-18	0.0294477
TCGA-4N-A93T	0.253499	0	0.333162	0.0844853	0	0.0968321	0	0.032651	0.00466328	0	0.0385187	0	0.0146792	0.0352092	0.00367172	0.000416669	0	0	0	0.0963147	0.00589653	0	1.39273	0.969454	0.456469	1.52988	0.159552	1.41762	0.685206	1.22674	1.75608	3.9084	0.0309613	0	2.59e-18	0.0687251	0.00346025	0.00694416	3.13e-18	0	0.0475526	0.01178	0.00254753	0.00662504	4.51e-18	0	0.0178096	7.45e-18	0.0632678
TCGA-DM-A1D8	0.0548114	0	0.00458642	0.255643	0	0.0934677	0.0689253	0.0282972	0.0276458	0	0	0.104107	0	0.218001	0.063416	0.030532	0.00229983	0	0.0482674	0	0	0	1.4684	0.757877	0.928538	0.487523	0.317449	1.30733	0.774579	1.31271	1.70017	4.97567	0.0137515	0	0	0	6.74e-20	0.0160953	4.62e-19	8.27e-19	0.0181023	1.21e-18	0.00246049	0.0141891	0	1.63e-19	0.0193964	0	0.00611687
TCGA-G4-6588	0.015577	0	0	0.0597455	0	0.21066	0.0338687	0.0264238	0.0180889	0	0	0.0541622	0	0.291615	0.0561072	0.09665	0	0	0	0.100281	0	0.0368215	1.58845	0.988557	1.13893	0.592877	0.654599	2.65935	0.989036	2.15778	2.35803	6.45571	0.14049	0	0.0596851	0.00691414	0.0509915	0.0220969	0	8.86e-19	0	0.0142231	0.00463521	1.26e-19	3.45e-19	1.41e-18	0.0537824	0	0.00617184
TCGA-F4-6807	0.0480517	0	0.0774325	0.0944462	0	0.158474	0.0150224	0.0520351	0.0121591	0.0469358	0	0.0179409	0	0.111984	0.145647	0.127642	0.0434137	0	0.0488165	0	0	0	2.66507	1.7551	1.79798	2.55266	0.412943	3.64719	2.76519	2.03744	3.45625	8.01665	0.288196	0.00632366	0.219379	0.0276211	6.69e-18	0.0471259	0.0193934	0	6.57e-19	0	0.0135957	0.045217	0.0311803	0.0143513	0.115196	0.0857019	0.0126771
TCGA-AA-A029	0.0318619	0	0.0616564	0.114073	0	0.0976561	0	0.0453897	0.130295	0	0	0.0609086	0	0.279629	0.0302565	0.0728965	0.00333226	0	0	0.072044	0	0	1.35387	0.420833	0.51897	0.319823	0.199192	1.56978	0.578501	1.54868	1.60213	5.20315	0.0919035	0	3.31e-18	0.00104858	0	0.0125646	4.25e-18	0	0	0.0668293	2.12e-21	1.06e-18	3.57e-19	1.65e-18	0.0247332	0	0.0105971
TCGA-AA-3972	0.00237309	0	0.0246918	0.0840089	0	0.220993	0	0.0187815	0.00663812	0	0	0.0145663	0.0302192	0.182517	0	0.113599	0.0358367	0.0457963	0	0.164398	0.0162484	0.0393329	0.97954	1.00669	0.416491	0.569342	0.189869	2.03025	0.94396	2.1614	2.15944	5.95792	0.0689806	0	6.55e-19	4.93e-19	6.15e-18	0.0186517	0	8.61e-19	0	0	0.00243201	0.00498653	0	0	0.0505816	2.69e-18	0.00467121
TCGA-AA-3511	0.0438586	0	0.0669777	0.0384979	0	0.219514	0.0382842	0.0420516	0.0333044	0	0	0.0346078	0	0.166664	0.0582815	0.175284	0	0.0124023	0.0533483	0	0	0.0169229	1.29208	0.426211	0.72641	1.14544	0.234537	2.43971	1.0305	2.08604	2.665	7.06685	0.0974216	0.00333782	0.130305	0	1.06e-17	0.0142863	6.35e-19	3.7e-18	5.87e-19	0	0.00262655	8.58e-19	1.61e-18	0	0.0369098	0.0258211	0.00197318
TCGA-D5-5541	0.0504528	0	0	0.0113878	0	0.000237085	0.00784167	0.027711	0.0446355	0.0155435	0	0.000804763	0	0.610492	0.08235	0.12766	0.0160657	0	0	0.00481818	0	0	1.89171	2.03833	1.19903	0.938909	0.303298	3.74479	2.03678	1.8131	2.82103	6.52945	0.183193	0.00093034	0.0190436	0.0119919	0	0.0355271	0.00255402	2.43e-18	2.47e-19	0	0.0170211	0.0198151	0.00843268	0	0.0526812	0.00938372	0.00459037
TCGA-AD-6889	0.0489877	0	0.0145174	0.0126341	0	0.262551	0.0103567	0.0604562	0.0599715	0	0.0435945	0	0	0.206087	0.0378283	0.0573026	0.00383746	0.0276706	0	0.124109	0	0.0300957	1.5171	0.171207	0.756298	0.336391	0.247743	1.72255	1.24353	1.86076	1.96569	5.38789	0.0840111	0	2.36e-20	0.00475856	0.0500858	0.0169255	1.27e-18	0	0.0010887	0.02559	0	0	2.11e-19	0	0.0540504	0	0.00778108
TCGA-CA-6716	0.0583564	0	0.0507428	0	0	0.147024	0.100304	0.0107888	0.0345144	0	0.0691031	0	0.0151871	0.374699	0.00447752	0.0635862	0.0148833	0	0	0.056334	0	0	1.39484	0.271187	0.290944	0.898673	0.0982629	2.16972	1.02163	1.72857	2.67482	7.02504	0.00490812	0.00151806	0.0501834	0	9.81e-18	0.0114202	0	4.88e-20	0.0123963	3.97e-18	0	5.27e-20	7.82e-19	0	0.0372471	0.0083795	0.00562165
TCGA-A6-4105	0.0127003	0	0.041515	0.0919341	0	0.0880988	0.129191	0.0947899	0.0028231	0	0.000717637	0.0355343	0.00857923	0.135243	0.0987329	0.178996	0.0109797	0	0	0.0701654	0	0	2.7054	2.49347	1.6751	1.12134	0.425036	3.80052	1.48291	2.44149	2.67837	7.19652	0.261931	0.000773768	0.107879	0.00594	0.0497483	0.0404311	9.56e-21	0	8.66e-19	9.25e-19	0.00946293	0.0263265	0.0230456	0.00392439	0.0729259	0	0.00668741
TCGA-A6-5662	0	0	0.00188878	0	0	0.344689	0.0584912	0	0.0469819	0	0.0349497	0.0379981	0.0372231	0.174393	0.00520669	0.100788	0.0833573	0	0.0151749	0	0.0485984	0.01026	0.890572	2.6992	0.289266	0.509998	0.200105	2.32816	1.17223	1.70628	2.68519	6.41847	0	0.00504995	6.18e-19	1.25e-18	0	0.0149321	1.66e-19	1.62e-18	6.22e-21	0	0.00901461	0.00716435	1.66e-18	0	0.0254188	1.56e-18	0.00640291
TCGA-A6-6652	0.027621	0	0.0115439	0.029722	0	0.174763	0.0230208	0.0188348	0.0528226	0	0.0288783	0	0	0.547079	0.00553621	0.0173163	0	0.0206224	0	0.0422402	0	0	1.34438	1.15555	0.455829	0.165306	0.210047	1.58922	0.681093	1.58315	2.19496	5.41981	0	0	0	1.63e-19	0.0373453	0.012053	0	0	0.0145207	0.0225263	4.1e-19	0.00290142	0	2.57e-18	0.0234173	2.21e-17	0.00265298
TCGA-CM-5860	0.0246728	0	0.0379652	0.0604571	0	0.119186	0.0471334	0.0311097	0.0333345	0	0.00790622	0.00444321	0	0.326716	0.122391	0.120214	0.0140613	0	0.0504104	0	0	0	1.91486	0.996823	1.06855	0.705962	0.289735	3.56766	2.05247	1.85422	3.06534	8.18672	0.166597	0.00631837	0.171713	0	5.98e-20	0.0389322	0	2.73e-19	0	0	0.00573516	1.92e-19	0	0	0.0519067	1.12e-18	2.03e-18
TCGA-CM-5861	0.0421272	0	0	0.239547	0	0.157608	0	0.0164836	0.0669483	0	0	0.086819	0.00460975	0.173845	0.111537	0.0213615	0	0.0379056	0.0412086	0	0	0	1.19745	1.28018	1.17291	0.293828	0.612257	1.85516	0.653113	1.70613	2.32316	5.68527	0.053941	6.85e-20	0	0	0.0107283	0.0208165	3.03e-19	7.98e-21	0	0	0.00359263	0.00323829	0.0132479	0	0.0359093	0	0.00618784
TCGA-AA-A01R	0.0120771	0	0	0.205756	0	0.0672521	0.0120319	0.0533288	0.133164	0	0	0.103997	0	0.255807	0.067449	0.043147	0.00936795	0	0.036623	0	0	0	2.81711	2.33488	1.86563	1.07467	0.494656	2.81821	1.16851	1.49296	1.82116	5.96687	0.404282	2.08e-19	0.0405236	0.0387673	0.103186	0.00625199	0.0393648	0	0.0147542	0.0817668	0.00969543	0.0952547	0.070659	0.0744619	0.0207442	2.57e-18	0.0505042
TCGA-A6-5659	0.00083161	0.021758	0	0	0	0.198222	0.0835256	0	0	0	0.0955828	0	0	0.447284	0.0580436	0.0157906	0.0199109	0	0	0.0590512	0	0	1.27461	0.325962	0.540693	1.05948	0.131128	2.43053	1.67518	1.48356	2.67066	6.55646	0.142714	0.00194465	0.0368535	0	7.19e-18	0.0279322	1.68e-18	1.07e-20	2.22e-18	3.05e-19	0.00590987	0	0	0	0.0543577	0.014007	0
TCGA-DM-A285	0.0647833	0	0	0.043311	0	0.134106	0	0.0179283	0.122974	0	0	0.0464675	0	0.358246	0.0237455	0.119905	0.0169185	0	0	0.00920939	0.0424058	0	0.945119	0.777283	0.297188	0.426053	0.530401	1.85484	0.720427	1.81915	2.38616	6.96271	0.0290169	0.00100677	0.104807	0	1.71e-17	0.00558993	4.24e-19	0	0	0	2.74e-19	0	9.87e-18	0	0.0111824	0.0316489	0
TCGA-DM-A28A	0.0474552	0	0.00923204	0.122495	0	0.0957128	0	0.0834053	0.0222686	0	0	0.0386999	0	0.188628	0.180734	0.203854	0	0	0.00751485	0	0	0	1.33419	1.14261	0.891458	0.700266	0.22158	2.38301	0.617435	1.69782	2.46331	7.32589	0.0723075	4.04e-20	0.0591463	0	0	0.0135918	0	1.43e-18	0.00404431	0	0.00363141	0.00211351	1.18e-18	0	0.0241549	3.3e-18	2.25e-05
TCGA-D5-6529	0.0365931	0	0.168572	0.0437507	0	0.134763	0.0353165	0.0395199	0.0357781	0	0	0	0.00355729	0.20742	0.109571	0.114609	0.0169462	0	0	0.0536025	0	0	2.52036	1.21543	1.12528	2.1483	0.274864	3.401	1.87268	2.2675	2.69467	7.58236	0.195139	2.01e-20	0.188533	0.0745097	1.66e-18	0.0435253	0.0270139	0.00217117	2.56e-19	0.0367102	0.00839965	0.0217371	0.0327609	0.00347155	0.100446	0.000157261	0.0405802
TCGA-QG-A5Z1	0	0.00497172	0.0135545	0	0	0.243853	0	0.0136871	0.0588567	0	0.0420727	0	0	0.433063	0.00808246	0.0885915	0.0120946	0	0	0.065718	0.0154547	0	1.17361	0.0712135	0.287103	0.574785	0.0970166	2.41292	1.124	1.69121	2.48982	6.50665	0.0661442	0.00394288	0.125164	9.47e-19	9.26e-19	0.011244	4.05e-18	1.58e-18	0.00605959	3.75e-20	0.000606028	0	0	0	0.0428171	0.0208057	2.63e-19
TCGA-CA-6719	0.0117437	0	0.0219349	0.0107268	0	0.0784061	0	0.0195306	0.0814042	0	0.0198328	0	0	0.455461	0.0895955	0.160597	0	0	0	0.0507668	0	0	1.83745	1.7629	1.13951	1.32243	0.177151	3.54606	1.4014	1.86915	3.25724	7.65419	0.129746	0.00231638	0.132946	0	4.56e-19	0.0229945	0.00642941	0	0	3.59e-19	0.0164557	0.0114902	0	1.19e-18	0.0472329	0.0282544	0.0133926
TCGA-NH-A50U	0.00414388	0.00281781	0	0.0212581	0	0	0	0.00696214	0.118148	0.000107457	0.097379	0	0	0.43937	0.0136112	0.0744571	0	0	0	0.221745	0	0	1.19882	1.17204	0.376837	0.330803	0.600514	2.66901	0.390442	1.506	2.39999	5.83707	0.0939831	0	0.0428371	0.00263602	1.87e-18	0.00995881	1.79e-18	0	0	0.0134588	0.00323942	0	4.35e-19	0	0.00362755	0.00125771	0.0130416
TCGA-CM-6170	0.0386855	0	0.0648756	0.0359563	0	0.190139	0.0400892	0.0382339	0.0368951	0	0.00919506	0	0	0.27747	0.10766	0.111442	0.00318553	0	0	0.0307603	0	0.0154136	1.94624	0.555325	0.758221	1.56334	0.485575	2.91035	1.56243	2.00483	2.48948	6.8489	0.179445	0	0.0255686	0.0331632	1.55e-17	0.0362042	0.0150388	4.41e-18	0	2.12e-19	0	0.00789205	7.25e-19	0	0.0604805	0.00708535	0.0157394
TCGA-AA-3542	0.0113957	0	0.0369556	0.0580661	0	0.0588936	0	0.0142211	0.0497486	0	0.00488879	0.00588923	0	0.481441	0.0518505	0.0798239	0	0	0	0.141449	3.2e-05	0.00534458	0.86732	0.500598	0.29934	0.294535	0.0679305	1.24592	0.463072	1.37823	1.61641	4.92178	0.113388	0.00216332	0.0120845	0	0.0271419	6.27e-20	0	1.2e-17	0	0.0166654	0.00538937	0	0	0	0.0261647	1.58e-17	0
TCGA-QG-A5YW	0.0802508	0	0.203461	0.048139	0	0.241208	0.00168344	0.0128934	0.0313971	0	0.0221146	0	0.0135592	0.140608	0.0325019	0.0672247	0	0.00954094	0	0.0895004	0.00591815	0	2.21219	0.35321	0.675523	1.39466	0.549557	2.65296	0.990681	1.82685	2.35498	5.65345	0.169857	5.06e-19	0.0170086	0.0553732	2.57e-17	0.0426022	0.00400225	0	0.00849535	0.0148612	0.00302521	0	0	7.55e-18	0.0443681	2.59e-18	0.0371623
TCGA-F4-6459	0.0438497	0	0.0217762	0.11675	0	0.110963	0.0556028	0.0121156	0.0384312	0	0.0118467	0.00541089	0.015558	0.26269	0.0640721	0.159455	0.0193199	0	0.0272964	0	0.0348617	0	1.54766	2.71822	0.931698	1.60768	0.392479	3.28508	1.46277	1.83627	3.41413	7.9178	0.136573	0.0519762	0.218798	0	1.05e-17	0.0111839	0	5.27e-18	0	0	0	0	2.33e-18	1.03e-18	0.0117343	0.0857023	0
TCGA-AA-3664	0.0647068	0	0.0373835	0.093331	0	0.19328	0.0127329	0.102438	0	0.020214	0	0.04142	0	0.177631	0.0942056	0.124989	0	0	0.0274591	0	0	0.0102102	1.9147	0.352307	1.15134	1.10481	0.756972	2.46099	0.783367	2.09917	2.19867	5.0916	0.118171	1.74e-18	1.36e-18	0.0100663	0	0.0387814	1.02e-18	0.00287098	0.000696823	3.93e-18	0.00544694	0.011427	0.00210187	4.19e-19	0.0362293	2.39e-19	0.0102061
TCGA-D5-6538	0.0724163	0	0	0.198429	0	0.0770528	0	0.0335829	0.0674921	0	0.0963091	0	0.010414	0.176084	0.00986481	0.127899	0.0368805	0	0	0.0912515	0.00232372	0	0.901298	1.61758	0.574398	0.342923	0.0781334	1.71999	0.484958	1.66318	2.39874	5.13315	0	2.83e-19	6.68e-19	5.35e-20	4.81e-18	0.0162746	0	0	0.0095162	6.57e-18	0.0090409	0.00169372	5.77e-19	0	0.0120537	0	0
TCGA-D5-6535	0.0610028	0	0.121955	0.0461391	0	0.178736	0.00317057	0.0312069	0.0132132	0	0.05734	0	0	0.164337	0.0704796	0.120637	0.00628361	0	0	0.1255	0	0	2.40744	0.67726	0.876751	1.4584	0.231797	2.9623	1.76814	2.01666	2.72729	6.35023	0.164015	1.16e-21	0.0158226	0.0265	4.37e-19	0.048947	1.85e-18	6.67e-21	0.0113738	0	0.00129128	0.0201617	0.0102426	0	0.0765631	0	0.0254435
TCGA-CM-5862	0.049917	0	0.00710114	0.0436415	0	0.234406	0.0808404	0.0345808	0	0	0.0334442	0.0193486	0	0.243471	0.0869533	0.142283	0	0	0.0122019	0	0.0118105	0	1.05713	1.30609	0.353321	0.163812	0.162295	1.40022	0.608412	1.42431	2.61931	5.94016	0	4.95e-21	0.00518101	7.51e-19	0.00397926	0.02452	0	0	0	0	0.00206636	0	0	0	0.0170613	0	0
TCGA-AA-A02Y	0.00348195	0	0	0.246713	0	0.165444	0.090149	0.0278145	0.00097419	0.0828437	0	0.043559	0	0.088858	0.104124	0	0.0315848	0	0	0.0999468	0.0145079	0	1.55585	1.12287	0.837805	0.504797	0.227569	1.64382	0.654529	1.57731	1.2251	2.40023	0.0820379	0	0	0.00949689	0.017492	0.0302267	2.74e-18	1.96e-18	1.33e-18	0.0376605	0.00947762	0.00622481	0.00655146	2.54e-18	0.0415338	9.89e-18	0.0199768
TCGA-AA-3666	0.0526965	0	0.0892661	0	0	0.249403	0.0319652	0.0554203	0	0	0.0049371	0.0295056	0.00371328	0.141882	0.102466	0.153704	0	0	0	0.0607792	0	0.0242621	1.81116	1.86635	0.921388	0.916078	0.160456	2.81432	0.842166	2.33044	2.32151	5.62943	0.183032	2.67e-18	0	0.00782021	0.029131	0.0427687	8.26e-19	1.23e-18	0	0.0195636	0.00405053	0.00498876	6.01e-22	0	0.0411328	1.87e-18	0.0177699
TCGA-5M-AATE	0.100243	0	0.113544	0.0511698	0	0.219117	0.0564866	0.0434591	0.00969823	0	0.0620079	0	0.000147252	0.183572	0.0363807	0.0861459	0.0289548	0	0	0.00907439	0	0	1.39259	1.6305	0.538524	1.11149	0.167996	1.96523	1.08813	1.43925	2.0776	5.45073	0.0502665	3.88e-19	0	0.0124601	5.89e-18	0.0216768	0	2.4e-18	0.00925107	0	0.00459566	0.00752498	0	0	0.0384484	0	0.00501113
TCGA-DM-A0XD	0.0142564	0.022681	0.0845427	0	0	0.0673793	0	0	0.0253075	0.0384838	0.0146474	0.116626	0.00223536	0.257169	0.0270675	0.139412	0.0205567	0.0412687	0.0544837	0.0416118	0	0.0322708	0.87818	0.707701	0.407349	0.815875	0.162605	1.4757	0.335005	1.38582	1.75974	5.76297	0.0528997	0.00211981	0.0729828	0.0117166	8.96e-18	0.00837175	0	3.84e-18	9.16e-19	0	0.00935821	1.27e-18	0	7.15e-19	0.027656	0	0
TCGA-4T-AA8H	0.077206	0	0.30181	0.0640346	0	0.261501	0	0	0.0473958	0	0.0363675	0	0.0146262	0.0210842	0	0.0353367	0.0331247	0.0292276	0	0.0702976	0.00798716	0	1.28894	0.364797	0.41682	0.686665	0.128383	0.961662	0.462039	1.66148	1.5384	3.9678	0	6.44e-19	0	0.0113666	5.27e-19	0.0157153	0	5.16e-18	0.0134343	0.0138667	0.00556461	0.00473584	5.9e-18	3.63e-18	0.0516678	3.23e-18	0.0144802
TCGA-AA-A01K	0	0	0.0966573	0.0559464	0	0.184553	0	0.03168	0.129129	0	0	0.0603312	0	0.251325	0.0493847	0.108256	0.0056215	0	0.0253046	0	0	0.00181019	2.44683	1.34039	0.990852	1.0372	0.324656	2.67971	1.47127	1.66824	2.60519	6.9167	0.158308	0.00651806	0.102914	0	2.72e-18	0.0251568	2.78e-21	0	0.0174365	0.0148442	0.00165253	0.00511706	0	0	0.0396756	0	1.62e-19
TCGA-D5-6927	0.0065217	0	0.00290782	0.13867	0	0.168777	0.0835431	0.0795364	0.00393866	0	0.0224119	0.0142432	0.0149463	0.144244	0.0841396	0.0894393	0.00675293	0	0	0.0796615	0.034416	0.0258501	2.60796	2.28265	1.68885	1.16289	1.01645	3.7501	1.43958	2.81006	2.85213	7.52673	0.187071	5.21e-21	0.153067	0.01822	0.028512	0.0304161	0.00234117	6.63e-19	7.89e-20	0.0336129	0.00564101	0.0451835	0.0160909	0.0306718	0.0643078	0	0.0156751
TCGA-CM-6677	0.0389075	0	0.138703	0.0520922	0	0.143917	0.136044	0	0.0034471	0	0	0.01139	0	0.183341	0.0775604	0.114652	0.0317282	0	0.0682165	0	0	0	2.05578	1.07197	1.09112	1.43525	0.668473	2.62062	1.86798	1.71203	2.94571	7.10927	0.220662	0	0.11206	0.0416622	0	0.0352044	0.00859372	7.51e-19	0	0	0.00476398	0.00411613	0.00426226	2.13e-18	0.0644251	0.00234593	0.0202931
TCGA-AZ-6598	0.00729835	0	0	0.0471957	0	0.238201	0.0124588	0.013417	0	0	0.0725182	0.0746092	0.00596077	0.205273	0.0993447	0.144875	0.0168189	0	0.0620288	0	0	0	1.31115	0.253989	1.41924	0.590875	0.889894	2.79265	0.968333	1.41198	2.19475	5.72816	0.14399	0	0.0447443	0.0142008	0.0661314	0.0340705	1.18e-19	9.75e-19	2.12e-18	0.0371116	0	6.82e-19	0.00496529	0	0.0570717	3.43e-18	0.00688995
TCGA-3L-AA1B	0.0981792	0	0.136209	0.0362997	0	0.2033	0.011751	0.102126	0.0610397	0	0	0.0271346	0.00551837	0.111397	0.00568487	0.0733347	0.0133962	0.0306356	0.083993	0	0	0	2.34468	1.39649	0.795745	2.44606	0.140699	2.49155	2.11931	1.81036	2.71845	6.70713	0.184902	0.000759377	0.0468448	0.0449279	9.24e-19	0.0141663	0.0153352	0	0.0337914	0.00824103	0.00100829	0	2.18e-18	0	0.0680546	0.0206413	0.0225719
TCGA-AA-3975	0.0202668	0	0.0580831	0.0301737	0	0.213451	0	0.0441509	0.073494	0	0.000915419	0.0212926	0	0.260083	0.0514772	0.153094	0.00312228	0	0.0408378	0	0.0218183	0.00773969	1.826	0.595313	0.652668	1.03518	0.336584	2.53687	1.58904	2.14116	2.41696	6.04042	0.165208	0.000945982	0.0175295	0	0.0377076	0.00444324	7.92e-19	0	0.0367112	0.0380548	2.26e-21	0	0	0	0.0674736	0	0.00743004
TCGA-AA-3532	0.0529432	0	0.114192	0.0312962	0	0.133823	0.0940827	0.01323	0.0118351	0	0	0.0366318	0	0.109001	0.120717	0.172146	0.023599	0	0.0713983	0	0.00961543	0.00549012	2.45688	0.956874	1.27472	2.12775	0.636454	3.54585	2.14483	2.45618	2.45669	7.10137	0.366539	0	0.0835521	0.0799459	0	0.0506929	0.00672553	1.16e-18	0	0.0203935	0.00608032	0.0127366	0.0187214	4.31e-21	0.141131	2.46e-18	0.021814
TCGA-AA-3696	0.0348614	0	0.107382	0	0	0.282149	0.00827726	0.0211274	0.0585771	0	0.0574571	0	0.00953788	0.1392	0.0363628	0.161385	0	0.0150093	0	0.0686734	0	0	1.63983	0	0.561144	0.679569	0.0866203	2.1628	0.665342	2.16815	2.36474	6.73186	0.0648288	0	0.0404412	0	2.11e-18	0.00331635	5.58e-18	0	0.0148183	0.00965667	3.16e-19	3.6e-18	0	0	0.0328938	8.36e-19	0.00837714
TCGA-AA-3681	0.0832267	0	0.13275	0.048133	0	0.223187	0	0	0.0183036	0	0	0.0304163	0.0163687	0.109847	0.0590448	0.174865	0.0173877	0	0	0.0478781	0.038593	0	2.35406	0.74528	1.08823	1.93268	0.559368	2.8716	1.58204	2.29734	2.40412	5.79033	0.202693	9.83e-19	0.005468	0.0547245	0	0.0471726	1.28e-19	0	8.18e-20	0.0470682	0.00583009	0.00262007	0.00421161	0	0.0933418	4.03e-18	0.0386427
TCGA-G4-6314	0.0276504	0	0.0158877	0.0518196	0	0.216289	0	0.0362677	0.0562706	0	0.00107369	0.0112188	0	0.219943	0.118332	0.120064	0.0496588	0	0.075524	0	0	0	1.87597	1.01977	0.790859	1.18473	0.162083	2.81194	2.15288	1.55152	3.45497	8.42169	0.201027	0.00220869	0.259723	0	9.57e-18	0.0176822	0	0	6.68e-18	1e-18	0	1.31e-18	9.92e-19	0	0.0657299	0.0491323	2.01e-18
TCGA-D5-6532	0.0551208	0	0.177564	0	0	0.15258	0.182704	0	0	0	0	0.0452313	0.00836117	0.217815	0.070996	0.0098663	0.0149446	0	0.0648165	0	0	0	1.43065	1.33891	0.51856	0.992813	0.0983608	1.79902	0.46051	1.70627	2.15276	5.61976	0.00684726	0	0	0.0218353	0	0.0198801	0.00460992	0	0.00846334	0	0	0.00883066	0	6.38e-19	0.00970989	0	0.00647582
TCGA-AA-3860	0.0768021	0	0.115073	0.0511375	0	0.165115	0.0424606	0.0519107	0.0312991	0	0.014598	0	0	0.196015	0.0646305	0.0935102	0	0	0	0.0887785	0	0.0086693	2.27443	1.2593	1.24488	2.07397	0.297443	2.89874	1.40354	2.02741	2.52726	6.98813	0.300593	0.00195255	0.0683869	0.0669915	0.0633501	0.0409807	1.69e-19	0	0	0.0133261	0.00306824	0.0121999	0	4.92e-19	0.0411452	2.63e-19	0.0201183
TCGA-AY-A69D	0.126328	0	0.156021	0.0234855	0	0.236889	0.0843194	0.0435466	0.0283611	0	0.0228058	0	0.00348268	0.136139	0.0259144	0.046004	0	0.034434	0	0.0322705	0	0	1.92487	0.379177	0.795885	2.08802	0.5176	2.12664	0.949944	1.62244	2.22298	5.85604	0.0906538	1.69e-19	0.0378911	0.0592596	0.00608808	0.0252208	4.96e-20	7.6e-19	0	0	2.63e-20	3.75e-19	9.96e-20	2.89e-18	0.0491185	0	0.0255678
TCGA-D5-5537	0.0111581	0	0.253409	0.046553	0	0.220781	0.104016	0	0.0229005	0	0	0	0.000216547	0.0785532	0.0378007	0.163223	0.0385287	0	0.022861	0	0	0	1.74541	1.73673	0.439285	1.17489	0.0838533	2.39551	0.767767	1.7015	2.26468	6.59394	0.0448562	0.000402974	0.103508	0.00812108	0.00345583	0.0128082	8.8e-20	0	0.00927776	0.00287818	0.00247893	8.59e-20	6.84e-20	2.45e-18	0.0252841	0.00469644	0.0115989
TCGA-DM-A28H	0.109905	0	0.133425	0.0170812	0	0.157235	0.0904097	0.00940787	0	0	0.0147065	0.0027931	0.0103928	0.134561	0.0486028	0.190316	0.0225937	0	0	0.0585693	0	0	1.10934	1.40261	0.305839	0.887282	0.0500153	1.88131	0.385292	1.46296	2.01883	4.88206	0.0730904	1.38e-19	0	0.00409147	0	0.028097	0	3.67e-18	1.37e-17	0	0.0189858	0.00933956	0	4.91e-18	2.28e-19	0	0.00954286
TCGA-CM-6166	0.10038	0	0	0	0	0.114985	0.095405	0.0122689	0.0384644	0	0.073376	0	0	0.470533	0.00880389	0.0235618	0	0	0	0.0622218	0	0	1.3803	1.22163	0.430129	0.431648	0.07117	1.84722	0.876229	1.25582	2.41212	6.07185	4.7e-18	0.00188141	0.0452441	0	0	0.0183856	2.86e-18	0	2.43e-17	0	0	0	0	1.11e-18	0.019924	0.00973186	1.62e-19
TCGA-AZ-6600	0.0985523	0	0.155116	0.0182568	0	0.162922	0	0.0199311	0.0128597	0	0	0.013862	0	0.263484	0.0612272	0.160614	0	0	0.0286354	0.00453854	0	0	2.01665	1.19346	0.89631	2.75032	0.305227	3.0804	1.23278	1.97519	3.31404	7.61933	0.240088	6.06e-20	0.123831	0.0577112	0	0.0209788	1.59e-19	0	6.61e-19	0.00793852	8.64e-19	3.67e-19	4.18e-18	4.11e-18	0.0470114	0.0244078	0.0244659
TCGA-AA-A017	0	0	0.135937	0.0523475	0	0.248702	0	0.0332929	0.0732347	0	0	0.0300533	0	0.228939	0.0273317	0.0505159	0	0.041934	0	0.0281977	0	0.0495149	1.73226	0.410124	0.565611	0.72771	0.196663	1.87673	0.889084	1.81422	2.21979	6.29048	0.0822878	7.85e-20	0.0462622	2.95e-20	0.0232696	0.00704223	0	5.67e-19	0.0313066	0.0204713	1.33e-19	1.27e-21	1.26e-18	1.52e-19	0.0294406	1.06e-18	0.00250546
TCGA-AA-3979	0.0292535	0	0.0294557	0	0	0.191871	0.0964611	0.0350416	0	0	0.0185951	0.011775	0	0.196494	0.0261458	0.123821	0	0.0174356	0	0.122726	0.0301246	0.0708003	1.20394	0.182438	0.472919	0.239637	0.125597	1.61281	0.623486	1.83445	1.81946	5.10621	0.0669432	0	3.45e-17	0	0.0270463	0.0324439	0	0	1.23e-17	3.88e-18	0.00461279	6.29e-19	5.43e-19	0	0.0180244	7.51e-18	0.00113327
TCGA-AA-A00Z	0.00506333	0	0.106861	0.0864408	0	0.133205	0.098481	0.0163737	0.0596767	0	0.00830136	0	0	0.141818	0.104313	0.14047	0.00442727	0.0258026	0.0680111	0	0	0.00075378	1.90497	1.11183	0.719318	1.27006	0.285125	2.20275	1.17746	2.00229	2.3983	5.80318	0.119035	0	8.39e-19	0.0140037	0.029757	0.00423343	0.00403198	1.32e-18	1.75e-18	3.87e-19	0	2.68e-22	2.5e-18	0	0.0250398	0	0.0024798
TCGA-A6-4107	0.0665664	0	0.280896	0.056147	0	0.140906	0	0.0147306	0.0673407	0	0	0	0.0119754	0.145488	0.0646943	0.0772157	0.0283564	0	0	0.0456837	0	0	1.73797	0.23634	0.553197	1.60555	0.114021	2.52159	1.9112	1.32586	2.28288	6.4262	0.188234	4.85e-21	0.0585886	0.0402909	0	0.0226631	0	5.05e-18	1.12e-18	0.0314219	0.000589759	1.88e-19	0.000308479	1.59e-18	0.118094	0	0.0253937
TCGA-D5-6540	0.0546722	0	0	0.120935	0	0.0999488	0.00576712	0.0459369	0.023802	0	0.0122099	0.0401615	0	0.253296	0.0858246	0.064736	0	0	0	0.142198	0	0.0505122	1.65318	1.87212	1.55316	0.525361	0.685382	2.66973	1.74306	2.4885	2.80594	7.25446	0.135811	0	0.073485	9.21e-20	0.049392	0.0155334	3.04e-19	1.49e-18	2.09e-18	0.00998014	0.00752933	0.00925848	0.00617935	0	0.0680289	0	0.000803667
TCGA-AA-3525	0.072601	0	0.172486	0.0155771	0	0.202421	0	0.00920139	0	0.0132994	0	0.0632727	0	0.204418	0.0948266	0.104111	0	0	0.00537953	0.0191667	0	0.0232396	1.43516	0.485221	1.1927	1.37681	0.386405	2.62521	0.939673	2.14941	2.22082	5.22132	0.13263	1.18e-19	0	0.0245073	0.0272591	0.0198444	5.6e-19	4.35e-18	1.73e-18	0.017721	0	2.94e-19	0	0	0.0534817	2.11e-19	0.0206581
TCGA-AA-3815	0.039563	0	0	0.161164	0	0.145921	0.0945052	0.0290808	0.0418359	0	0.00043194	0.0479906	0	0.125932	0.118483	0.156431	0.00651174	0	0.0321503	0	0	0	3.06426	2.27626	2.00893	1.94338	1.45507	3.43648	1.66391	2.06358	2.06657	6.14723	0.440255	0	0.0110073	0.0571907	0.0870442	0.0467127	0.00644435	2.34e-18	4.7e-19	0.0581371	0.00250443	0.0511394	0.0635551	0.0304561	0.0439216	1.38e-18	0.0417067
TCGA-D5-6923	0.0297412	0	0.00477959	0	0	0.130323	0.00199826	0.0216004	0.0470925	0	0.02927	0	0	0.413138	0.0213617	0.0651187	0	0.0429549	0	0.160374	0	0.0322484	1.76111	0.434134	0.754222	0.693312	0.324918	3.05613	1.95756	2.52456	3.49425	8.5699	0.131013	0.00187488	0.199962	2.08e-18	0	0.0148757	2.09e-21	0	0.00645699	4e-18	0.00141039	0	0	0	0.0644102	4.16e-19	9.92e-20
TCGA-G4-6322	0.0846112	0	0.105223	0.00586942	0	0.284527	0.0137992	0.00511746	0.054098	0	0.0159207	0.00986378	0	0.173011	0.0267034	0.106357	0	0.0155713	0	0.0993276	0	0	1.88201	0.173639	1.00062	1.06315	0.185104	1.96722	0.947711	1.15156	3.08522	5.571	0.072838	3.71e-18	0.0151619	0.0110766	0	0.0187936	0	0	9.95e-19	0.046108	1.35e-18	4.74e-19	0	1.12e-18	0.0503089	0	0.0134203
TCGA-AA-3855	0.0318237	0	0.247	0.070088	0	0.154844	0.107747	0.00745419	0.0152531	0	0.0113033	0.0275709	0.015511	0.184247	0.0278352	0.0545899	0.00532418	0	0.0384321	0	0.000975715	0	1.88657	0.743644	1.05579	1.38747	0.324172	2.7721	1.4677	2.29195	2.35388	5.63574	0.150739	1.06e-20	0.0100509	0.04519	0.0579108	0.0256714	4.61e-19	1.23e-19	0	0.054728	0.00535988	0	0	0	0.0838697	1.81e-18	0.0199749
TCGA-A6-6781	0.0077439	0	0	0.117091	0	0.0683618	0	0.0161316	0.0062282	0	0.0449575	0.0135936	0	0.501039	0.0587362	0.142844	0	0	0.00362946	0	0	0.0196442	2.26075	2.72203	2.18593	1.35648	1.3755	4.31473	1.68851	2.76671	3.67474	9.22249	0.177944	0.00194903	0.328377	0.000950047	0.0232064	0.0139856	0.00954609	0	1.02e-18	0.0267485	0.0020423	0.0253175	0.0193722	0.0235349	0.0876646	0.0712057	0.00740549
TCGA-A6-2672	0.0139446	0	0.00871889	0.212473	0	0.0491504	0.0899858	0.0366223	0.0256106	0	0.0622913	0	0	0.264874	0.0872123	0.065496	0	0.00588909	0	0.0590049	0.00157781	0.0171488	2.91494	2.02294	2.30067	1.09223	0.679489	3.62181	2.0385	2.33875	2.58984	7.01005	0.400799	8.74e-21	0.0726571	0.0335082	0.0817188	0.0539726	7.18e-19	0.00126797	1.14e-19	0.0970985	0.00474927	0.0697879	0.0651767	0.042805	0.0813899	8.93e-19	0.0258549
TCGA-CM-5344	0.0394923	0	0	0.0570909	0	0.0766337	0	0	0.110927	0	0	0.0258681	0	0.52694	0.0734761	0.0644345	0.0155378	0	0	0.00960066	0	0	0.979236	1.60174	0.727227	0.736304	0.979325	2.26202	1.04732	1.58966	2.67329	7.48559	0.101728	0.00208099	0.148027	3.56e-19	0	0.0138567	3.92e-18	0	1.1e-17	7.54e-18	0.00206989	0.000114912	0	1.91e-18	0.0149159	0.0437214	5.44e-19
TCGA-AZ-5407	0.0867013	0	0.1706	0.0205782	0	0.471307	0.00259817	0	0.0134969	0	0.0388868	0	0.0195188	0.0553558	0.0312155	0.0405144	0.021108	0	0.00717286	0.0209467	0	0	2.15224	2.87387	0.873029	1.62036	0.550478	2.1592	1.26173	1.34506	2.28691	4.57888	0.0965042	3.09e-19	3.28e-17	0.0528461	0	0.0765415	0	1.17e-19	2.21e-18	0.0515784	0.0158885	0.0263802	0.0163995	1.3e-18	0.0917244	0	0.0499377
TCGA-A6-3810	0.0277701	0	0.0447515	0.0712424	0	0.111503	0.0381107	0.0329459	0	0.0124056	0	0.0138969	0	0.25545	0.0880258	0.129164	0.00191698	0	0	0.104964	0.0148754	0.0529771	1.75113	1.38001	1.09424	0.98905	0.252173	3.18824	1.54056	2.19535	2.62422	7.46983	0.217209	0.00251712	0.10147	0.00119225	0.014865	0.0354785	0	4.18e-18	0	0.00590598	0.00541165	0.0178834	0.0118276	0	0.0462714	0.0337094	0
TCGA-AD-6901	0	0	0	0.059808	0	0.184001	0.0198403	0.0580281	0	0	0	0.041156	0	0.287491	0.136729	0.14542	0.0228328	0	0.0446935	0	0	0	2.24293	1.41932	1.47566	1.08707	0.4142	3.45338	2.0748	1.85514	3.20182	8.20466	0.230547	0.131224	0.139562	3.05e-19	4.86e-19	0.00953577	2.91e-19	8.76e-19	0.0185971	0.0235774	0.00876651	0.0259689	9.31e-19	0.00651193	0.0639428	0.0651295	7.57e-20
TCGA-DM-A0XF	0.0218369	0	0.0158478	0.039367	0	0.173664	0.0992868	0.0529209	0.0430295	0	0.0190621	0.0453802	0.00925618	0.187976	0.108373	0.0842715	0.0297144	0	0.0546698	0	0.0153436	0	1.69068	0.621431	0.841301	0.419322	0.24552	2.43447	0.977381	1.32985	1.78189	6.19956	0.10252	0.00308093	0.0330467	0	5.26e-18	0.0316849	0	0	3.24e-18	5.75e-18	0.0104536	0.00457242	9.09e-20	0	0.0223691	0.00115131	1.55e-18
TCGA-CM-5348	0.0232241	0	0	0.0185883	0	0.0612345	0	0	0.0350062	0	0	0.0098876	0	0.697858	0.0212692	0.0704126	0.0236266	0	0.038893	0	0	0	1.81459	0.620586	0.942819	1.03854	0.246373	3.99851	2.70779	2.49596	2.96569	8.03541	0.306422	0.00624432	0.204667	0	0.00495171	0.0152733	1.3e-18	0	0	0.00622212	2.97e-19	0	0	1.3e-18	0.123855	0.0613462	2.71e-20
TCGA-AA-3489	0.1534	0	0.086095	0.0844286	0	0.112803	0.0521324	0.0175269	0.0363563	0	0.0381268	0	0.0071105	0.143308	0.0836989	0.0994642	0.0132049	0	0.0336826	0.0113912	0	0.0272705	2.63552	2.25036	1.92071	4.85957	0.616855	3.93065	2.13776	2.67891	3.64119	8.17308	0.373582	0.16715	0.209782	0.372707	3.41e-18	0.0297606	0.028951	0	0	2.01e-17	0.00269424	0.0147561	0.0184889	0.0105222	0.161951	0.095206	0.0643435
TCGA-AA-3554	0.00922431	0	0.0354988	0.00725253	0	0.111189	0	0.0270779	0.0442835	0	0.0396361	0	0	0.372747	0.0275284	0.0859394	0	0	0	0.179485	0.024682	0.0354561	2.0306	1.06088	1.39614	1.94938	0.785539	3.78223	2.13497	2.98965	2.87652	7.57246	0.378386	1.14e-19	0.0930393	0.0437309	0.00294513	0.0164433	0.000947182	0	0	0.0443447	0.0016812	3.46e-21	0.0107396	0.00025389	0.144932	1.13e-18	0.0188864
TCGA-F4-6806	0.0541594	0	0.174887	0.0824409	0	0.208693	0.0051252	0.0688988	0.0815197	0	0	0.0541937	0	0.112772	0.0603366	0.0420565	0.020341	0	0.029831	0	0	0.0047444	1.72578	1.31591	0.884508	2.52858	0.451565	2.09985	1.31796	1.86558	2.45469	6.20621	0.0814882	0.00221901	0.0393284	0.0560119	1.43e-19	0.0219775	0.00177543	4.27e-19	0.0127869	0.0140223	0.00580479	0.00473129	6.17e-22	2.61e-19	0.0276961	3e-19	0.0313954
TCGA-AA-3966	0.0167412	0	0.0179107	0.0693024	0	0.0612892	0.0223891	0.0362863	0.0277304	0	0.033637	0.000737054	0	0.312817	0.0374653	0.0714302	0.0160913	0.0271988	0	0.165066	0.0454107	0.0384975	2.47112	1.44382	1.9011	1.07065	0.374106	3.89682	3.29497	2.77255	2.67775	7.17805	0.446845	0	0.0829962	0.00583619	0.128325	0.0329494	1.44e-19	1.86e-19	0	0.0139685	0	6.08e-20	0.0141375	0	0.229173	2.34e-18	0.0287543
TCGA-AA-3692	0.0348273	0	0.0306412	0.0388043	0	0.168976	0.0573642	0.0098014	0.0271715	0	0	0.0322402	0	0.171335	0.0196498	0.158013	0.035375	0.00457685	0	0.107294	0.0788337	0.0250964	2.17909	1.20964	0.69858	1.17669	0.777644	3.14351	2.1755	2.05536	2.4254	5.99293	0.206128	0	0.00650977	0.00264144	0.00246805	0.033368	0	0	0	0.0513617	0	0	2.74e-19	6.88e-18	0.134425	0	0.00427271
TCGA-AA-3831	0.0606466	0	0.240514	0.0546122	0	0.23578	0.0687164	0.0340011	0	0	0.0129784	0	0.00694499	0.0447459	0.0339001	0.155565	0.0251425	0	0	0.0162429	0	0.0102093	1.97309	0.940655	1.028	1.22739	0.881747	2.77831	1.63414	2.07124	2.51908	5.71564	0.167045	0.00109753	0.0214658	0.0274368	0.0111464	0.0264886	6.98e-19	0	0	0.0208173	0.00125707	0.0029452	0.00914675	0	0.0478194	9.67e-19	0.0234857
TCGA-D5-6924	0.0282565	0	0.152366	0.0009911	0	0.0804787	0.103629	0.0285011	0	0.0026726	0.0216852	0	0	0.274988	0.101934	0.144078	0.00499448	0	0.0554261	0	0	0	2.35713	1.94017	1.37401	2.15866	0.485132	3.64075	1.82339	2.59681	3.37735	8.39407	0.157313	0	0.196821	0.0381949	5.96e-18	0.0218898	0.015421	1.06e-19	0.00237956	5.11e-18	0.00473294	0.0186804	0.00497065	0.0146104	0.0714972	0.0186897	0.00844369
TCGA-AA-3870	0.0462268	0	0.0688122	0.117251	0	0	0	0.0422614	0.0540612	0	0	0.0406821	0	0.162136	0.0676642	0.282237	0.0446478	0	0.0137924	0.000752256	0.0386665	0.0208093	1.8316	1.19919	0.962576	1.62284	0.201002	3.19312	1.66332	2.17976	2.63118	7.44876	0.313415	0.000700244	0.14693	0.0391491	4.76e-18	0.00960533	5.5e-19	4.06e-19	0.00136844	0.0321942	0.00377655	9.35e-20	0.00553189	0	0.104328	0.0122733	0.0166671
TCGA-AZ-4615	0.0171418	0	0	0.366613	0	0	0.118886	0.0746631	0	0	0	0.0851778	0.00451577	0.0468071	0.114203	0.104827	0.00961743	0.00526363	0.0522841	0	0	0	2.47494	1.90935	2.33302	0.545181	0.406646	3.06672	1.41421	1.52265	1.96961	6.85186	0.173126	0.00164463	0.0365976	0.0155631	0.0244203	0.0647515	5.02e-20	0	0	0.0146118	0.00487193	0.0692444	0.113957	0.0438737	0.0624038	0.000560032	0.0112562
TCGA-CK-5912	0.0648168	0	0.125436	0	0	0.169893	0.0254415	0.0520643	0.00769413	0.00184164	0	0	0	0.417016	0.0343304	0.0579454	0.0156891	0	0	0.0278322	0	0	1.49125	0.24817	0.472569	0.854051	0.119648	2.2213	1.91924	1.73354	3.0396	5.81211	0.0701466	8.82e-19	0	0.0033739	4.42e-20	0.0388107	0	1.47e-18	4.61e-20	0.0157303	8.93e-20	0.0101367	2.75e-19	0	0.0444531	3.36e-19	0.00769003
TCGA-CM-4746	0.0712488	0	0	0.293657	0	0.167199	0	0	0.0845136	0	0	0.0442377	0	0.181103	0.0321176	0.0794495	0	0.025756	0	0.0207177	0	0	1.11184	1.10742	0.819552	0.370722	0.297207	1.03568	0.312897	1.10525	1.80534	4.60322	0.0104394	0	0	1.48e-18	3.02e-19	0.00891085	0	9.48e-19	0	0.0165739	0.00478701	1.43e-19	0	2.79e-19	0.0219677	0	0.00326611
TCGA-AD-6548	0.0401609	0	0.0210048	0.0679009	0	0.170124	0.060287	0.0416693	0	0	0.0390779	0.0123246	0	0.279023	0.12801	0.0959863	0.00452844	0	0	0.00992613	0.0244484	0.00552936	2.28979	1.47975	1.50318	1.84029	0.562128	3.53198	1.61472	2.30747	2.85057	7.41116	0.313801	0	0.099006	0.0208219	0.0372557	0.0358964	5.49e-19	0	4.27e-18	0	0.00603891	3.6e-20	0	0	0.0688839	0	0.00983867
TCGA-AA-3952	0.0832266	0	0.0318966	0.0488952	0	0.148017	0.00198411	0.0253489	0.0193637	0	0.0137243	0.0102492	0	0.197253	0.100214	0.230327	0	0	0.0391523	0	0	0.0503472	1.03765	0.499884	0.460284	0.749449	0.140749	2.13323	0.487672	1.9831	2.38189	6.48636	0.0936973	0.00941386	0.0881833	3.56e-18	0.0198169	0.00393277	4.9e-18	5.76e-20	0	0	1.08e-05	0	0	4.52e-18	0.0205534	0	0
TCGA-AA-3663	0.0206545	0	0.0065618	0.0526142	0	0.150486	0.0441178	0.0437292	0.00662403	0	0	0.0260316	0	0.142608	0.0921868	0.238334	0.022925	0	0	0.111614	0.0300474	0.0114646	1.41645	0.610889	0.990275	0.283965	0.254626	2.77643	1.30751	1.58858	2.27829	5.2568	0.145089	0	0	1.94e-19	0.00247401	0.0325972	4.75e-18	1.04e-18	1.24e-17	0	0	0	0	1.52e-17	0.127952	0	0.00172554
TCGA-CK-4950	0.017722	0	0.267541	0.0437514	0	0.19936	0.00788553	0.022956	0.0113086	0	0	0.00752989	0	0.199247	0.0532867	0.100487	0.0218966	0	0	0.0470287	0	0	1.89991	1.04628	1.2212	1.90668	0.573408	2.64548	1.77111	2.34386	2.4202	6.10277	0.212059	3.97e-19	0.0408674	0.0630075	0.0315198	0.0311038	0	4.39e-18	0	1.76e-19	0	0	7.75e-21	0	0.107443	0	0.0299291
TCGA-DM-A28M	0.0106718	0	0.00297421	0	0	0.455933	0.0851121	0.0207788	0.0279632	0	0.0727128	0	0.0187547	0.0146801	0.0423608	0.044657	0.0265184	0.0251426	0	0.151741	0	0	1.13012	1.39413	0.379003	0.445138	0.252323	1.05442	0.498433	1.43188	1.76088	4.13007	0	0	0	0.00287401	0.00841375	0.0171136	0	3.43e-19	0	7.64e-19	0.00149629	1.48e-18	0	0	0.0250038	4.5e-18	0.0133445
TCGA-AA-3517	0.0370611	0	0.133784	0.0206908	0	0.110227	0.0446313	0.0247973	0.0141354	0	0.0185011	0.00471332	0	0.279349	0.0256687	0.162386	0	0.00661685	0	0.0955901	0	0.0218475	2.0823	1.12565	1.0124	0.993083	0.303029	2.78269	1.63687	2.19666	2.39841	6.08657	0.126832	0	0.00907367	0.00423136	1.5e-20	0.0138064	4.86e-19	1.42e-18	0.0396701	0.0276357	0.00450657	0.0132502	0	0	0.065759	0	0
TCGA-AA-3538	0.0506271	0	0.123646	0.00188353	0	0.170505	0	0.0229964	0.0305374	0	0	0.0184973	0	0.274435	0.0480719	0.131316	0.0506183	0	0.0209818	0.0057595	0	0.0501248	1.50363	1.16511	0.467778	1.21739	0.358599	2.76158	1.96236	2.61484	2.7503	6.82875	0.128624	0.00350993	0.035759	0	5.08e-20	0.018085	1.79e-18	6.56e-19	0	0.00172023	0.00385538	6.51e-20	1.88e-18	2.63e-18	0.0814908	0	0.0101312
TCGA-AZ-4323	0.243211	0	0.0642929	0.156069	0	0.154207	0.00948402	0.120379	0.0632206	0	0	0.00419562	0	0.0744166	0.0409766	0.0502288	0	0.00915679	0.0101619	0	0	0	4.10745	3.55369	1.86098	5.95298	0.589368	3.20339	2.26217	1.84607	3.46137	7.82442	0.409739	0.000465715	0.245956	0.582835	0	0.0780538	0.173624	0.0147181	5.38e-19	1.01e-17	0.0119686	0.128278	0.090699	0.00629901	0.0588452	0.0593082	0.0992164
TCGA-AA-3518	0.07485	0	0.0842313	0.0807008	0	0.188328	0.0170319	0.0335273	0.0232	0	0	0.048782	0	0.213127	0.0892459	0.113149	0	0	0	0.0338272	0	0	2.13882	1.87982	1.71478	1.25256	0.784817	2.84889	1.23778	2.2107	2.30302	5.62399	0.172023	0	0	0.0206478	0.0743009	0.0298418	0	0	0	0.043216	0.00423316	0.0125352	0.0185589	0.00216957	0.0471432	2.16e-18	0.0286727
TCGA-AA-3678	0.0628516	0	0.177366	0	0	0.219347	0.161067	0	3.71e-06	0	0.0349376	0	0.00213765	0.183076	0.0338057	0.0772165	0	0.0344391	0	0.0137529	0	0	2.03438	0.484911	0.830823	1.27852	0.260002	2.82296	1.43828	2.51124	2.38401	5.67071	0.182615	0.000605312	0.00118737	0.0127825	0.0264373	0.0283667	0.00397136	0	0.00251176	0.0401927	7.97e-20	0.00345434	4.54e-18	0	0.082487	4.23e-19	0.00887309
TCGA-F4-6704	0.0629692	0	0.108818	0.0350045	0	0.189261	0.0254256	0	0.0207491	0.00733639	0	0.0222705	0	0.258672	0.0550625	0.157664	0	0	0.0538705	0	0	0.00289737	1.75953	0.845269	1.04432	1.23206	0.406019	3.17636	2.0523	1.69194	3.43228	8.36663	0.165969	0.000709118	0.260001	4.73e-19	8.54e-20	0.0197353	0.000999066	0	0	0.012123	0.00622421	0.00416739	0.00129122	0	0.105537	0.115425	2.63e-19
TCGA-AY-A8YK	0.0944643	0	0.232354	0	0	0.241827	0.107059	0	0.0293878	0	0.0348154	0	0.00478374	0.177988	0.0228632	0.0472644	0.00688184	0	0	0.00031169	0	0	1.51271	0.157561	0.510477	1.29633	0.178399	1.80653	1.0067	1.99645	2.47992	5.2738	0.0740617	5.39e-19	1.53e-18	0.0102308	0.00880965	0.00892105	7.7e-20	0	0.00158999	3.72e-18	1.53e-19	0	0	6.51e-18	0.0452741	0	0.0149583
TCGA-CM-4750	0.0338739	0	0.251987	0.0432137	0	0.200205	0.0058799	0	0.0455259	0	0	0.0629812	0	0.223766	0.100103	0	0.030636	0	0	0	0.00182874	0	1.45042	1.75835	0.739462	1.11611	0.230053	1.62483	0.995392	1.29837	1.85406	6.07545	0.127461	0.00392747	0.041312	0.024966	0.00169985	0.0122698	0.00395631	0	4.19e-20	0.0146814	0.0115167	0.0145351	0.00916788	4.17e-19	0.0312558	0.00596015	0.0107166
TCGA-A6-6142	0.0505019	0	0	0.00756931	0	0.0810754	0	0.00884821	0.0424326	0	0	0.0245356	0	0.463019	0.0803911	0.0528491	0	0	0	0.160611	0.00952103	0.0186462	1.22696	2.02889	0.392088	0.576028	0.138729	3.07396	0.867247	2.12659	3.20357	8.03258	0.100585	0.00265136	0.221072	2.21e-18	0	0.00611122	0	3.69e-18	0	9.43e-20	0	3.56e-19	0	0	0.0331921	0.0396871	2.15e-18
TCGA-AA-3864	0.0727088	0	0	0.0803703	0	0.230211	0.0321373	0.0535841	0	0	0	0.0311505	0	0.177355	0.0824807	0.185405	0.00614164	0	0.0175183	0	0	0.030938	1.55026	1.51864	1.52164	1.06392	0.932057	2.84795	1.14844	2.19652	2.48839	6.45862	0.130645	2.32e-21	0.0258409	0.0117712	0.0190072	0.0345234	8.26e-19	1.67e-18	0	1.28e-19	0.00420568	0.00272514	5.12e-06	6.64e-18	0.0526711	0	0.0161734
TCGA-QG-A5YV	0.0771212	0	0.186561	0.0112787	0	0.264541	0.0222761	0.00201006	0.100064	0	0.0317744	0	0.00924345	0.108119	0.0498762	0.101076	0.0204621	0	0	0.0155955	0	0	1.79411	0.797179	0.596903	0.807336	0.279475	1.91473	1.12139	1.53935	2.23894	5.06252	0.0671844	0	3.81e-21	0.0115748	0.0129361	0.0268354	3.62e-19	0	4.7e-19	0.00777718	0.00238263	1.79e-20	0	3.17e-18	0.0370128	0	0.0118754
TCGA-AZ-6606	0.0838372	0	0.00107321	0.00797052	0	0.237597	0	0	0.106843	0	0.121501	0	0.0245215	0.146034	0	0.0645406	0	0.0445926	0	0.145062	0.0164271	0	1.41255	0.568908	0.427316	1.28	0.270966	1.65617	0.624713	1.66936	2.4813	4.74682	0.0444418	0	6.97e-18	0.0232663	0.00182454	0.025622	0	0	1e-19	0.00421109	0.00365237	0	0	1.47e-18	0.0205238	0	0.0221867
TCGA-CM-4743	0	0	0.0723845	0.107104	0	0.0246089	0.22606	0.00978953	0.0155374	0	0.101245	0.113844	0	0.018717	0.140826	0.0667333	0.0561988	0.0157634	0	0.00687686	0.000740705	0.0235712	1.29618	1.67356	1.29904	0.528246	0.525987	1.89919	1.72156	1.83229	2.25563	5.52976	0.139439	4.52e-19	0.00948117	0.00279058	0.0979766	0.0180682	0	1.38e-18	5.22e-19	4.12e-20	0.0019931	0	0.0036075	5.07e-18	0.0449534	3.47e-18	0.00438879
TCGA-AD-6965	0.08254	0	0.0339632	0.159201	0	0.109864	0	0.129994	0.0420242	0	0.00883735	0.012058	0	0.243424	0.0439004	0.110661	0	0	0.0235334	0	0	0	1.92527	1.24683	0.922808	1.75538	0.191096	2.41168	1.03979	1.62698	2.8384	6.60441	0.051215	0	0.0178511	0.0143175	0	0.0223548	4.48e-19	1.2e-18	0	0.00414626	0.0077087	0.00380911	1.16e-21	0	0.0252517	0	0.0235061
TCGA-AA-A01Z	0.0777042	0	0.113712	0.0354254	0	0.20632	0	0.0455202	0.0611208	0	0	0	0.0134798	0.154024	0.0307594	0.0211016	0.0349702	0	0	0.205862	0	0	1.42502	0.617581	0.269914	0.570947	0.0482405	1.15101	0.708818	1.59241	1.79724	5.08665	0.0127398	0.000592166	0.0175015	0.00250406	0	0.00293752	1.15e-18	0	0.00292538	0.0193319	0.00324568	6.29e-19	0	0	0.0164284	3.87e-19	0.027457
TCGA-AA-A00R	0.00305922	0	0.0117091	0.24878	0	0	0.250072	0.0311239	0.0234533	0	0.0757694	0.0371216	0.00835217	0.154171	0.0712373	0.0499534	0	0.0175866	0.0167686	0	0	0.000842596	3.11215	2.70697	2.83366	1.87014	1.45406	3.77814	1.7306	1.78213	2.33931	6.19874	0.462773	3.48e-20	0.0304658	0.124826	0.116502	0.0624316	0.0593391	0.00710399	9.19e-19	0.00451757	0.0138944	0.110504	0.0999936	0.0969878	0.0715669	9.99e-19	0.0638439
TCGA-G4-6315	0.161115	0	0.139695	0.047175	0	0.204816	0.0138891	0.0807729	0.0399161	0	0	0.0631287	0.00497551	0.0798308	0.0438374	0.0447139	0	0.0129542	0.0631798	0	0	0	1.15955	0.538935	0.639503	2.02964	0.353514	1.47671	0.486474	1.76312	2.8997	4.60286	0.0258507	4.79e-19	0	0.0426095	3.37e-19	0.0226982	0	2.27e-18	0	6.16e-18	0	0	4.37e-18	0	0.0207685	0	0.0183112
TCGA-AA-3968	0.0229815	0	0.124341	0.0326443	0	0.130834	0.0779149	0.0543825	0.0154559	0	0	0.0544127	0	0.147851	0.0527256	0.183938	0.00417546	0.0183288	0.0577522	0	0.0156083	0.0066548	2.07923	1.82085	0.969589	1.66016	0.273341	3.11915	1.88197	2.13914	2.79623	6.86079	0.228208	5.43e-05	0.0602284	0.0108621	0.0364104	0.0374968	2.5e-19	0	5.6e-19	0	0.000596671	0	0.00625235	9.23e-19	0.07497	0	0.0216299
TCGA-AZ-4684	0.0103779	0	0.153781	0.0100336	0	0.18818	0.0406132	7.73e-05	0.0543646	0	0.0364558	0	0	0.243245	0.00733442	0.0824975	0.0136308	0.0259108	0	0.10799	0	0.0255085	2.00061	0.652326	0.987094	1.29829	0.364548	2.3753	1.58183	2.03399	2.61005	7.13761	0.193047	0.00085846	0.0916322	0.0223912	0.027376	0.0219408	0.0177338	6.65e-19	0	0.043695	0.00498601	0.0033522	0.00105465	1.13e-18	0.070784	0	0.0160868
TCGA-AA-3949	0.0279573	0	0.0769868	0.146696	0	0.0721652	0.117893	0.0161939	0	0	0	0.0742559	0	0.0683021	0.126568	0.135698	0.0298065	0	0.0133644	0	0.0177843	0.0763277	2.44189	2.21054	2.33067	1.94626	1.18123	3.81899	2.15593	2.19838	2.36777	6.63928	0.386956	0	0.0635164	0.0999431	0.00183711	0.0817907	0.00360538	3.19e-19	0	0.0236688	0.0051748	0.0445687	0.1214	0.0217741	0.163903	0	0.0501032
TCGA-F4-6463	0.0644638	0	0.0759458	0.127272	0	0.204301	0.0440516	0.034512	0	0	0.0184601	0.0254518	0.0169871	0.0694364	0.107066	0.098393	0.0351352	0	0.0785241	0	0	0	1.95609	2.80457	1.40669	1.2818	0.56422	2.63489	1.49119	1.56761	3.41027	7.4778	0.0708385	0.00316595	0.198534	1.93e-18	0	0.0235938	6.55e-18	2.7e-18	0	0	0	6.45e-19	1.53e-18	0	0.0542934	0.0540316	2.64e-20
TCGA-CM-4744	0.00662459	0	0.0151745	0.467252	0	0	0.210487	0.0311839	0.0222193	0	0	0.0521847	0.00766386	0.0217938	0.0384492	0.054659	0.0248854	0.00808283	0.0378158	0	0.00152424	0	1.87775	1.73673	1.51557	0.900426	0.450304	1.65962	1.32656	1.20197	1.5104	4.50714	0.162879	3.87e-19	6.99e-18	0.0274709	0.0649251	0.0446231	1.67e-18	3.15e-18	1.81e-18	0.0214127	0.0283969	0.0491622	0.0547402	0.00900327	0.0619653	1.11e-17	0.0140935
TCGA-CM-5863	0.0445344	0	0.0576994	0.0951367	0	0.290566	0.0117317	0	0	0	0.00997027	0	0.00695209	0.172583	0.097476	0.147223	0.0104994	0	0.0174082	0.0224891	0	0.0157303	1.36624	1.43739	0.733493	1.04632	0.20764	2.39576	1.21006	1.97937	2.71528	7.33564	0.161415	0.0023543	0.144393	3.7e-19	8.79e-18	0.0076457	6.7e-19	0	1.91e-18	0	1.71e-19	0	0	2.55e-18	0.0695367	0.0540831	0.000391373
TCGA-AA-3950	0.0112081	0	0	0.0302337	0	0.223119	0	0.0118125	0.0125671	0	0.0394486	0	0.00428926	0.222669	0.0541922	0.12241	0.00992189	0	0	0.202788	0	0.0553406	1.84238	1.28084	1.7097	0.489818	0.662912	3.8745	2.47601	2.57368	2.82568	7.25913	0.288696	0	0.0724411	0.00473012	0.0416311	0.0612906	0	0	0	0	0.00349212	0.00724644	0.0385447	0.00213273	0.166439	0	0.0118504
TCGA-CM-4748	0.141876	0	0.0260669	0.0748925	0	0.0451318	0.0367262	0.0471632	0.105069	0	0	0	0.00149874	0.274172	0.0361215	0.120251	0.00501962	0	0	0.0860113	0	0	1.91229	2.08042	1.32763	2.25303	1.87872	2.59992	2.20361	2.36458	2.84122	7.01764	0.27005	0	0.0413997	0.0104647	0.126582	0	0	2.86e-18	1.46e-18	0	3.85e-18	0	0	0	0.0956455	0	0.00624132
TCGA-5M-AAT6	0.0152792	0	0.00801345	0.145009	0	0.0898982	0.0982777	0.0328089	0.0280401	0.0114934	0	0.020163	0	0.151373	0.163148	0.165379	0.0169518	0	0.0529308	0	0	0.00123403	2.54885	2.00306	2.04216	2.01889	0.797417	3.87872	1.5611	1.72115	3.10337	7.23017	0.440047	0.00111484	0.132533	0.0427418	0.0157058	0.0432663	0.0144188	6.64e-20	1.11e-20	0.0052502	0.0140733	0.0620114	0.0364457	0.0297742	0.0358049	0.00371284	0.0130054
TCGA-G4-6317	0.117195	0	0.0692158	0.00697519	0	0.232636	0.311051	0	0	0	0.00424478	0.0577487	0.00509506	0.114611	0.0155692	0	0.0275119	0	0	0.0307901	0.00735648	0	1.12711	1.22367	0.665977	0.313387	0.0696104	0.937671	0.296726	1.52545	1.60312	4.67569	0	4.56e-19	0	3.1e-18	0	0.0157441	0	8.53e-20	2.34e-18	1.69e-17	0.0117851	0.00504487	0	4.97e-18	0.00169758	0	0.00320226
TCGA-AA-3679	0.00822003	0	0.174808	0.0188883	0	0.224786	0.0612969	0	0	0	0.058625	0.021086	0.000285025	0.149799	0.0529148	0.141009	0.0130688	0	0.0504837	0	0.0202461	0.00448417	1.31257	0.77349	0.886395	1.03631	0.181697	2.39842	1.13282	2.14247	2.41777	5.92981	0.14429	1.5e-19	0	0.0181816	0.0522289	0.0154631	7.88e-18	0	4.08e-19	2.99e-18	0	0	0	8.84e-18	0.0430568	4.64e-18	0.0216191
TCGA-AA-3553	0.0719093	0	0.147995	0.0567222	0	0.114506	0.102429	0.0527119	0.00998374	0.0093163	0	0.0161386	0	0.11487	0.0964744	0.129026	0.0226639	0	0.0286041	0	0	0.0266493	2.18357	2.19768	1.16809	1.18515	0.487961	2.77226	2.12557	2.22876	2.59659	6.57441	0.24498	0.00363809	0.038433	0.00693624	6.85e-19	0.0443552	0	0	1.22e-18	0.0336767	0.0153247	0.0289126	0.0158722	6.49e-21	0.124218	0	0.0150697
TCGA-D5-6534	0.0228393	0	0.00862383	0.0369437	0	0.128969	0.00147572	0.0585942	0.0526079	0	0	0.014418	0	0.251843	0.0997719	0.127757	0.133978	0	0.0458415	0	0.00305907	0.013277	3.28758	1.7606	1.61955	2.55644	0.543212	4.78477	4.88486	2.66876	3.82883	8.71401	0.682257	0.0308954	0.245939	0.036677	0.00277461	0.0375261	0.0452736	0	0	0.0240374	0.00703796	0.0415118	0.0354878	0	0.568786	0.0926872	0.0343529
TCGA-AA-A004	0.101871	0	0.0306972	0.129332	0	0	0	0.00860476	0.178042	0	0	0.0738238	0	0.386385	0.0177637	0.0543162	0	0	0	0.0191643	0	0	2.22002	0.364909	0.87507	1.92813	0.229888	1.76788	0.291506	1.8663	2.79888	5.86066	0.248289	0	0.0762419	0.0967677	0.130868	7.87e-19	0.0263935	1.23e-17	0.0330391	0.0806785	0	8.26e-19	0	2.67e-18	0.00845223	0	0.0542769
TCGA-F4-6569	0.0623012	0	0.0638682	0	0	0.0287076	0	0	0.0470315	0.00900119	0.0111738	0.00923665	0	0.521802	0.0509051	0.141007	0	0	0.0459431	0	0	0.00902282	1.90512	1.35552	1.51605	1.73901	0.475193	3.71989	1.61662	2.05573	3.63878	9.13227	0.30849	0.00320613	0.284075	0	5.88e-18	0.0188352	0.00602955	0	0	0	0.00301011	1.96e-20	0.0120004	7.53e-19	0.0869108	0.119056	0.000718472
TCGA-NH-A50V	0.0303791	0	0.069637	0.0546124	0	0.211396	0.0405669	0.0777884	0.0862414	0	0.0406126	0	0	0.133808	0.0868912	0.132535	0	0.00839511	0	0.0178295	0	0.00930779	2.25036	0.518938	0.807025	1.426	0.188587	2.58348	1.03148	1.58074	2.48039	6.54122	0.200439	0	0.0575125	0.0378339	0	0.0467347	2.99e-18	0.0137176	0.0414074	0.0348077	0.004099	0.0174768	0.0043989	0	0.0206991	0.0224993	0.0437899
TCGA-CM-6167	0.0512566	0.038658	0	0.0452284	0	0.200755	0.00234022	0	0.0093745	0	0	0.0290425	0.0126318	0.0373982	0.103723	0.202326	0.0471747	0	0.220092	0	0	0	2.56642	1.12539	1.48741	2.99906	0.51733	3.66738	2.79225	2.12005	4.50564	9.08531	0.273704	0.0239415	0.256976	0	4.68e-18	0.0101468	0.00985412	1.42e-17	2.25e-18	3.55e-18	1.38e-19	0	0	1.01e-17	0.125525	0.114276	0
TCGA-AY-A71X	0.0280162	0	0.0874308	0.0884169	0	0.32638	0	0	0.0553971	0	0	0.0386038	0.0020721	0.230089	0.0168906	0.0592802	0	0	0	0.0674233	0	0	1.16576	1.21188	0.360448	0.537752	0.299183	1.26484	0.465236	1.28952	1.74423	3.31088	4.61e-18	0	1.88e-18	4.61e-22	0	0.0107185	0	2.69e-18	0.0186225	0.0328397	0.00223141	0.00396124	4.49e-18	1.85e-18	0.0173738	9.87e-18	0.0175789
TCGA-AA-A024	0.015649	0	0.1254	0.000620749	0	0.282761	0	0.0185154	0.0412148	0	0	0.0652302	0	0.279215	0	0	0.0199587	0.00727861	0	0.131474	0.012683	0	1.39482	1.24957	0.440964	0.304266	0.276884	1.37171	0.55655	1.32531	1.57304	4.16977	0.0333482	1.38e-19	0	4.74e-20	1.67e-18	0.0129432	1.03e-17	0	0.00673689	0.0502696	0	0	0	2.16e-19	0.0340583	0	0.00573568
TCGA-AA-3989	0.00882187	0	0.236093	0.131691	0	0.0424258	0.118402	0	0.0172172	0	0	0	0	0.0985259	0.0589808	0.241941	0.01482	0	0	0.011795	0	0.0192859	2.12153	1.80686	1.02969	1.37316	0.138502	2.88994	1.18332	1.80994	2.36396	6.41214	0.176159	0.00162402	0.0607332	0.0446491	0.0145657	0.01393	0.00388538	0	5.02e-19	0.0445775	6.64e-22	0.0341062	0.028799	0.00237426	0.0356277	0	0.0315787
TCGA-QL-A97D	0.0184072	0	0.218235	0.0413967	0	0.290482	0.0154816	0.0771309	0.020158	0	0.0593229	0	0.0104564	0.00423672	0.0613871	0.0553717	0.000775111	0.0276012	0	0.0931673	0.00638996	0	2.4693	1.14326	1.36445	2.1219	0.260221	2.06969	1.15688	1.55166	2.1917	4.68088	0.178243	0	0	0.105268	0.00798094	0.07115	0	0.0024333	0.0325961	0.00311731	0.0180427	0.0634542	0.0268562	0.00742805	0.0694586	8.77e-19	0.0465631
TCGA-D5-7000	0.00556535	0	0.0379413	0.11076	0	0.192918	0.0583984	0.0577376	0.0134127	0	0.00861752	0	0	0.176353	0.079411	0.0841751	0.00844529	0	0.0451519	0.00643378	0.0707223	0.0439578	2.07251	1.37573	1.26738	1.19081	0.243646	2.9062	1.78315	2.45177	2.98571	7.25001	0.117438	2.57e-20	0.0717064	0.00209941	1.41e-17	0.02897	0.0039025	9.59e-19	0	0.00624876	0.00672205	0.00341076	4.03e-21	0	0.0755826	3.79e-18	0.016768
TCGA-AA-3667	0.00794503	0	0.0435672	0.0737252	0	0.275458	0.00453589	0.0144337	0.0578194	0	0.0758135	0	0	0.2249	0.0438414	0.0898632	0.00495596	0	0	0.0518544	0	0.0312864	1.63033	0.671112	0.767278	0.762479	0.0784086	1.88829	1.04459	2.02289	1.83354	5.59261	0.166632	0.000668281	0.040369	0.00385889	0.0351782	0	0.00550827	6.94e-18	0.0331564	0.0496904	3.51e-19	2.81e-19	0	0	0.0422677	0	0.0154647
TCGA-AA-3867	0.0467206	0	0.120411	0.0639386	0	0.13542	0.0211046	0.026003	0.0162342	0	0	0.0543477	0.00200736	0.0981159	0.0650878	0.226747	0.0359929	0	0.0818221	0	0.00604696	0	1.47334	1.73548	0.577369	1.62185	0.362912	2.84149	1.63676	1.95417	3.0379	7.55666	0.175132	0.00422747	0.135717	2.09e-20	0	0.00897671	3.97e-19	0	3.66e-18	0.00639356	3.12e-22	1.01e-18	1.1e-17	0	0.0733073	0.01885	0.00920531
TCGA-CM-6678	0.0238818	0	0	0.0217687	0	0.3114	0	0.00325919	0.0610269	0	0.0359625	0	0	0.475311	0.016081	0	0	0.0109827	0	0.0403271	0	0	1.23809	1.39512	0.300387	0.512054	0.117172	1.53783	1.03326	1.56479	2.4922	5.82536	0.0119575	5.25e-20	0.00670238	0	0	0.00825326	0	0	4.26e-18	2.54e-19	0.00506171	0	4.52e-18	0	0.0345544	3.77e-18	7.31e-19
TCGA-DM-A1DB	0.0112261	0	0.00463588	0.210132	0	0.0529789	0.0717904	0.0457731	0.0220468	0	0	0.146455	0.0243986	0.185176	0.142324	0	0.0455833	0	0.0327746	0	0.00470549	0	1.90741	3.24694	1.07745	0.760367	0.335242	2.16342	1.23016	1.42882	2.20486	4.19236	0.0745583	0	1.95e-19	0.00376055	7.99e-18	0.0327189	1.25e-18	0	0.0204678	0.0110093	0.0281533	0.0600653	0.0263636	6.79e-20	0.0154996	0	0
TCGA-AA-3522	0.0570532	0	0.139616	0.0571621	0	0.267813	0	0.0584261	0.0322716	0.0104164	0	0.034999	0	0.0427023	0.0599871	0.0797263	0.0576765	0.00588592	0.0668207	0	0.0294445	0	1.88361	1.10702	0.749904	2.10438	0.345092	2.23399	1.65022	1.87814	1.92014	4.89932	0.149947	0	7.19e-18	0.0813331	0	0.0543572	1.44e-18	0	0	0.0367941	0.00346141	0.00130464	0.0162217	3.41e-18	0.101719	1.14e-18	0.0446078
TCGA-AA-3811	0	0	0.184486	0.0497053	0	0.24564	4.92e-06	0.000452252	0.00216065	0	0.00835531	0.01528	0.00311485	0.0916224	0.0899224	0.211915	0.0136334	0	0	0.0337826	0.0499253	0	1.922	0.903964	1.1029	1.71187	0.551459	2.69641	1.07124	2.0728	2.58614	6.33101	0.230778	9.09e-19	0	0.0373241	0.0551865	0.0254548	0	0	0.0210384	0.0211498	0.00492455	0.0067329	0	4.73e-18	0.0712224	0	0.0311432
TCGA-AY-A54L	0.116435	0	0.209572	0.0178164	0	0.367298	0.109671	0.00608171	0	0	0.00750202	0.0169418	0.00424887	0.0790361	0.0033558	0	0	0.0224	0	0.0396412	0	0	1.29261	1.2803	0.455046	0.572953	0.20716	1.46753	0.398179	1.51723	1.77716	3.43564	1.33e-18	0	1.39e-17	0.00293978	0.011794	0.0296121	8.58e-20	0	0	0	0.00545453	0.0109277	0	0	0.0205167	1.37e-18	0.00611141
TCGA-A6-2677	0	0	0.0860037	0	0.00913418	0.204719	0.0972376	0	0	0	0.0864292	0	0.0561619	0.280194	0.00658054	0.0236958	0.00690234	0	0	0.0681273	0.0748143	0	0.927355	0.417056	0.328028	0.388862	0.600608	1.95617	0.647957	0.99875	1.62976	3.75328	0.0897407	0	0	0.020626	0.000862635	0.0392863	0	5.12e-19	6.43e-18	0	0.00877264	0.0306712	0.0143462	0.00272967	0.0389745	0	0.00530161
TCGA-AA-3516	0.00136607	0	0.0378238	0.212803	0	0	0.195317	0.0261323	0	0.0319398	0	0.0200336	0	0.110745	0.118785	0.0755164	0	0.106712	0.0405157	0	0.000708437	0.0216026	1.54909	1.55149	1.87474	0.96341	0.363451	2.59411	1.20304	2.22883	2.14669	6.10151	0.344576	0	0	0.00404765	0.125082	0.0223603	0	0	0	1.05e-18	0.00507694	6.92e-19	0.0125365	4.51e-18	0.0711779	0	0.00890594
TCGA-AA-3662	0.0373513	0	0.065144	0.0850026	0	0.135293	0.011329	0	0	0	0.0417512	0.021251	0.00798905	0.169745	0.108675	0.155028	0.00927186	0	0	0.0872164	0.0178026	0.0471496	1.5152	1.98196	1.32988	1.74771	0.37659	3.11673	1.2292	2.6739	2.53683	6.29879	0.16947	0.00103377	0.039972	0.0197679	0.0468347	0.0121363	0	6.74e-18	0	0.0154652	0.00227134	0.00134548	0	1.36e-19	0.0413916	0	0.0350916
TCGA-G4-6320	0.21444	0	0	0.0438318	0	0.358022	0	0.0146394	0.0439318	0	0	0.0691306	0.0173023	0.0813376	0.0809201	0	0.0453605	0	0.031084	0	0	0	1.55669	0.254715	1.16221	2.22889	0.488635	1.72563	0.997426	1.63315	1.91217	4.52096	0.130454	4.82e-19	0	0.0826154	0.00624295	0.0218583	0	0	0.0151611	0.0181717	3.66e-19	2.03e-19	0	0	0.0190596	0	0.0274338
TCGA-A6-5657	0.320366	0	0.0411957	0.101933	0	0.113306	0.0135245	0.0508644	0.109145	0	0	0.0130093	0	0.0708677	0.0697091	0.0269864	0.016793	0.0326645	0.00776279	0.0118717	0	0	2.60643	1.29666	1.17267	4.54725	0.289409	2.49296	1.9187	1.72207	3.37682	7.96348	0.2928	0.00757306	0.154186	0.228136	3.67e-17	0.0283042	0.012309	0	0.0063191	0	0.00846056	0.00073897	9.11e-21	0	0.0414632	0.0357944	0.0351773
TCGA-D5-6920	0.0473638	0	0.230578	0.00275404	0	0.164014	0.134468	0	0.020457	0	0.0341788	0	0.00390229	0.238809	0.00269603	0.0255182	0	0.039107	0	0.0561532	0	0	2.51299	1.013	0.984815	1.47456	1.02341	2.88685	1.36428	2.78226	2.78833	6.09434	0.188266	5.45e-20	0.014291	0.0508863	0.0429634	0.032162	0	0	2.87e-18	0.0246042	9.23e-19	1.34e-18	2.75e-18	9.11e-18	0.078933	1.02e-18	0.0386679
TCGA-AA-3685	0.014465	0	0.119522	0	0	0.132809	0.0641699	0.0320439	0.0079124	0	0	0.0393837	0	0.147605	0.22849	0.110001	0.0217224	0	0.050865	0	0.0310103	0	2.186	1.87586	1.29076	1.38222	0.296212	2.91582	1.80663	1.9132	1.96249	5.87441	0.368041	3.43e-05	0.00381467	0.031991	0.0416591	0.065685	0	0	3.78e-18	0.0286734	0.0172614	0.01294	0.0220628	4.94e-18	0.117811	0	0.0222742
TCGA-AA-A02F	0.11726	0	0	0.0845954	0	0.198669	0	0.0164596	0	0	0	0.0475902	0.0429029	0.201954	0.0331983	0.131288	0	0.00688824	0	0.103641	0.0155535	0	0.99715	0.712111	0.512108	0.353106	0.149814	1.54281	0.661848	1.4608	2.63626	5.85777	3e-18	1.15e-19	0.0523951	3.99e-19	0	0.0122879	1.62e-18	1.06e-18	0	1.81e-18	0.00299499	0.00317038	0	4.32e-18	0.0123094	4.1e-20	0
TCGA-A6-A565	0.166985	0	0.035428	0.110932	0.0896369	0.26919	0.0142229	0	0.000173203	0	0.0633499	0	0.000419821	0.0993716	0.0402074	0.0816158	0	0	0	0.0215576	0	0.00691014	3.36221	2.45383	1.68093	4.4221	0.755694	3.10849	1.96098	2.44277	3.78474	7.10128	0.296393	0.000213942	0.13055	0.320101	2.85e-18	0.0593044	0.116698	0.00547972	0.0201428	0	0.0096282	0.0545251	0.033425	1.11e-18	0.106582	5.77e-20	0.0688937
TCGA-AA-3697	0.0332599	0	0.151978	0	0	0.142885	0.155316	0	0.00231512	0	0.0729806	0	0.008622	0.177338	0.0582247	0.086587	0.00591146	0	0	0.104583	0	0	1.81023	1.41116	0.980808	1.52866	0.375116	2.78342	1.27608	2.16226	2.5096	5.76112	0.18309	0	0	0.0477955	0.0330463	0.0276773	0	3.79e-18	0.0158527	0.00691473	0.00866865	0.0251596	3.31e-20	9.51e-19	0.0707849	2.27e-18	0.0247241
TCGA-AA-3514	0.00378935	0	0.00612645	0.0878066	0	0.0423648	0	0.0089435	0.141528	0	0	0.0389722	0.0164436	0.484672	0.0231495	0.0698119	0.0531835	0	0.0232092	0	0	0	1.67812	1.91422	0.460784	0.502633	0.607742	2.17007	1.86318	1.41283	2.55362	7.1959	0.194477	0.00471853	0.174722	1.46e-18	0.0139035	0	0.00667988	1.27e-17	0.0111351	0.0398472	0	6.3e-19	5.06e-18	0	0.0755014	0.0417674	0
TCGA-AZ-4315	0.00610717	0	0.0816209	0.110383	0	0.0887306	0.0359279	0.103111	0	0	0.0207353	0.0290332	0	0.139332	0.158918	0.166436	0.0393077	0	0.0163368	0	0	0.00402137	1.49842	1.39578	1.30644	0.936698	0.673973	2.61622	1.61938	1.38096	1.84799	6.17134	0.182686	0	0.0299135	0.0295019	0.0222643	0.0263211	9.4e-19	1.94e-18	0	0.0115579	0.0143284	0.00988859	0.00644142	1.8e-19	0.0312814	1.85e-18	0.011487
TCGA-AA-3534	0.0765505	0	0.0810911	0.0279799	0	0.186079	0.090594	0.0206017	0.0140825	0	0.0165834	0	0	0.200081	0.0361304	0.134464	0.0173539	0.0113937	0.0837747	0	0	0.00324012	1.8602	2.29681	0.728333	0.943503	0.254249	2.64493	1.72298	2.02999	2.55553	6.14144	0.117204	1.57e-19	0.0356386	2.43e-19	0.003411	0.0262146	0.00476466	0	0	0	0.00291264	0.00512717	0	1.52e-19	0.0482571	0.000955538	0.0067516
TCGA-CA-6718	0.0031051	0	0.0777177	0.125962	0	0.0243068	0.151393	0.0380759	0.00150968	0.039792	0.0897395	0.0127101	0	0.100066	0.202266	0.0793034	0.00302177	0	0.0397802	0	0	0.0112503	2.7709	1.42809	2.52564	2.41217	2.03462	4.01522	1.83338	2.24782	3.05958	7.09512	0.316993	3.55e-20	0.111221	0.0696432	0.0708763	0.0528049	0.0213198	0	2.8e-18	0	0.00226973	0.0363192	0.0653394	0.0374088	0.0640108	0	0.0226442
TCGA-G4-6295	0.110181	0	0.103098	0.160679	0	0.0370399	0.145407	0.0430117	0	0	0.0134224	0.0297879	0.0190191	0.0492882	0.133807	0.092444	0.0465034	0	0.0163118	0	0	0	2.8868	2.6301	1.96902	2.64749	0.726647	3.31622	2.37982	1.72079	2.43204	5.60314	0.308474	0	8.92e-20	0.124076	0.0646675	0.0824448	0.000763007	1.55e-19	0	0	0.0199529	0.0646498	0.0659449	0.00919105	0.115316	4.83e-20	0.0445491
TCGA-AA-A01D	0.00553342	0	0	0	0	0.106668	0	0.016602	0.0749226	0	0	0.0188365	0	0.588583	0.0445604	0.121692	0	0	0	0.0225623	3.96e-05	0	1.61502	0.353662	0.719493	0.918926	0.300675	3.26626	2.05712	2.20443	2.97331	7.77288	0.190369	0.00465375	0.109172	1.44e-18	0.0284329	0.00133351	0	7.91e-19	0	0	0.00118042	0	6.19e-18	0	0.0572122	0.00899078	0.000584934
TCGA-AA-3715	0.0800285	0	0.0361672	0.0830022	0	0.0527873	0.00167935	0.0241062	0.0131768	0.0216485	0.0195003	0.0411236	0	0.261297	0.0614855	0.158743	0.00291299	0	0	0.107211	0	0.0351297	2.38349	1.64358	1.68991	1.62773	0.586776	3.23422	1.95757	2.53524	2.39677	8.003	0.505421	0.0036577	0.178117	0.0361177	0.0927933	0	0.0230559	0	0.00949775	0.0768083	1.82e-19	0.023219	0.0128693	0.0304376	0.116756	5.38e-18	0.019977
TCGA-NH-A6GB	0.0739704	0	0.230634	0.028604	0	0.0988362	0.0471249	0.0190996	0.0151818	0.0672746	0	0.0489109	0	0.223468	0.0206482	0.0420209	0.00226833	0.0140491	0	0.00727979	0.0194144	0.0412151	2.04629	1.23652	0.957534	1.10556	0.250927	2.09589	0.749092	2.26494	2.09634	5.82236	0.0923779	0	0	0.0259718	0.0539243	0.0372666	1.11e-18	2.47e-19	0.00706462	0.00814236	0.0172017	0.0192579	0	1.34e-18	0.0413886	0	0.0191064
TCGA-DM-A1D9	0.0297458	0	0.024572	0.0116501	0	0.340737	0.12008	0.0107257	0	0	0.0433184	0.0141816	0.00196693	0.117652	0.0790583	0.12382	0.0799244	0	0	0.00256804	0	0	1.18593	0.234624	0.576874	0.602144	0.0731744	1.68633	1.0943	1.15164	1.86054	5.16987	0.0375834	5.75e-21	0	0	0	0.0228377	3.86e-19	0	0	1.81e-18	0.000904072	0.0030466	1.33e-19	0	0.0326057	4.05e-18	0.0131898
TCGA-CM-4751	0.00705497	0	0.0806106	0.100889	0	0.189587	0.0526697	0.0449371	0.00624772	0	0	0.0728821	0.0137756	0.0531422	0.149068	0.0849519	0.0346418	0	0.109543	0	0	0	2.53634	1.32372	1.46821	2.23363	0.56567	2.79348	2.16109	1.62509	2.77409	6.90399	0.316363	0	0.0955093	0.0576905	0	0.040302	0	0	3.36e-19	0.00628949	0.0101094	0.0109568	0.0050102	0	0.0567954	1.8e-19	0.032269
TCGA-AA-A00N	0.0214743	0	0	0.0245639	0	0.146471	0	0.010993	0.0340268	0	0	0.0192937	0	0.44815	0.0465372	0.125359	0	0	0	0.0944226	0	0.0287077	1.45365	0.32112	1.04278	0.773901	0.229188	3.05802	1.32683	2.24378	3.00382	7.59672	0.113341	0.00572264	0.192685	0	0	0.00633326	0	0	3.01e-19	0.025251	4.23e-20	0	0	4.36e-18	0.0596357	0.024833	5.43e-18
TCGA-G4-6309	0.00204386	0	0.0643552	0.0848292	0	0.214744	0.00442959	0.10103	0.109668	0	0	0.0615916	0.00179987	0.160433	0.0494969	0.101647	0.00269996	0.0227238	0.0159621	0	0.00254547	0	1.85387	2.71282	1.00288	0.898586	0.394764	2.2203	0.909658	1.93843	2.30864	5.43583	0.0777364	1.86e-18	2.94e-18	0.0134606	0.0404803	0.0199107	6.94e-19	3.03e-18	1.47e-18	0.00353129	0.0100411	0.00678576	2.04e-19	4.43e-18	0.0326622	0	0.0155276
TCGA-D5-6531	0.00460868	0	0	0.14078	0	0.0747353	0.0810677	0.0270665	0.0596182	0	0	0.0619887	0.0171442	0.135799	0.146339	0.122722	0.0203764	0	0.0579194	0	0.0498348	0	2.0041	0.98943	1.49969	0.787231	0.231488	3.10918	1.0928	1.57138	2.06622	6.42235	0.206309	0	0.0745768	0.00591252	0.0233643	0.0261405	0.00880951	4.53e-20	3.5e-19	1.42e-18	0.00832236	0.00906039	0.0218392	0.00116406	0.0540229	0.00204075	0.00484462
TCGA-A6-2685	0.0287344	0	0.0353327	0.0659874	0	0.0565476	0.00661991	0.0263002	0.0713421	0	0	0	0	0.23648	0.0187252	0.244101	0.0450827	0	0	0.0486109	0.0972124	0.0189235	2.1698	0.865681	0.821617	1.98756	0.356876	3.5957	2.17822	2.61247	3.08341	8.15451	0.268924	0.0361701	0.194299	0.011095	1.83e-17	0.000119016	0.00154783	0	2.35e-20	0.0317663	1.76e-19	5.96e-19	0	4.44e-18	0.145647	0.0656266	0.0205181
TCGA-AA-A03J	0.0145394	0	0	0.168251	0	0	0.0758585	0	0.0584692	0	0	0.113246	0	0.241077	0.0745584	0.190728	0.0368672	0	0.0264056	0	0	0	1.7118	1.24269	1.23549	0.722458	0.519132	2.3973	1.26077	1.83703	2.08809	6.21325	0.206277	0.00076933	0.0806392	0.0041236	0.0333344	0	0.0067485	4.25e-18	0.0441227	0.0323254	0.00519919	0.0197268	0	0.0173262	0.0578699	0	0.00788921
TCGA-AA-3549	0.0116344	0	0.0610264	0.0704644	0	0.110226	0.0467037	0.0281254	0.0522188	0	0.0478873	0	0	0.226226	0.0333044	0.0334646	0	0.00141117	0	0.251192	0	0.0261153	1.92284	1.5209	1.03505	1.36148	0.292279	2.02127	0.932266	2.03787	2.41888	6.39879	0.154704	0	0.01684	0.0258919	0.00653308	0.028376	8.26e-19	2.4e-18	0.0016968	0.041906	0.0073779	0.0107618	0	5.83e-19	0.039513	0	0.0281164
TCGA-AZ-4616	0.0112364	0	0	0.250807	0	0	0.199491	0.0357203	0	0	0	0.0944573	0.0138554	0.0870746	0.191441	0.0223087	0.0136129	0	0.0799955	0	0	0	1.68233	1.9851	1.37139	0.740399	0.654846	2.10172	0.598035	1.4799	2.13762	6.20066	0.107619	0.000692171	0.0585985	0.00749767	0.0227616	0.0256491	3.19e-19	0	2.56e-19	2.85e-18	0.0113281	0.0133082	0.020514	0.00514192	0.029014	0	0.00589117
TCGA-DM-A282	0.0545354	0	0	0.0635844	0	0.164536	0	0.0454746	0.073798	0	0	0.0885861	0	0.167141	0.108117	0.148915	0.0277271	0	0.0575861	0	0	0	0.827407	1.08536	0.256913	0.309896	0.0728409	1.58284	0.714161	1.38219	1.93075	5.86213	0.0344856	0.00341563	0.0662659	0	3.49e-18	0.00392979	0	0	0	1.3e-18	0.00570015	7.08e-19	6.48e-18	0	0.0157725	0	4.44e-19
TCGA-F4-6805	0.0522234	0	0.00785855	0.0416523	0	0.149855	0	0.0462936	0.0688411	0	0	0.0284127	0.00480882	0.1671	0.0752831	0.137576	0.138179	0.0111169	0.0312688	0.0293596	0	0.0101716	2.17207	1.04495	1.19017	1.967	0.388292	3.70887	3.32451	2.29932	3.49309	8.37288	0.316801	4.57e-20	0.258556	0.00187041	4.3e-18	0.0311888	0	0	9.57e-18	4.58e-18	0	0	1.86e-19	2.21e-18	0.228683	0.0501922	0.0136523
TCGA-F4-6809	0.072012	0.0403431	0.0320466	0.0949469	0	0.189357	0	0.0549997	0.0886795	0	0	0.0130608	0	0.147247	0.120968	0.121923	0.00359524	0	0.0191115	0.00170893	0	0	2.4158	1.4253	1.20709	3.25354	0.307641	2.72482	1.84049	1.79926	3.39557	6.8758	0.302859	0.123429	0.117364	0.102739	2.48e-17	0.0126594	0.01145	0	0.00643492	2.54e-19	0.00454432	0.0204237	0	0	0.0590595	0.0734829	0.0223215
TCGA-G4-6321	0.101557	0	0.134518	0.341397	0	0.136985	0	0.0142041	0.0455333	0	0.00674793	0.0606789	0.00694884	0.0455777	0.0147852	0.0413873	0.00383873	0.0262478	0.0195934	0	0	0	1.7888	1.49395	1.42754	2.45096	0.661618	1.65682	1.06241	1.97589	1.88699	4.04884	0.1936	7.47e-19	0	0.138828	0.0414132	0.02543	0.00123743	0	0	0.0446329	0.0107797	0.0218713	0.0411636	0.0071718	0.0606762	5.01e-19	0.0634439
TCGA-AA-3544	0.0306325	0	0.0113819	0.0787423	0	0.0551463	0	0.0390157	0.0505072	0	0	0.0532955	0	0.32427	0.0868127	0.18817	0.0152127	0	0	0.0668129	0	0	2.16219	1.10273	1.58188	1.53273	0.682357	3.3343	2.22003	1.82012	2.60813	6.35484	0.444173	0.00367643	0.0586192	0.0333602	0.0632417	0.0257549	0.0175598	3.75e-18	0	0.0231281	0.00455592	0.00677683	0.0247681	0.00549762	0.202444	0	0.0118891
TCGA-D5-6536	0.021886	0	0	0.00173128	0	0.156493	0	0	0	0	0.00898503	0.00293981	0	0.440567	0.00573852	0.110891	0	0.0141379	0	0.152465	0	0.0841651	1.11405	2.50019	0.644301	0.678396	0.254299	2.90021	0.748395	2.371	2.7641	7.16849	0.0594371	0	0.101317	0	4.41e-20	0	0	0	0.00386438	0.0138737	1.21e-18	0	0	3.32e-18	0.0628912	3.79e-18	0.00310147
TCGA-AA-3973	0.0851515	0	0.0153714	0.0862746	0	0.234439	0	0.026796	0.0387425	0	0	0.0279066	0	0.311994	0.0575286	0.0976557	0.00848972	0	0	0.00965075	0	0	1.40531	2.87827	0.916872	1.07762	0.152565	2.28152	0.976451	1.59245	2.28192	5.93807	0.0753078	2.39e-20	6.82e-19	0	0	0.0150622	0	1.67e-18	0.0164201	0.0130215	0.0122537	0.0243684	0.00758288	2.79e-18	0.0299742	2.36e-18	0.0087715
TCGA-AD-6890	0.00660014	0	0.137678	0.0236515	0	0.137181	0.165989	0	5.11e-05	0	0.0126837	0	0.00368275	0.277002	0.13405	0.0690359	0.0132871	0	0.0191076	0	0	0	1.9404	1.12558	1.07259	1.37653	1.1576	2.27234	1.12511	1.66446	2.48897	6.73587	0.157742	0.000231813	0.0531376	0.0083369	0	0.00567297	2.94e-19	2.61e-18	7.14e-20	2.02e-18	6.37e-20	2.14e-19	0	3.8e-19	0.0241997	9.26e-20	0.0192258
TCGA-AD-A5EK	0.0707258	0	0.0174061	0	0	0.405037	0.0514608	0.0396136	0.0290636	0	0.0650148	0	0.00496145	0.124065	0.0166813	0.102217	0	0.0599527	0.0138003	0	0	0	1.6679	1.10554	0.678873	0.730654	0.161488	2.07263	0.817933	1.65104	2.49257	5.91168	0.0413584	0.000498231	0	0	0	0.0165262	8.66e-06	1.2e-18	0.00661173	0	0	9.96e-19	2.26e-18	0	0.00963353	1.91e-18	0.00208966
TCGA-AD-6899	0.0230109	0	0.0569917	0.0141231	0	0.249309	0	0	0.0057492	0	0.0163141	0	0	0.274305	0.146723	0.177594	0.000437041	0	0.0230355	0	0.0124074	0	2.68572	1.57226	1.4589	2.19964	0.301282	3.69866	1.96268	1.78177	3.23073	7.73149	0.271626	6.57e-05	0.199043	0.0389788	0	0.0354626	0.0128072	0	0.00896743	0.00142451	0.0056347	0.0127685	0.00697663	0.00311675	0.0810671	0.0227206	0.0139032
TCGA-DM-A1D6	0.0209433	0	0.0469389	0.0708229	0	0.378118	0	0.0306878	0.0290491	0	0	0.0497959	0.00824456	0.218439	0.022931	0.0892554	0	0.0347737	0	0	0	0	0.663135	1.1279	0.238383	0.96585	0.0507619	1.30723	0.278346	1.14218	1.80705	4.25808	1.71e-17	0	3.42e-18	0.00648284	0	0.00839223	3.38e-18	0	0	0.00120407	5.09e-19	3.14e-18	0	0	0.022489	0	0.0132879
TCGA-A6-5656	0.000576445	0.00744595	0	0	0	0.134175	0.090659	0.012563	0	0	0.128212	0	0	0.49768	0.00776163	0	0	0	0	0.120927	0	0	1.32189	0.238175	0.373128	0.540327	0.211032	2.44636	1.47866	1.75698	2.03575	5.3901	0.0430228	1.25e-18	0	0.00632958	2.71e-18	0.0278934	0.00236055	0	0	2.16e-18	0.00580631	0.0156705	1.87e-18	0	0.0621477	0	0.0175484
TCGA-D5-6537	0.0109319	0	0	0.0106291	0	0.110076	0.181355	0	0	0	0.0286372	0.0167829	0	0.319792	0.0487901	0	0	0.026665	0	0.134356	0	0.111984	1.45997	2.1746	0.947004	0.462235	0.20772	2.03083	0.588923	2.25604	1.92644	5.63408	0.0487611	0	0	0.00017029	0.0389331	0.0255895	1.96e-19	2.66e-18	0	0	0.00847488	0.00476505	5.42e-20	3.36e-18	0.0347256	3.12e-18	0.00440088
TCGA-CM-6162	0.0401093	0	0	0	0	0.260195	0	0.031253	0	0	0.0513108	0	0	0.184307	0.131567	0.152136	0.014757	0	0.0340075	0.0192635	0.00510752	0.0759864	2.38612	1.77707	1.6429	1.97989	0.97813	4.25795	2.54317	2.79193	3.77914	8.88536	0.288013	0	0.314995	0.010879	0	0.027681	0.00500993	2.53e-18	0	0	4.94e-20	0.00337811	0.00630517	0	0.169771	0.108282	0.011844
TCGA-F4-6570	0.00883597	0	0.0510509	0.102578	0	0.122595	0.00842533	0.0307021	0.0283226	0	0	0.113117	0.00801302	0.13635	0.138562	0.180527	0.0244353	0	0.046485	0	0	0	2.43853	1.73604	2.00634	1.50515	0.894521	4.26147	1.62245	1.87603	2.9654	7.55801	0.224984	0	0.117889	0.0397244	0.0559547	0.024496	0.0238395	0	0	0.0452459	0.00340618	0.0550072	0.0568915	0.0498627	0.108836	0.0172135	0.0220786
TCGA-D5-6928	0.0178227	0.0184986	0.0203964	0.270617	0	0	0.140556	0.0393753	0.0503275	0	0.0469176	0.00426689	0.000717773	0.124179	0.0970245	0.0796724	0.00925667	0	0.0636019	0	0	0.0167701	4.07214	4.04949	3.62827	4.25665	1.77183	4.83337	2.9029	3.21271	3.22448	7.8325	0.49863	0	0.19221	0.375189	0.0745918	0.0906511	0.147109	0.0140397	0	9.35e-20	0.0112727	0.230136	0.217967	0.152116	0.1935	0.0479261	0.10619
TCGA-CM-6171	0.0573809	0	0.00803317	0.0398177	0	0.29186	0.0439955	0.0101365	0	0	0	0.0133015	0	0.125415	0.0733204	0.115898	0.0093902	0.00692707	0	0.0825159	0	0.122009	1.70893	0.538935	1.12394	0.615589	0.432247	2.93477	1.18152	2.87161	2.47018	5.43962	0.117839	8.91e-19	3.25e-18	0.0268559	4.41e-19	0.0300934	6.21e-19	0	0.00394833	0.00460407	0	0.00335257	1.19e-20	0	0.0633018	0	0.0694788
TCGA-D5-6539	0.0623544	0	0.24704	0.013839	0	0.298277	0	0	0.034318	0	0.0139182	0.00923537	0.0144201	0.0109925	0.0467338	0.179321	0.0325585	0.00653877	0.0304535	0	0	0	1.8195	0.924556	1.05568	1.4783	0.696159	2.74458	2.10334	2.23448	3.33441	5.5255	0.22329	0	6.86e-20	0.0320446	0.0234346	0.0299674	0	1.22e-18	1.41e-18	0	0.00300459	1.41e-18	0	0	0.158192	0	0.0416727
TCGA-AZ-6608	0	0.00118821	0.0318884	0.00916166	0	0.202958	0.293159	0	0	0	0.0896864	0	0.0146269	0.300841	0	0	0.0148177	0.00898024	0	0.0121712	0.0205216	0	1.30634	0.277747	0.210576	0.416935	0.102738	1.2437	0.423284	1.21658	1.70919	3.42215	0.00173916	9.17e-19	0	0.0102221	0.00337826	0.0230166	0	1.01e-18	0	0.00362959	0.00738487	0.0153095	1.15e-18	0	0.0260525	2.99e-18	0.00695677
TCGA-AA-3846	0.0849192	0	0.107646	0.0340552	0	0.160115	0.135765	0.0700874	0	0	0.0144933	0	0	0.12057	0.0211796	0.14342	0.0182482	0.0249839	0.0291735	0	0.0353438	0	2.21539	0.809826	0.886116	1.26347	0.290687	2.81184	1.70425	2.04694	2.03065	5.60549	0.209829	6.36e-20	7.95e-18	0.0431821	0.0484859	0.0793755	0	0.000684616	4.71e-05	0.0248362	0.00681003	0.0165347	0.0137522	0	0.109434	0	0.0173931
TCGA-AA-3680	0.0380906	0	0.11932	0.124384	0	0.26103	0	0.0504999	0.0319154	0	0	0.0576635	0	0.0585665	0.0372431	0.148257	0.00184081	0.00973263	0.0529363	0	0.00852142	0	2.25023	1.67233	1.31721	2.18787	0.43015	2.53679	1.63903	1.67848	2.77171	5.6447	0.197282	0	0	0.0565804	0	0.0426159	0	4.18e-20	0.00349389	0.0589764	0.00756379	0.0201329	0.0188241	0	0.0641239	0	0.0458722
TCGA-DM-A1DA	0.0455048	0	0.111516	0.243378	0	0.0294512	0.0613362	0.0418647	0.0089342	0	0.00562512	0.042128	0.0109506	0.123104	0.0825279	0.124407	0.0172274	0	0.0520453	0	0	0	1.1343	0.418136	0.705483	0.589068	0.152802	1.85674	0.47001	1.34574	1.64111	4.88677	0.0871809	0	4.5e-18	0.0154846	0.0338832	0.0233056	0	1.34e-18	0	2.78e-21	0.00661105	0.0021562	3.47e-18	1.17e-17	0.0132658	0	0.00602897
TCGA-CM-6165	0.0528611	0	0.0441866	0.0552797	0	0.10422	0.0231209	0.0283616	0.0210214	0.00424288	0	0.0117876	0	0.368591	0.0646963	0.134212	0.0175047	0	0.0663305	0	0	0.00358384	1.7667	0.957617	0.959907	1.2508	0.206872	3.29185	2.36175	2.06265	3.18519	6.97543	0.205957	3.38e-19	0.0666345	8.02e-21	5.69e-18	0.0334014	6.58e-22	0	0	3.5e-19	0.00121971	0	0.00254914	5.56e-19	0.0673375	0.065617	0.00932167
TCGA-AA-3710	0.00346704	0	0.0411523	0.27379	0	0	0.13731	0.0455609	0.00179007	0.00220537	0	0.0138474	0	0.0816583	0.128785	0.125839	0	0.00182677	0.0224514	0	0.00984063	0.110476	2.98345	3.01614	2.20248	1.58419	0.791111	4.13169	1.70609	3.54486	2.55648	6.35307	0.33108	0	0.0109195	0.0559573	0.0909048	0.0539662	3.14e-20	0	3.6e-18	0.0366015	0.0100216	0.0823396	0.0978023	0.050838	0.100815	0	0.0301274
TCGA-AY-6197	0.0555292	0	0.0382907	0.035303	0	0.211753	0.0425638	0.00610467	0.0583024	0	0.0782905	0	0	0.207428	0.0492972	0.0440378	0	0	0	0.151001	0.0046469	0.0174509	2.18392	0.695548	1.19395	1.1086	0.46209	2.36921	0.715308	2.3372	2.49452	5.63266	0.128954	0	3.07e-18	0.0137961	0.0233356	0.034981	0	0	0.0115859	0.00585236	0.00755475	0.00430446	4.21e-05	0	0.0327528	6.01e-19	0.0178591
TCGA-DM-A28C	0	0	0	0.0220579	0	0.315573	0	0	0.0827305	0	0.0754122	0.00999862	0.0440842	0.278604	0.073196	0	0.0278331	0	0	0.0511245	0.0193856	0	1.20123	0.0735461	0.22056	0.569796	0.0995321	1.59072	0.438528	1.39747	1.73371	4.52142	0	0	7.95e-18	0.00636073	7.37e-19	0.012441	0.00210137	0	0.0127163	0.0133345	0.00107214	0.0137241	5.89e-19	2.39e-18	0.018495	1.4e-17	0.0174718
TCGA-AA-A01T	0	0	0.0634343	0.101584	0	0.0815216	0.0158898	0	0.184541	0	0	0.0862794	0	0.205796	0.159403	0.0343125	0	0.0120873	0	0.0551507	0	0	1.18482	0.491802	0.428573	0.318692	0.116627	0.993463	0.240546	1.18758	1.60915	4.60084	0.10104	3.05e-19	0.015578	4.76e-19	0.0436375	6.12e-21	2.86e-18	6.83e-18	0.0250294	0.034699	0	1.33e-19	1.24e-18	7.26e-19	0.000467182	0	0.0148102
TCGA-A6-5664	0.0461201	0	0.062674	0.109012	0	0.183406	0.0197867	0	0.0478031	0	0.0355816	0	0.0236441	0.0828435	0.0350615	0.200951	0.0262965	0.0327466	0.0146002	0.0673565	0	0.012116	2.50761	4.73493	1.20441	2.09614	0.501357	3.46905	2.32175	2.27345	3.68013	8.24541	0.300161	6.31e-19	0.143842	0	0	0.0303635	1.54e-18	1.02e-18	0	0	0	0.00319904	0.00340626	2.37e-18	0.160402	0.115126	0
TCGA-D5-6530	0.0122487	0	0	0.0123478	0	0.255135	0.0733556	0.0317883	0.00485176	0	0	0.0426697	0.00777246	0.245243	0.12903	0.106191	0.00531631	0	0	0.0740505	0	0	2.29704	1.19937	1.63343	1.60467	1.02425	3.39027	1.28874	2.20205	2.18575	5.79747	0.244424	7.87e-20	1.11e-18	0.059808	0.017426	0.0355048	0.00504806	0	0	0.030511	0.00290141	0.0101218	0.0212593	0.00477128	0.0620154	0	0.0474436
TCGA-AA-3660	0.0424075	0	0.0611494	0.0101508	0.0303016	0.0854769	0.121709	0	0	0	0	0.0647963	0.00365764	0.0588542	0	0.172918	0.107254	0.0229723	0.141591	0	0.0629149	0.013846	1.76613	1.4305	0.558547	1.1978	0.345069	2.47893	1.60957	2.11248	2.50208	6.31263	0.10593	0.00258675	0.0337492	0.000473438	2.88e-18	0.0215915	0	3.44e-18	0	0	0.00711476	3.67e-19	0	3.1e-19	0.0602164	0	0.0058968
TCGA-D5-6533	0.0548697	0	0.0931213	0.00378627	0	0.221566	0	0.0262097	0	0	0.0307828	0	0.0028655	0.299344	0.0642039	0.0310052	0.00637024	0.00354466	0	0.16233	0	0	1.60912	0.755998	0.717959	1.06437	0.123062	2.72543	1.43156	1.95011	2.92394	5.94799	0.157062	3.57e-20	0	0.0244024	0.00466318	0.0256327	0	3.42e-18	0.00773027	0.00180368	0.000332953	0.0073817	3.42e-19	0	0.029832	3.77e-18	0.0136873
TCGA-AA-A00W	0.0245602	0	0.18591	0.0701448	0	0.084025	0.144633	0.118273	0.022735	0	0	0.0584635	0	0.150731	0.0401407	0.0158457	0	0.051512	0.0216656	0	0	0.0113601	1.75777	0.372841	0.808386	1.23981	0.239602	1.50476	0.594045	1.86445	1.93345	3.74267	0.0897837	8.21e-20	1.14e-17	0.0266153	0.00984462	0.0237268	0	0	0.0178326	0.021005	2.49e-24	0.00694469	3.03e-19	7.24e-19	0.0206627	1.48e-18	0.0249609
TCGA-DM-A1D7	0.105248	0	0.165604	0.0320069	0	0.252836	0	0.00825076	0.0843351	0	0.0521144	0	0.0164078	0.0608193	0.0535955	0.0370656	0.0206484	0.019201	0	0.0801139	0.0117539	0	1.56182	0.201885	0.718232	0.758935	0.222958	2.00083	0.828076	1.38066	2.37321	5.14233	0.0805104	4.12e-22	2.95e-18	0.00524452	0.00771297	0.0233091	1.09e-20	0	5.77e-19	0	0.00896946	0.00276615	1.24e-18	1.4e-18	0.0372767	0	0.0157297
TCGA-A6-2683	0.0637763	0	0.0966722	0.0375704	0	0.223122	0	0.0445778	0.0855994	0	0.0732984	0	0	0.145541	0.00829788	0.117208	0.0130057	0	0	0.087625	0	0.00370583	1.22031	0.151729	0.150878	0.520957	0.141165	1.48982	0.531041	1.34362	1.78313	4.74624	0.02548	0	0.0215071	0.00270949	0	1.72e-19	3.76e-18	1.17e-17	0.0459298	0.0460749	1.09e-18	0	1.42e-17	5.58e-18	0.0258444	0	0.00763085
TCGA-AU-3779	0.0761894	0	0.135711	0.027945	0	0.190107	0	0.038012	0.100883	0	0.0172713	0	0	0.290606	0.0178978	0.00915574	0.00581358	0.0082464	0	0.0821617	0	0	2.45261	2.81744	0.620995	1.63798	0.213441	3.18849	2.60827	2.17697	2.34595	6.33273	0.206499	0.00057903	0.0260122	0.0434294	0	0.0444386	0.0240597	0.0043067	0.00149987	0.0456588	0	0.0181756	0.00880304	2.72e-20	0.114498	0	0.0133778
TCGA-CM-6680	0.00741267	0	0.0285329	0.0236242	0	0.387595	0	0	0.086287	0	0.0478192	0	0	0.178275	0.0438102	0.136688	0	0.00899629	0	0.050959	0	0	2.76532	1.33645	1.212	1.57512	0.517268	3.22988	1.90747	1.78733	2.99194	6.90449	0.166115	0	0.100178	0.00737401	0	0.0368876	0.00529984	0	0.0109714	0.0582155	0	0	0	3.1e-19	0.0896822	0.00521487	0.0234566
TCGA-AZ-6599	0.165453	0	0.17003	0.130532	0	0.241696	0	0.0405572	0.0656251	0	0	0.0848783	0.0191683	0.0129273	0.0162132	0.0193208	0	0.0137896	0.0198089	0	0	0	1.33769	1.94291	1.19531	1.48804	0.361885	0.898068	0.844741	1.2974	1.95622	3.19611	0	0	8e-18	0.0302955	0	0.0221877	1.02e-18	0	0.00295033	0.0772872	0	0.0115783	0	0	0.0158916	0	0.0294315
TCGA-CM-6675	0.0358271	0	0.0136216	0.0229687	0	0.294879	0.00380626	0.0748149	0.0957015	0	0	0.0419598	0.00420366	0.0689462	0.106594	0.128137	0.0689571	0.00804788	0.0315361	0	0	0	1.55353	0.621618	0.834163	0.822006	0.37495	2.63573	0.942005	1.80751	2.26593	6.36169	0.0768356	0	0.0384707	0.00410129	0	0.0140199	0	4.28e-19	0.00231079	3.16e-19	0.000645505	0.000961009	0	0	0.0386186	0	0.00818569
TCGA-AA-3556	0.034924	0	0.100411	0.0662844	0	0.153096	0.0484674	0.00840879	0	0.00282024	0	0.0623557	0	0.117567	0.0935606	0.159781	0.00722512	0.0267935	0.079824	0	0	0.0384813	1.65864	0.766977	1.16651	1.41948	0.285369	2.93364	1.68313	2.36637	2.51781	5.76464	0.165493	0	0	0.0275969	8.26e-19	0.0362302	5.99e-21	0	3.76e-18	0.0203129	0.00141174	0.0041645	0.00424864	0	0.0936452	0	0.0164159
TCGA-AA-3818	0.00105747	0	0.0430129	0.132233	0	0.296328	0.0692351	0.0259173	0.000229708	0	0	0.0408011	0	0.109092	0.0374811	0.14613	0.0238006	0.0122762	0.0437197	0	0.0151381	0.00354747	1.52558	1.04733	1.12056	0.904429	0.250576	2.41548	1.54493	1.73257	2.19421	5.45513	0.107373	0	3.69e-18	0	6.09e-18	0.0220983	2.55e-19	9.4e-18	0	1.89e-19	0.00482347	0.00959319	0.00462994	4.01e-18	0.0561426	4.46e-19	0.00907903
TCGA-A6-2680	0.0201751	0	0.187759	0.0121667	0	0.159248	0	0	0.111466	0	0.0188012	0	0	0.228358	0.0580579	0.156005	0.0218885	0	0	0.0155098	0	0.0105648	1.7766	0.0756011	0.634694	1.11414	0.277342	2.48905	1.55831	2.03952	2.66046	6.37766	0.168341	0	0.0655988	1.57e-19	5.14e-19	0.000546448	1.34e-19	7.99e-18	0.00840994	0.0334812	2.23e-18	2.37e-20	0	4.72e-18	0.0794052	0	0.00787752
TCGA-DM-A28G	0.0387265	0	0.175277	0.0653962	0	0.34592	0.000192228	0.0152275	0.0629255	0	0	0.0260523	0	0.190854	0.0146614	0.0429193	0	0	0	0.0218483	0	0	1.40069	1.20445	0.562351	0.690832	0.416768	1.70545	1.00498	1.09715	1.90925	4.54686	0.024782	0	2.73e-18	0.0170598	0	0.0284397	0	0	0	3.42e-19	0.00424366	0.00670999	0	9.82e-19	0.0454835	1.84e-18	0.0110633
TCGA-DC-6158	0.0431747	0	0.0412618	0.0679157	0	0.124928	0.133287	0.0361223	0.0196487	0	0	0.0185784	0	0.201884	0.106991	0.117272	0	0	0.0745143	0	0	0.0144227	2.65714	0.885652	1.48076	1.31004	0.436606	3.96516	1.57717	2.49267	3.25825	8.32713	0.221019	0	0.216981	7.91e-20	0	0.0492208	1e-18	0.00553797	1.36e-19	2.07e-19	0.00663616	0.0101085	0.0048555	0.00793099	0.081312	0.023117	0.00398207
TCGA-DC-5337	0.0716407	0	0.094853	0.0371988	0	0.371931	0.0996224	0.00443247	0	0.0581831	0	0	0	0.0658492	0.105456	0.0336418	0.019234	0	0	0.0354127	0	0.00254425	1.91581	1.22645	0.67194	0.734642	0.0886647	2.24687	1.41026	1.94038	2.31227	5.72726	0.103874	0	7e-22	0.00222769	0.0319604	0.0446953	8.57e-19	0	6.31e-18	0	0.00197941	1.14e-18	2.74e-19	0	0.0592535	1.96e-18	0.004268
TCGA-AF-3913	0.0502335	0	0.0282241	0.00488193	0	0.248111	0.0384372	0	0.0422654	0	0.0215909	0	0.0405694	0.211039	0.029131	0.115069	0	0.0269663	0	0.0910185	0.0193237	0.0331397	1.22988	0.676177	0.316668	0.442003	0.00702091	2.29376	1.03578	1.83507	2.29559	7.05162	0.0712562	0.00528942	0.070124	2.12e-18	3.33e-18	0.011837	0	1.62e-18	2.16e-18	0	0	2.22e-18	1.12e-18	1.07e-17	0.0490758	3.74e-21	0
TCGA-AG-3578	0.0470373	0	0.0237478	0.00984633	0	0.362887	0	0	0.00129098	0	0.0425837	0	0.00806837	0.238761	0.0148467	0.0564972	0.0128154	0.00693292	0	0.0878176	0	0.0868675	1.79352	0.437867	1.0169	1.24883	0.366339	2.98134	1.38058	2.65275	2.56175	6.105	0.0567241	0	0	0.00573543	0	0.024914	2.09e-19	0	0.0214517	0.0426775	0.00799728	0.0101113	0	0	0.0821308	1.61e-18	0.0198304
TCGA-AG-3894	0.0786819	0	0.0864846	0.110688	0	0.167974	0.0206982	0.00669055	0	0	0.0692992	0	0	0.134667	0.0449269	0.205786	0.0094142	0	0.00398596	0.00850536	0.0379314	0.0142663	1.33439	2.30676	0.622005	0.635279	0.138876	2.4239	1.00859	1.77609	2.39142	5.88311	0.0896532	0	0.0128927	1.34e-18	0.0211988	0.00203411	6.1e-19	4.5e-18	3.64e-19	0.0179259	0	0	3.49e-18	3.37e-18	0.0469412	0	2.09e-19
TCGA-EI-6510	0.177665	0	0.242061	0.0401632	0	0.216835	0	0	0.109657	0	0	0.0212039	0.00825265	0.0949227	0.0290913	0.0163274	0.0226467	0	0	0.0211742	0	0	1.93297	1.82908	0.727912	1.95255	0.450381	1.6123	1.20277	1.50834	2.02364	3.62071	0.0630465	0	5.32e-18	0.0809215	4.13e-18	0.041592	0.0032815	0	0.0153275	0.0437343	0.0112056	0.0242135	0.00964172	0	0.0642681	0	0.047608
TCGA-AG-A015	0	0	0.105089	0.00498695	0	0.374081	0	0.00849729	0.0365897	0	0.0298892	0.00265842	0	0.31267	0.0165726	0.0315774	0	0.0428323	0	0.0345572	0	0	1.22492	0.434775	0.224132	0.67685	0.118258	1.72572	0.463948	1.64105	1.91675	4.82743	0.0399599	0	0	0.010678	0	0.0213845	0	6.94e-19	0.00605715	0.0430054	1.36e-19	1.46e-20	0	9.67e-19	0.0282516	3.91e-18	0.0253431
TCGA-G5-6641	0.034476	0	0.286766	0.055885	0	0.279924	0	0.045833	0.0656841	0	0	0.0172128	0.00374751	0.110812	0.0371486	0.0417536	0	0	0.0175586	0.00319781	0	0	0.93372	0.190804	0.630225	0.661722	0.166664	0.937444	0.416736	1.46675	1.63582	3.4245	0	0	0	0.00799784	0.0199193	0.00683066	0	4.92e-18	0	0.0277548	0.000397303	0	4.49e-18	0	0.0172169	0	0.0115108
TCGA-EF-5830	0	0	0	0.153612	0	0.133422	0.00798359	0	0	0	0.0908656	0.0836394	0	0.173491	0.0909125	0.140602	0.00690468	0	0.118567	0	0	0	1.17676	0.557484	1.20704	0.173769	0.418976	2.28101	0.905409	1.2943	2.07818	5.38564	0.0465471	0.000634645	6.13e-19	0	0.01271	0.027463	0	8.59e-19	3.19e-18	0	0.00604674	0	0.00114768	0	0.045041	0	0.00177204
TCGA-AG-A032	0.0637021	0	0.0746615	0.00876451	0	0.183427	0.0526871	0.100261	0.105078	0	0	0.0409847	0.000989329	0.161426	0.0536797	0.0808254	0.00692363	0.0195344	0.0470554	0	0	0	1.56178	0.908813	0.447098	1.16262	0.208767	1.49857	1.02663	1.7266	2.10947	5.61243	0.108722	1.45e-20	0.039775	0.00730385	0.052793	0.00612344	0	1.19e-18	0.0250546	0.0251352	0	0	0	1.15e-18	0.0370908	7.01e-18	0.0240751
TCGA-EI-6917	0.00769958	0	0.0302379	0.0603439	0	0.057545	0.0349297	0.0355453	0.0492759	0	0.00574383	0.0517693	0.000477374	0.294627	0.134026	0.131477	0.0156946	0	0.0460086	0	0.0378155	0.0067842	2.58308	1.20094	1.67116	1.43164	0.721809	4.37885	2.34236	1.91503	2.84701	7.53063	0.325333	0.000841726	0.138468	0.0429047	0.0386815	0.049242	0.0179864	0.00172225	0	2.69e-19	0.0131418	0.0365308	0.0173604	0.00896616	0.145722	0.0232311	0.0124754
TCGA-AG-3574	0.0635131	0	0.0574153	0.137203	0	0.147053	0.0996979	0	0	0	0.0255131	0	0.00744621	0.097829	0.053542	0.209791	0.0167002	0	0.0408414	0	0.0362552	0.00719902	1.53228	0.703278	0.626619	0.482636	0.143106	2.43762	1.14002	1.79385	2.29271	5.44485	0.0721617	0	2.74e-18	7.9e-19	0	0.0137006	0	5.52e-18	0	0.0256184	0.00500257	0.00677465	0.00639357	0	0.061992	0.0127864	0
TCGA-AG-3593	0.0372265	0	0.112799	0.0621343	0	0.253529	0.109161	0.0252123	0.0189299	0	0.0239733	0	0.00211997	0.0510171	0.0415066	0.167841	0.0567217	0.00505024	0.00057531	0	0.015724	0.0164783	2.40071	1.08359	0.969306	1.2836	0.222323	2.91071	1.73263	2.12082	2.53412	5.45786	0.194224	8.26e-19	0.0196618	0.0495956	1.34e-18	0.0364294	0.00818692	0.00156958	0.0042176	0.0518354	0.00497779	0.0243027	0.00631091	0.00416563	0.113194	0	0.0212916
TCGA-AH-6549	0.032832	0	0.0448625	0.0384212	0	0.3643	0.0594833	0	0.0313256	0	0.0467466	0	0.0149657	0.0874642	0.098991	0.164631	0	0	0.0115545	0	0	0.00442252	1.49474	1.61221	0.474609	1.04409	0.203656	2.7125	1.16283	1.81565	3.16779	7.23478	0.108888	0	0.0974796	6.28e-18	6.85e-18	0.025282	2.34e-18	3.09e-18	5.38e-18	4.07e-18	0.00343102	0	6.21e-19	0	0.05003	0.00733534	2.84e-18
TCGA-AG-A01N	0.022017	0	0.0333864	0.0233002	0	0.073457	0	0	0.0835755	0	0	0.0455636	0	0.534074	0.0235364	0.0654684	0	0	0	0.0657533	0	0.0298681	1.18355	1.02623	0.349592	0.318715	0.157069	1.87145	0.796431	1.85282	2.25565	5.73228	0.0508082	0.00436983	0.00358934	0	1.22e-18	2.61e-20	6.33e-18	0	0.0162473	0	5.71e-20	0	2.73e-18	0	0.0112511	0	0.00582059
TCGA-AG-3592	0.0319212	0	0.144514	0.0869777	0	0.243847	0.00428228	0	0.0110489	0	0	0	0.0209472	0.183219	0.0837695	0.0758009	0.00746409	0	0	0.106209	0	0	1.91685	0.42503	0.870297	1.41826	0.196759	2.50185	1.05915	1.84725	2.61117	6.08495	0.165133	0	0.0244968	0.016585	0.0136218	0.0371768	0	0	4.27e-20	0	0.000620102	0.00917142	0	0	0.0343236	8.18e-19	0.0125876
TCGA-AG-3612	0.0276044	0	0.0531675	0.0980779	0	0.12274	0.00455643	0.0270703	0.0918475	0	0	0.0195543	0	0.201353	0.0689524	0.143081	0.0342851	0	0.0618831	0	0.0252234	0.0206041	1.85543	1.48661	0.840739	1.2471	0.159268	2.81615	1.90997	1.68195	2.62274	6.85595	0.206296	0.00247689	0.0621935	0	0.0195527	0.0136466	0.00509507	4.74e-19	1.31e-20	0.0194806	0.00117722	0.00411374	5.92e-19	0	0.115958	6.1e-19	0.00710967
TCGA-CI-6621	0.0281468	0	0.0457859	0.0292975	0	0.155228	0.183931	0	0.00144163	0	0.0182533	0.0130215	0	0.26681	0.0851108	0.0981117	0	0	0	0.0218769	0	0.0529846	2.12894	1.80438	1.13401	0.858705	0.342371	3.46827	1.6166	2.65142	3.31994	6.87431	0.171687	0	0.0812852	0	0	0.0332168	0.00349884	1.98e-19	7.97e-19	1.95e-18	0.00979671	0.00503293	1.16e-19	0	0.0860483	3.52e-20	0
TCGA-AG-3901	0.0140613	0	0.00097568	0.0164778	0	0.198618	0.00497726	0	0.0447483	0	0.00689566	0	0	0.386558	0.0582782	0.126766	0	0	0	0.116978	0.00861551	0.0160488	2.35117	0.482229	1.10356	1.54199	0.830641	3.72067	2.77611	2.38713	3.19532	8.09706	0.338273	0.00409918	0.270688	0.00144957	3.6e-18	0.0151602	0	2.04e-18	0	0.0470753	0	0	0	1.82e-18	0.192742	0.0470385	0.00738658
TCGA-DC-6683	0.0625494	0	0.0230175	0.00889258	0	0.194371	0	0.0458276	0.0236028	0	0	0.0196974	0	0.404693	0.0893606	0.0780886	0.00454879	0	0.0453507	0	0	0	1.43879	0.304277	0.463079	1.56196	0.0944672	2.66594	1.21433	1.53294	2.31827	6.49977	0.0784866	0.000619809	0.0289779	0.0152873	6.56e-18	0.0318749	5.11e-19	8.23e-19	0.00123438	6.18e-20	0.00264207	0.00114592	0	6.3e-19	0.0300986	0.0002786	0.016482
TCGA-AG-A02G	0.108819	0	0	0.333672	0	0	0	0.0219612	0	0	0	0.0509304	0.0310009	0.14055	0.151502	0.0661723	0.0223723	0	0	0.0564435	0.0165755	0	1.72166	3.62577	0.774786	1.2245	0.227157	1.91873	0.636197	1.60481	2.01196	4.28038	0.159273	5.76e-19	2.51e-18	0.0235487	0.0169689	0.0114005	5.52e-19	0	0.024958	0.0311551	0.0151658	0.0365455	1.36e-18	5.81e-19	0.00233556	0	0.0134848
TCGA-AG-3600	0.00414023	0	0.0514024	0.101646	0	0.100862	5.88e-05	0.0784324	0.0378852	0.00515559	0	0.0458193	0	0.190246	0.0471717	0.232075	0.0267377	0	0.0397713	0.0140464	0.00693753	0.0176126	1.63002	0.401849	0.993562	1.48828	0.217911	3.02865	1.15505	2.0184	2.11049	5.68287	0.165013	0	0.0299873	0.0171082	0.0400114	0.0320855	8.06e-18	8.76e-19	6.77e-21	0.00899967	0.010735	0	0.00783379	2.13e-20	0.0579777	7.88e-19	0.0265078
TCGA-AF-3911	0.0367999	0	0.0121842	0.00368337	0	0.244236	0.0848007	0.0418558	0	0	0.0147643	0	0	0.186518	0.0616003	0.152244	0.0391884	0	0.000465984	0.0127042	0.0992697	0.00968593	1.64788	1.71039	0.832266	0.755732	0.177266	2.49694	1.43684	1.95352	2.6503	7.00441	0.107011	0.00222259	0.0822198	0	0	0.0274786	0	0	2.12e-18	0.00646413	0.00693607	0.00279142	0	3.08e-18	0.068798	0	0
TCGA-AH-6897	0.064134	0	0.190753	0.0688808	0	0.237983	0.137475	0	0	0	0.0523138	0	0.015624	0.109188	0.0446581	0.00746469	0	0.0296383	0	0.0418871	0	0	1.39187	2.57488	0.497352	0.800954	0.106208	1.7143	0.618393	1.52443	2.27609	5.55382	0.0474443	5.27e-19	2.79e-18	0.00937878	0	0.0250427	2.05e-21	6.02e-19	1.85e-18	0	0.00611572	0.0115984	2.71e-19	9.28e-18	0.0180552	6.86e-18	0.00754656
TCGA-AG-A020	0.0601808	0	0.0794544	0.0670426	0	0.247016	0.0944443	0.0264257	0.00606431	0	0.0125473	0.045975	0.00919803	0.233963	0.0442739	0.0703968	0	0.00301768	0	0	0	0	1.54115	0.338567	0.90583	0.768439	0.48219	1.54589	0.8118	1.48889	1.93198	4.42728	0.0189132	0	0	0.0098993	0.00799606	0.0119064	0	1.13e-19	0.00147513	0.0216912	0	0	0	0	0.023884	5.64e-18	0.0166761
TCGA-AH-6903	0.006402	0	0.165787	0.0171744	0	0.455755	0.0814517	0	0	0	0	0.0098286	0.000544289	0.0206497	0.0152302	0.111217	0.0183164	0.0639351	0.018942	0	0.0147661	0	1.76355	1.27507	0.328872	0.971307	0.284536	1.94573	1.10916	2.11662	2.08578	4.94967	0.0227135	3.82e-18	0	0.005291	0	0.0378837	6.46e-20	3.47e-19	9.73e-20	1.03e-18	0.00176948	0	0	0	0.0595875	0	0.012654
TCGA-DY-A1DC	0.0653141	0	0.0798054	0.104945	0	0.126563	0.0103688	0.0483674	0.126077	0	0	0.0321362	0.000956179	0.155283	0.11238	0.0960493	0.0379872	0	0.00376794	0	0	0	1.4819	0.950991	0.59229	1.35565	0.111476	1.94691	0.894153	1.27491	2.13699	6.2139	0.136589	0.00273829	0.0803038	4.41e-20	0	0.029917	2.38e-19	1.61e-19	0	3.79e-18	0.0136984	1.24e-21	3.23e-20	0	0.0347058	0.000621661	0.0131194
TCGA-AG-3726	0.0357509	0	0.0091601	0.088596	0	0.220146	0	0.00654343	0.10149	0	0.0806872	0	0.00566574	0.343922	0.00695242	0.0229578	0	0.0490139	0	0.0291143	0	0	1.50391	0.232047	0.606303	0.558393	0.199391	2.08911	0.503672	1.69532	2.49533	6.71524	0.16561	0	0.102968	3.43e-20	0.0393914	0	0.000296652	0	0.0473667	0.0100242	2.59e-19	0	1.22e-18	6.78e-18	0.0239526	9.51e-19	0.0125666
TCGA-EI-6512	0	0	0.0591392	0.0164488	0	0.183944	0.0257684	0.0522778	0.0180182	0	0	0.0684381	0	0.166512	0.126818	0.135639	0	0.00240334	0.0921818	0	0.0171669	0.0352441	1.57113	0.541317	0.862505	0.731935	0.295515	2.85964	1.3626	2.45979	2.49938	6.12408	0.138898	1.41e-18	8.57e-19	0.00235508	0.0182304	0.0285908	3.83e-19	4.22e-18	0.00414623	0	0.0054308	2.71e-19	5.39e-18	4.26e-18	0.0752827	1.68e-18	0.00719835
TCGA-DC-6156	0.0117492	0	0	0.283598	0	0.00139388	0.0177956	0.0311887	0.0208668	0.0124814	0	0	0	0.354357	0.0462316	0.194188	0.00353102	0	0.0130641	0	0	0.00955529	2.60052	3.25626	1.73784	1.35304	0.352092	4.53568	1.90793	2.41207	3.72656	8.26868	0.163558	0.0052415	0.188187	0	1.81e-18	0.0319113	0.0176592	2.18e-18	0	1.72e-19	0.011226	0.0897941	0.0550049	0.0270105	0.057598	0.0541348	0.00111452
TCGA-DC-6682	0.0438113	0	0.0408691	0.143141	0	0.224614	0.0410259	0.0297506	0.0542406	0.0125674	0	0.0558334	0	0.201834	0.0472205	0.0287432	0.0222174	0	0.0327199	0	0.0214122	0	1.4723	1.79606	0.852065	1.49908	0.200957	2.25281	1.41166	1.34105	2.10449	4.95951	0.0633783	2.44e-18	0	0.00707712	5.41e-19	0.0485732	0	0.00739051	4.2e-18	0	0.0133948	0.00632793	0.00649109	0	0.0524643	0	6.84e-19
TCGA-AG-3599	0.0194774	0	0.0958134	0.10487	0	0.147561	0.0660114	0.0295436	0.0859683	0	0.0302874	0.0421827	0	0.146415	0.0656574	0.106171	0.0123815	0	0.0426294	0	0.00502998	0	2.06177	2.43616	1.33527	0.933708	0.711351	2.62088	1.45395	2.06657	2.0074	5.66242	0.161988	0	0	0.00970468	0.0353699	0.0276391	0.00155518	0	3.96e-19	0.0176794	0.00750955	0.0117992	0.00812672	7.89e-19	0.0593675	0	0.0203021
TCGA-EI-7002	0.017639	0	0.0663508	0.050576	0	0.149704	0.0368517	0.0277781	0.0502244	0	0.0216712	0	0.000590371	0.276614	0.0856081	0.162528	0.0290085	0	0.0130353	0	0.00712592	0.00469486	1.75833	2.47654	0.65594	0.96035	0.178631	3.0071	1.82466	1.78612	2.86287	6.9598	0.11963	0.00394931	0.0985653	1.44e-19	0.00506778	0.00541721	0	0	0.0173245	1.97e-18	0	0.0057287	0	0	0.0587113	0.0195945	0
TCGA-DC-6160	0.0391532	0	0.188597	0.0519952	0	0.283679	0.00486437	0.0222952	0.0135413	0	0.0112857	0	0.0147317	0.176694	0.0271411	0.0826635	0	0.0258297	0	0.0575291	0	0	2.30985	1.81426	0.930604	1.61719	0.285447	2.89954	1.44679	2.26384	2.73655	5.4522	0.123402	0	1.39e-18	0.0738713	0	0.0731562	0.0175405	0.00439354	0	7.63e-20	0.0140599	0.0287821	0.0176307	0	0.103398	0	0.0333362
TCGA-G5-6572	0.0294011	0	0.00725319	0.031812	0	0.13774	0	0	0.00578624	0	0	0.0441629	0	0.535375	0.0288945	0.0988458	0	0	0.0807282	0	0	0	0.976781	2.27736	0.321179	0.451751	0.115745	2.34406	1.09584	1.77872	2.81808	6.86085	0.0561278	0	0.0328316	4.21e-18	0.00324418	0.00839401	3.3e-21	2.4e-18	0	5.78e-19	0.000794846	0.00365641	5.05e-19	1.51e-18	0.046959	0.095557	0
TCGA-AF-2693	0.033249	0	0.158969	0.0559339	0	0.27192	0	0	0.00132562	0	0.0195427	0	0.0214072	0.109786	0.0710793	0.0887565	0.0499137	0.0156768	0	0.0873902	0.0150497	0	1.73781	0.535257	0.699488	1.56054	0.222899	2.63057	1.64917	2.34369	2.80006	6.17476	0.217791	0	0.0167649	0.0344245	0.00656046	0.0401078	1.32e-18	0	0	0	0.00227718	0.00121013	1.02e-18	2.96e-18	0.0884046	2.4e-18	0.0194716
TCGA-AG-3581	0.0271963	0	0.143649	0.0302921	0	0.169975	0.0189515	0	0.0438204	0	0.0409766	0	0	0.237928	0.0489142	0.159587	0.0129365	0	0.00920367	0.0312442	0	0.0253263	1.82951	0.702303	0.787768	1.34908	0.473931	2.54698	1.53331	2.40291	2.52188	6.22238	0.175251	0.000936977	0.0217483	0.0177909	0.0029208	0.00833243	2.53e-23	0	1.26e-19	0.029594	0	1.67e-19	0	2.41e-18	0.0801797	3.08e-18	0.0220016
TCGA-EI-6885	0.0377064	0	0	0.0338985	0	0.112042	0.0601495	0.0168518	0	0	0.014172	0.0043633	0	0.372554	0.0250048	0.0652497	0	0.0259779	0	0.212777	0.0129112	0.00634126	2.38526	1.52647	1.20752	1.02559	0.284316	3.73397	2.20459	2.60114	3.28481	7.57081	0.246544	7.99e-22	0.1843	2.17e-20	0.00103956	0.0317126	0.0102472	0.00209914	0.0156988	7.27e-20	0.0118184	0.0154393	0.00348467	0.00285401	0.101492	0.00631117	0.00918563
TCGA-AG-A026	0.0398887	0	0.0482431	0.0993072	0	0.236677	0	0.0677744	0.0564228	0	0.00934169	0.0182281	0.0086103	0.200402	0.0713561	0.0933489	0	0	0	0	0.0503998	0	1.28264	0.176195	0.54657	0.316545	0.138495	1.59803	0.589267	1.4978	2.17397	6.29708	0.0362018	0.00474078	0.0284033	0	1.05e-17	0	0	0	0.0104164	2.42e-18	6.56e-20	0	1.97e-18	4.01e-18	0.0147874	0.00947514	2.85e-19
TCGA-DC-6154	0.0584567	0	0.014266	0.0652674	0	0.16828	0.0316074	0.0331978	0.0375298	0	0	0.0619016	0.0665379	0.165097	0.0444075	0.152176	0.0236943	0	0.0263	0	0.0275814	0.0236988	1.27166	0.862828	0.822375	0.421098	0.36875	2.63755	0.726037	1.81749	2.80501	5.89659	0.0435338	0.00153731	1.69e-19	1.21e-18	0.0224287	0.0100609	0.00570896	1.7e-18	0.00462235	0.00918487	0.00614629	0	0	0	0.0282219	0.00731002	0
TCGA-F5-6864	0.0387489	0	0.0755113	0.0654618	0	0.157821	0.0100403	0.0612689	0.0154819	0	0	0.0513472	0.00308123	0.206112	0.10468	0.110129	0.0453496	0	0.0549666	0	0	0	1.99005	2.0418	1.20718	1.09537	0.622461	3.18081	1.98355	1.97587	3.42472	7.96808	0.205395	0.00420124	0.25476	2.2e-18	1.02e-18	0.011245	0.00409647	2.29e-19	0.0108286	0	0.00870762	0.0198862	4.15e-19	4.24e-18	0.0415614	0.0742652	0
TCGA-AF-2690	0.0287937	0	0.067079	0.0123323	0	0.127038	0.0312665	0.0431681	0.0209074	0.00973763	0	0.0132971	0	0.222815	0.0988985	0.23701	0.0306703	0	0.038128	0	0	0.0188584	2.83229	2.20207	1.59155	2.27433	0.325143	4.23846	3.39741	2.41601	3.57076	7.89618	0.557454	0.150097	0.186216	0.0192983	1.79e-19	0.0483725	0.0232287	0	2.42e-18	0.018787	0.00819336	0.0319124	0.0542498	2.16e-18	0.328233	0.121972	0
TCGA-EI-6881	0.0761456	0	0.124968	0	0	0.210658	0.0784814	0.0571618	0.0162131	0.0158367	0.00819439	0	0	0.180529	0.0243311	0.0580032	0	0.0314528	0	0.0665525	0	0.0514732	1.8054	0.191057	0.588652	1.04743	0.132244	2.13375	0.901274	2.49605	2.40893	5.21047	0.0774565	3.89e-19	2.71e-18	0.0165828	0.0319374	0.0390788	0.00203147	0	5.47e-19	0.0157103	0.00281521	0.00666387	1.13e-18	1.11e-18	0.058175	0	0.0129316
TCGA-AG-A023	0.0989383	0.00273194	0.0541084	0.0730821	0	0.202027	0.0701268	0.0108908	0.121672	0	0	0.0458481	0.00968963	0.191425	0.0545815	0.0178013	0.0251108	0	0.00760383	0	0.0143624	0	2.11716	0.554049	0.714213	2.32789	0.761354	1.78599	0.955947	1.62586	2.84287	7.15066	0.20504	0.00361218	0.113188	0.0342191	0.0189951	0.00974232	4.2e-19	2.1e-18	0.0334851	0.0273685	0.00250352	3.73e-19	0	0	0.0178191	1.03e-19	0.0208412
TCGA-AG-A011	0.0863166	0	0.216757	0.0850147	0	0.140203	0.0347121	0.012618	0.112374	0	0.00329804	0.0117337	0.00264196	0.130223	0.060603	0.0860779	0	0	0	0.0174273	0	0	1.7174	0.316841	0.575027	1.63677	0.251979	1.835	0.557719	1.84381	2.12473	5.71188	0.115851	0.0054347	0.0202562	0.0475431	0	0.00693965	3.99e-18	4.49e-18	0.0291065	0.0292327	0.00105247	6.77e-19	0	7.15e-19	0.0162594	0.00942412	0.0654147
TCGA-DC-6681	0.0604082	0	0.0726776	0.0262166	0	0.251595	0.0378257	0.0115318	0.0471555	0	0.0221971	0	0	0.267419	0.0546351	0.0749877	0	0	0	0.0733513	0	0	1.97531	0.985428	0.657183	0.903417	0.785308	2.39283	1.56524	1.85796	2.99555	7.5543	0.107133	0.00301333	0.126806	1.14e-19	2.09e-17	0.0103078	0	2.39e-18	2.6e-18	0.00890391	1.82e-19	0	0	0	0.0481622	0.0619354	0.0114158
TCGA-DT-5265	0.00246355	0	0	0.0377794	0	0.0887028	0	0.00324054	0.015491	0	0	0.0282976	0.00696718	0.32176	0.00702044	0.396283	0.0199936	0.038176	0.0302327	0	0	0.00359224	1.37474	0.300768	0.855708	0.668452	0.223559	3.31388	1.62447	1.94037	2.506	7.62836	0.149621	0.00354588	0.232976	0	5.77e-18	0.00131868	0	2.33e-18	0	0	2.87e-19	0	0	5e-18	0.0636081	0.0713936	0.00434934
TCGA-EI-6514	0.036353	0	0	0.010343	0	0.208281	0	0.030488	0.014805	0	0	0.0517192	0	0.43814	0.0437416	0.143182	0.000330161	0	0.0224595	0	0	0.00015874	1.03975	0.757706	0.457003	0.452743	0.124402	2.23059	1.41175	1.51295	2.28244	6.23169	0.061587	0.00199487	0.0406972	0	7.28e-18	0.0155131	0.0056618	4.05e-18	0	4.11e-18	0.00258991	0	0	0	0.0645424	0.0382775	8.52e-19
TCGA-EI-6883	0.0407554	0	0.0557927	0.155371	0	0.135054	0.0375075	0.0159844	0.0223184	0.0042365	0	0.10581	0	0.280542	0.0438206	0.0913924	0	0	0.0114141	0	0	0	1.93774	1.08712	1.31737	1.55949	0.446611	2.28335	1.64468	2.07055	2.16998	5.90029	0.09426	1.11e-20	0.0132614	0.0248744	0.0534525	0.0200653	0.00270263	0	0.0169347	0.0108533	0.0148735	0.00429916	8.33e-20	0	0.0457148	0	0.023472
TCGA-EF-5831	0.0763632	0	0.102789	0.00346494	0	0.111903	0.096706	0.0332278	0.00641032	0.00703134	0	0.0245256	0	0.246727	0.0759445	0.172805	0.00853934	0	0.033563	0	0	0	1.4733	0.45607	0.875156	1.07837	0.159498	2.7206	1.10672	1.36943	2.39208	6.78699	0.127111	0.0013825	0.0748446	0.0102011	0	0.0395765	2.12e-18	0	2.24e-18	1.55e-18	0.00420968	0.00027947	1.5e-19	6.34e-19	0.0261584	0.0136026	0.0112828
TCGA-AG-A014	0.0676517	0	0.0424482	0.0180724	0	0.20754	0	0.0327303	0.102346	0	0	0.0626761	0	0.282823	0.0779187	0.0347843	0	0.0235589	0	0.00809345	0	0.039357	1.03583	0.384602	0.218962	0.422297	0.0832096	1.3958	0.254992	1.88593	2.0995	5.83167	0.0404024	0	0	6.83e-19	0	3.21e-21	0	3.35e-18	0.0213583	0.0201043	0.00289038	6.31e-19	1.83e-18	0	0.00927978	0	0.00292581
TCGA-DY-A1DE	0.02455	0	0.009231	0.0868765	0	0.11845	0.00236437	0.0548896	0.0619894	0	0	0.0360309	0	0.413781	0.0473287	0.133412	0	0	0.011096	0	0	0	1.78602	0.920065	1.03424	0.876337	0.280571	2.90054	1.38554	1.23128	2.5645	6.07571	0.216614	0.00265048	0.0575999	0.00765832	1.94e-18	0.0202128	9.92e-19	0	0	7.56e-20	0	0.0143192	0	1.06e-18	0.0202662	1.2e-18	0.00111276
TCGA-AG-3580	0.0585083	0	0.0846877	0.098143	0	0.15641	0.108894	0.0483796	0	0	0.0301404	0	0	0.145349	0.034065	0.0973706	0	0.00790887	0	0.0897484	0.00784491	0.0325502	2.27705	1.6156	1.19914	0.824205	0.36554	2.80189	1.4723	2.48586	2.14421	5.7135	0.148746	1.02e-19	0	0.0195577	0.0125891	0.0383997	9.89e-20	9.25e-21	8.96e-19	0.0417075	0.000506556	0.00901308	1.09e-18	0	0.0525061	0	0.018191
TCGA-AG-3898	0.00499995	0	0	0.104979	0	0.102543	0.0509974	0.0342405	0.00534322	0	0	0.0398809	0	0.197516	0.15786	0.110393	0.0226389	0	0	0	0.0436455	0.124962	1.59337	1.46837	1.00357	0.551131	0.259628	2.50932	1.39029	2.36142	2.49544	6.6395	0.163907	0.000765273	0.104193	0	0	0.0149974	0.0092032	1.66e-19	0	0.00858403	0.013865	0.0208772	0.00616525	0	0.058993	0	0
TCGA-AG-3583	0.0430551	0	0.185611	0.0749531	0	0.204528	0.098345	0.0149889	0.0162241	0	0.0150504	0	0.00562379	0.0787502	0.0301198	0.122024	0.0085581	0	0	0.021891	0.080277	0	1.61523	1.24196	0.554886	1.06562	0.327688	2.0017	1.18783	1.92454	2.10324	4.92055	0.138839	3.85e-19	0	0.0303899	0.0135985	0.0389506	6.34e-19	3.78e-18	0	0.0616465	0.00766795	0.00421525	0.00171307	0	0.0993394	3.09e-18	0.0207262
TCGA-AF-6136	0.0905387	0	0.133032	0.0661239	0	0.204172	0	0.0300884	0.0143478	0.00740602	0	0.0394635	0.000589437	0.0494096	0.0411213	0.0800885	0.0965297	0	0.144645	0	0	0.00244358	1.52116	1.01557	0.810735	2.05891	0.223251	2.41962	1.97505	2.03499	3.03507	5.93355	0.13899	1.84e-19	2.71e-20	0.0328703	0.000943202	0.0320989	1.78e-18	0	0.00240322	9.15e-19	0.00699669	0.00849342	0	0	0.0634235	0	0.0195626
TCGA-AF-5654	0.0474956	0	0.0333143	0.0292708	0	0.310101	0.153259	0.0670097	0	0	0	0	0	0.167615	0.0732812	0.0683982	0	0.0502553	0	0	0	0	1.23043	0.184598	0.291505	0.332664	0.103161	1.52054	0.681652	1.33172	2.03001	4.99388	0.0897828	1.12e-18	0	9.25e-19	0.00365979	0.0295497	0	2.18e-19	0	3.17e-18	0.00303106	0.000149539	4.06e-19	0	0.025209	8.26e-18	0.00612454
TCGA-AG-3575	0	0	0.0177756	0.0059112	0	0.306613	0.0995694	0.00556722	0	0	0.0228097	0.00310223	0.00640393	0.102976	0.0559457	0.123114	0	0.127026	0.0218912	0	0.0814534	0.0198412	1.84032	1.09079	1.21142	0.928103	0.26542	3.12982	1.67777	2.2001	2.15472	7.78758	0.35941	0.0032549	0.163683	2.08e-19	1.14e-18	0.0540192	0	1.39e-19	5.42e-18	3.16e-18	0.0217316	0.0111131	0.0225899	5.75e-20	0.0737461	0	0.00882848
TCGA-AF-4110	0.0592993	0	0.297708	0	0	0.0625074	0.0685344	0	0.0161853	0.0279445	0.00848035	0	0	0.196868	0.0525139	0.132201	0.00564874	0	0	0.0675382	0.00173849	0.00283255	2.02445	2.21397	1.1446	2.01846	0.410752	2.73743	1.92066	2.38402	2.92684	6.91559	0.282835	0.000455175	0.0912889	0.0407557	0	0.0396749	0.0133682	8.14e-19	1.95e-18	0.0215404	0.0149121	0.0175295	0.0275119	0.000620571	0.118222	0.00746831	0.0229171
TCGA-AG-3999	0.0446626	0	0.038772	0.0402148	0	0.0703525	0.118547	0	0.0151719	0	0.111774	0	0.00926845	0.275918	0	0.0391394	0.061981	0	0	0.137063	0.0371364	0	1.14326	0.187388	0.306831	0.602674	0.122177	2.10741	0.795235	1.97308	2.25976	6.35173	0.0834707	0.0045242	0.0300953	0	0.0200595	0.00506149	0	3.96e-18	8.15e-20	0.0147094	0	7.04e-19	2.21e-18	0	0.0368223	0	0.00194741
TCGA-AF-6672	0.143938	0	0.0598863	0.0656831	0	0.303752	0	0.0686727	0.0476216	0	0	0.0918419	0.00511633	0.0397374	0.0162638	0.0740986	0.0217053	0.0166067	0.0450755	0	0	0	2.05563	2.31583	0.848947	2.35622	0.323041	1.83483	1.0465	1.62653	2.7137	5.27712	0.0834793	0	1.92e-18	0.0435198	3.92e-18	0.0306473	0	4.62e-18	0.0303862	0.0136343	0.00998736	0.0129985	0	0	0.0504094	0	0.0348204
TCGA-DC-6157	0.0103119	0	0.0490602	0.0709399	0	0.217582	0.110172	0.0806459	0.0319955	0	0.0207928	0	0.00360094	0.171433	0.0649642	0.0967526	0.015756	0.0164091	0.039584	0	0	0	2.02602	1.09923	0.509798	1.06263	0.120674	2.64503	1.7517	1.61246	2.91294	5.97555	0.0604453	0	0.0118892	1.21e-19	0.00934903	0.0308238	4.35e-20	1.98e-19	0.00283827	1.86e-18	0	0.00160487	1.21e-19	1.07e-19	0.0530979	5.03e-19	0.005676
TCGA-DC-4745	0.0468807	0	0.0935282	0.00225411	0	0.294147	0.0901615	0.00173439	0	0	0.0327354	0	0	0.224623	0.0326802	0.12059	0.00884111	0.0331487	0.00716884	0.00208335	0.00641108	0.00301202	1.7952	0.506399	0.606801	0.688925	0.170412	2.27921	1.6097	1.6389	2.7102	6.17384	0.140539	0.000337446	0.0126754	1.07e-19	0.0259782	0.0428783	0	7.84e-19	0	2.71e-18	0.00724331	0	0	2.03e-18	0.0603074	0	0
TCGA-EI-6509	0.0265884	0	0.00544472	0.0289155	0	0.0427164	0	0	0.0238964	0	0.0551003	0	0	0.709935	0.0093031	0.0373873	0.0031483	0	0	0.0575646	0	0	0.637907	0.188274	0.562055	0.238061	0.144746	2.06578	0.340732	1.55589	2.29572	6.14637	0.0119599	2.1e-19	0.0541128	0	0.0131005	0.0096187	0.014192	0	0.000919288	0	0.0149513	0.00833909	3.32e-19	9.94e-19	0.0229982	0.0394704	1.05e-20
TCGA-AG-3598	0.0113198	0	0.0695909	0.176254	0	0.0838261	0.192896	0.023553	0	0	0.00425643	0.0332832	0.00359847	0.0845762	0.130855	0.107952	0.0169307	0	0.0182281	0	0.0213986	0.0214812	2.03913	0.961549	1.43763	0.940579	0.223856	2.52173	1.03622	1.66539	2.01306	5.39374	0.166033	0	1.33e-18	0.0119365	0.0417026	0.0346535	2.25e-21	8.62e-19	5.26e-18	0.0157733	0.00534181	0.020885	0.01732	8.18e-19	0.0590748	0	0.0110761
TCGA-AG-4021	0.0514698	0	0.0110405	0	0	0.0672651	0	0	0.0689407	0	0.112103	0	0	0.348545	0.00376641	0.0907576	0	0	0	0.227122	0	0.0189898	1.33087	0.541812	0.498253	0.787854	0.14941	3.11115	1.02251	2.20361	2.99248	7.65268	0.0941352	0.00369527	0.130726	2.17e-18	9.42e-18	0.0194797	0	0	0	4.94e-19	0.00076138	3.03e-19	0	3.28e-18	0.0372793	0.0074192	1.69e-18
TCGA-AF-2692	0.0402837	0	0.0516508	0.0571412	0	0.151397	0.0482753	0.0386144	0.0282801	0	0.081798	0	0.00495932	0.136542	0.0228467	0.0975993	0.0572004	0.0297584	0	0.067546	0.0849945	0.00111322	1.95575	1.69328	0.769953	1.03195	0.26189	2.36816	1.47264	2.10585	2.40651	6.80302	0.100476	0	0.0829624	0.00527294	0	0.0214374	0	7.94e-20	0.0200195	0.0344992	0.00808259	0.01713	3.55e-19	2.54e-19	0.0642776	0	0.00621001
TCGA-AG-3731	0.0357314	0	0.059134	0.0078952	0	0.254718	0.0106862	0.0186027	0.00619717	0	0.00790617	0.0150963	0	0.186133	0.226258	0.146422	0.00791791	0	0.0173025	0	0	0	2.72556	1.83968	1.81169	2.92649	0.668725	4.14068	2.00171	2.58794	3.90333	8.25685	0.372147	0	0.186217	0.0425499	0	0.0542711	0.0136704	0	2.74e-19	0	0.00654064	0.0174393	0.0309777	0.0027048	0.098172	0.0214507	0.0276012
TCGA-AG-4008	0.0148855	0	0.0622063	0.0363827	0	0.227364	0	0.0227971	0.0148659	0	0	0.0284301	0.00263433	0.194201	0.113504	0.145725	0.00969052	0	0.0737877	0	0.0247199	0.0288057	1.57725	1.0314	0.996782	1.22613	0.292789	2.71344	1.57493	2.31064	2.90684	7.53988	0.130482	0.00283052	0.132812	1.61e-18	9.42e-19	0.0130444	2.23e-18	0	0	0	0.00181414	0	3.46e-20	0	0.0608562	0.0262159	4.54e-19
TCGA-F5-6863	0.0506497	0	0.00608158	0.0283518	0	0.287168	0	0	0.0232518	0	0	0.0379588	0	0.416075	0.044339	0.0597939	0.0135545	0	0.0327754	0	0	0	1.28014	1.55159	0.351664	0.422586	0.136729	1.84289	1.30051	1.57416	2.85295	6.92416	0	0.00518114	0.0878342	0	0.00195139	0.00824994	0	0	8.27e-20	1.37e-18	0.00362604	0	2.09e-18	6.4e-18	0.0265522	0.0285833	0.00376135
TCGA-AG-3909	0.0484847	0	0.120741	0.0690954	0	0.252551	0	0.0207816	0.0509962	0	0	0.0306167	0.00528514	0.120409	0.0398079	0.15842	0.0200058	0	0.0484582	0	0.0143484	0	1.5542	0.340049	0.755085	1.71574	0.314657	2.35042	1.42578	1.92232	2.21338	5.91674	0.195386	0.0013035	1.41e-18	0.0511414	0.00752237	0.00780359	1.54e-18	3.41e-18	0.00904973	0.0485473	9.65e-19	0	3.52e-20	0	0.0422253	0	0.0464652
TCGA-F5-6861	0.0156314	0	0.017793	0.112747	0	0.124194	0	0.0424416	0.0408955	0	0	0.0357048	0	0.44913	0.0738795	0.0841538	0.00334489	0	0	0	8.42e-05	0	1.57788	1.336	0.736531	0.586159	0.38877	2.30891	1.20711	1.84832	2.46491	6.48794	0.0549802	2.64e-21	0.0676137	0.000635994	0.000260724	0.014862	2.4e-21	2.67e-18	0	0.00513524	0	1.77e-20	0	0	0.0379537	0.00784433	0.00603387
TCGA-CL-5917	0.0515332	0	0.0311857	0	0	0.26877	0.0946854	0	0.00302161	0	0.0633744	0	0.012567	0.265054	0	0.0188353	0.0126668	0.0386593	0	0.0613384	0.0571355	0.0211734	1.10163	2.79467	0.402945	0.572691	0.0465177	2.27572	0.93003	1.94519	2.58883	6.63409	0	8.29e-19	0.0594412	0	1.19e-17	0.0194707	0	0	1.44e-18	0	0.00816864	0.00126437	0.00365873	0	0.0301054	0	4.73e-19
TCGA-AF-A56N	0.00818687	0	0.0740654	0.0370935	0	0.242991	0.116174	0.00889769	0.0484403	0	0	0.0213791	0.00377411	0.181162	0.023688	0.0930963	0.00862439	0.0182532	0	0.114174	0	0	2.03445	1.57153	0.51453	0.820048	0.107962	2.37171	1.57391	1.61685	2.79611	7.22506	0.0823775	0.000374771	0.141059	1.4e-18	1.67e-18	0.0168108	0.00487903	0	0	0	2.7e-19	4.3e-19	2.91e-18	0	0.0544611	1.25e-18	0
TCGA-DY-A1DD	0.0802356	0	0.0138186	0.190525	0	0.0251333	0	0.0573104	0.0628548	0	0	0.0460392	0	0.366966	0.0640677	0.0930501	0	0	0	0	0	0	0.989402	1.51687	0.527592	0.336406	0.0816341	1.30485	0.684056	1.56873	1.75533	5.44913	0.0369706	7.23e-21	0.0354094	4.44e-18	1e-18	8.09e-20	8.16e-19	4.36e-18	0.00888898	0.00587743	0.0100137	9.01e-20	9.76e-18	1.39e-18	0.0123656	6.67e-18	0
TCGA-AG-3609	0.00928303	0	0.056559	0.113698	0	0.0434297	0.0433146	0.0384647	0.0393605	0	0	0.028843	0	0.345319	0.0438644	0.123114	0	0.00797975	0	0.0983359	0	0.00843425	1.74445	1.68652	0.903197	1.02804	0.213368	2.88087	1.61328	2.07326	2.58262	7.14135	0.187595	0.006499	0.103777	1.8e-18	0.00282669	0.00546889	0	0	0	0.0173981	0.00520637	0.0122756	0.00747538	0	0.0262568	2.86e-19	0
TCGA-AF-2691	0.0462628	0	0.0162286	0.16343	0	0.184142	0.00569806	0.0479677	0.0102231	0	0.0241505	0.0594271	0.00156716	0.170684	0.0513635	0.148223	0.00700989	0	0.0530505	0	0.00796993	0.00260233	2.17731	1.0784	1.4444	1.54501	0.742477	2.64655	1.6683	1.96893	2.36469	6.34885	0.211639	0.00445046	0.0458076	0.00364553	0.0511744	0.0330115	0	1.67e-18	0.0056392	0.0494392	0.00864786	0.0200285	0.0137736	1.05e-18	0.0782794	0	0.0135613
TCGA-AH-6544	0.120169	0.0969954	0.0416537	0.0481648	0	0.185825	0	0.0290965	0.0552245	0	0	0.0615409	0	0.235396	0.0403101	0.0162213	0	0.0245496	0.0278237	0	0.0170296	0	0.552156	0.332393	0.210768	1.71253	0.116222	0.847062	0.345881	1.60504	1.62862	5.11548	0	8.13e-20	8.85e-18	0.0274519	0	0.0125276	0	3.12e-18	6.73e-19	0	0.00449312	3.57e-18	5.74e-20	1.13e-17	0.0219451	0	0.0190317
TCGA-AG-3728	0.0145119	0	0.0474856	0.145942	0	0.14895	0.000155291	0.00736763	0.109552	0	0.0302057	0.0174221	0	0.238283	0.0795337	0.10905	0.0165146	0	0.0342822	0	0	0.000745424	2.27356	1.81435	1.14888	2.19352	0.247477	2.75778	2.05087	2.01142	2.66494	7.16161	0.397885	0.00304613	0.155312	0.0743555	0.0323867	0	0.0403455	3.67e-18	0.0302459	0.0756522	0	0.0166461	0.0107901	0.00893259	0.128108	0.00884575	0.0279629
TCGA-F5-6571	0.0139457	0	0.0393217	0.092106	0	0.102886	0.0685735	0.0156006	0.0332058	0	0	0.00700569	0	0.257031	0.0646865	0.119755	0.0880546	0.00892268	0.0782961	0	0.0106102	0	2.36249	0.964436	1.25653	1.06052	0.226874	3.37874	3.18643	1.89759	2.57831	6.95102	0.43437	0.000121805	0.0841336	0.00825216	1.21e-17	0.0526924	0.0191233	0.00575701	0.00562024	0.0224925	0.00661154	0.0363909	0.0148642	0.000516554	0.286642	0.0318002	0.00653022
TCGA-AG-4005	0.0101224	0	0.128039	0.0316816	0	0.268148	0	0.000645296	0.0712701	0	0.00808421	0.0178747	0	0.167708	0.0236686	0.189563	0.0244121	0.0129321	0	0.00658015	0.00838622	0.0308839	1.52625	0.489132	0.622088	0.84079	0.169594	2.44996	1.09463	2.04805	2.38586	6.92935	0.0991241	0.000712148	0.0595056	0	0.00222979	0.0108658	0	0	0.00462448	0.0143936	2.35e-24	1.41e-20	0	3.36e-19	0.0617325	0	0.00719971
TCGA-DY-A1DG	0	0	0.0323762	0.150518	0	0.197274	0	0.00883673	0.103472	0	0.00494991	0.0251671	0.00678428	0.330272	0.0713884	0.0345418	0	0.0344178	0	0	0	0	1.06982	1.16221	0.504442	0.441976	0.071593	1.49089	0.617535	1.36956	1.71356	3.72432	0.04927	0	0	0.00982335	0.0157506	0.0178464	0	3.59e-18	0.0117895	0.00748143	0.00848267	0.0123505	5.18e-19	1.18e-18	0.0144653	8.32e-18	6.7e-19
TCGA-AG-A02N	0	0	0.036387	0.0808184	0	0.279278	0.167056	0.0492411	0	0	0.0166933	0.036945	0.000205596	0.0723623	0.0793278	0.0685387	0	0	0.113147	0	0	0	1.88525	1.10789	1.47532	1.151	0.930689	2.4556	0.590961	1.52203	1.88107	4.1317	0.104276	0	1.52e-17	0.0272798	0	0.043285	2.34e-18	0.00370054	2.65e-20	0.0410294	0.0151415	0.00992719	0.021517	0	0.0305701	3.48e-18	0.0296654
TCGA-F5-6464	0.0205048	0	0.0342482	0.172458	0	0.0435405	0.0202354	0.0394112	0.0660191	0.00262196	0	0.029522	0	0.197137	0.104659	0.155312	0.0636552	0.00158005	0.0032762	0.00584475	0.0333093	0.0066655	2.35972	1.771	1.35821	1.21037	0.348825	3.99434	2.89131	2.30673	3.62103	8.50481	0.452712	0.00285255	0.244973	0	5.74e-18	0.0215957	0	1.25e-18	1.86e-19	0.0105314	0.00496454	0.0154673	0.0158563	3.65e-20	0.124678	0.0679425	0
TCGA-AG-3887	0.019097	0	0	0.279571	0	0.032659	0.124985	0.040682	0.0432647	0.00502237	0	0.0370579	0.00350016	0.195935	0.114005	0.0512063	0.0327234	0	0.0202918	0	0	0	2.21867	1.88221	1.34959	1.08628	0.272299	2.10004	0.883803	1.91291	2.62402	6.03099	0.104333	0	0.0601188	0	0.0274472	0.0165564	0.00506906	9.9e-19	0	0.0433222	0.00277404	0.0171343	0.0244598	0	0.0280926	1.09e-18	0.00733491
TCGA-AG-4007	0.051608	0	0.31028	0.0762487	0	0.10605	0	0	0.0647563	0	0	0.028824	0	0.0774298	0.0551384	0.200801	0.0189008	0	0.00996325	0	0	0	1.95818	2.18507	1.01324	1.46118	0.171194	2.67882	1.47972	1.907	2.57338	6.62039	0.193029	0.00422948	0.0277234	0.025285	0	0.0127459	2.6e-20	0	0.0056155	0.0305394	0.00445587	0.0114675	7.26e-20	0	0.0530056	1.47e-18	0.00940712
TCGA-F5-6814	0.00905571	0	0	0.101308	0	0.185807	0.110462	0.0439204	0.00661749	0	0.00125486	0.0228723	0.00922319	0.20111	0.153511	0.128098	0.0187739	0	0.0079861	0	0	0	2.22358	1.97188	1.74963	0.867106	1.29994	3.15349	1.44098	1.63774	2.74863	6.21832	0.161651	0	0.0263138	0.00909041	0.0455156	0.0355383	0	0	4.81e-18	0	0.02093	0.0447463	0.0135856	0.0172657	0.0598607	0	0.00553206
TCGA-AG-4022	0.102934	0	0.0248372	0.0690088	0	0.129743	0.0789946	0.0279929	0.0200446	0	0	0.00423183	0	0.236623	0.111124	0.121562	0.0219169	0.00283077	0	0.0106585	0.0296188	0.00788091	2.31015	0.968865	1.14144	2.18749	0.350314	3.28215	2.58886	2.41138	2.76491	7.05962	0.276781	0.00207915	0.105988	0.00944143	5.69e-18	0.0416368	0.0137376	5.66e-19	0.00575035	0	0.00676226	0.00825123	0.0121297	0	0.105923	0.00319351	0.0157389
TCGA-AG-3882	0.0256947	0	0.0156291	0.292682	0	0	0.0660344	0.0240998	0.141579	0	0.0224304	0.0235679	0	0.220154	0.0626935	0.036888	0.0253778	0	0.04317	0	0	0	2.60473	1.13632	1.36817	1.8794	0.294931	2.58965	1.794	1.97926	2.14736	6.16187	0.3628	1.89e-19	0.062483	0.0787986	0.0967668	0	0.0747169	1.14e-19	0.0390144	0.119317	0.000554055	0.0509408	0.025535	0.0516921	0.107369	0	0.0489072
TCGA-F5-6813	0.0679384	0	0.132254	0	0	0.0797263	0	0.0327501	0.038132	0.0218089	0	0.0137605	0	0.343547	0.165761	0.0772637	0.0128418	0	0	0.0142167	0	0	1.50394	1.3625	0.959087	1.77633	0.145414	2.44218	1.37791	1.34989	2.61947	6.41295	0.315005	0.0146901	0.096269	0.0465793	0.00885437	0.020878	1.4e-20	2.32e-18	7.32e-19	0	0.00388988	0.0122075	0.0124991	4.02e-20	0.0446719	0.0554793	0.0051244
TCGA-AG-3896	0.000359101	0	0.113901	0.0539771	0	0.147581	0	0.0093342	0.0896569	0	0	0.0377372	0.0148377	0.121972	0.0706733	0.198019	0.0254542	0	0.073389	0	0.0431077	0	1.6128	0.340619	0.693425	1.21448	0.172014	2.62253	1.52914	2.03222	2.84935	6.56778	0.165946	0	0.0649452	0.000813593	0.0239485	0.0105904	0	7.45e-18	0	0.0254443	1.4e-19	4.9e-19	3.46e-19	0	0.078646	2.29e-18	0.0110042
TCGA-AG-A016	0	0	0.0102111	0	0	0.367967	0.0247867	0	0	0	0.09972	0	0.0343988	0.273357	0.0369831	0.0679379	0.00696629	0	0	0.0776722	0	0	0.875877	0.516015	0.378847	0.370806	0.0393158	1.32185	0.208739	1.70439	2.24757	5.09157	0.0274966	0	0	0	0.00476776	0.00281753	5.53e-19	0	0.0130811	0.0211999	3.62e-21	0	2.48e-18	0	0.00893522	2.13e-18	0.00558286
TCGA-AG-A025	0.0327048	0	0.0390454	0.0719146	0	0.198881	0.127539	0	0.0301558	0	0	0.0181694	0.00915075	0.250767	0.0672348	0.0731368	0.0411923	0	0.030577	0	0.00953194	0	1.8266	1.01407	0.687743	0.540245	0.999846	2.11084	0.764172	1.70878	2.56145	6.20093	0.134807	0.00181674	0.0278179	2.91e-19	0.0468421	3.16e-21	0	9.37e-18	0.0120652	0.00581298	0	0	0	7.32e-18	0.0079938	2.45e-18	0.0172998
TCGA-DY-A0XA	0.0356495	0	0.168916	0.110395	0	0.149555	0	0.0420741	0.0350618	0	0	0.0535763	0	0.297563	0.042761	0.0609078	0	0	0	0.00354157	0	0	1.48841	1.78697	0.752562	0.788802	0.143499	2.14127	0.830221	1.67442	2.24289	5.73144	0.127354	0.000159108	0.00139641	0.0197818	0	0.0228443	0.00086932	3.1e-19	0.0181653	0	0.0111412	0.0224648	0.0121199	6.74e-19	0.0179717	3.17e-18	0.0259378
TCGA-AG-A00H	0.0389346	0	0.0101103	0.0147157	0	0.148524	0	0	0.11253	0	0	0.0176962	0	0.420359	0	0.166632	0	0	0	0.0704981	0	0	1.32574	0.396159	0.320601	0.486987	0.0978953	2.20074	0.937724	1.40533	2.24024	7.51293	0.0649862	0.00344766	0.18255	0	1.56e-17	7.44e-20	2.64e-19	0	0.00910886	0.013041	1.18e-20	0	0	0	0.0305887	0.008081	9.14e-20
TCGA-AG-A01J	0.0322387	0	0	0.154205	0	0.126275	0.0540108	0.00152018	0.0758253	0	0.00631881	0.0672085	0	0.247681	0.0776968	0.0677396	0.035462	0	0.0538179	0	0	0	1.58343	0.92486	0.772211	0.639936	0.214957	1.4182	0.687729	1.76401	1.77863	4.53968	0.0717208	6.75e-20	4.21e-18	0.00503967	0.0178076	0.00450511	2.75e-18	5.78e-19	0.0096669	0.0253475	0.00316355	5.12e-19	8.41e-19	1.43e-18	0.0258077	0	0.031562
TCGA-AG-3591	0.0138677	0	0.156276	0.0292854	0	0.31718	0.00180092	0.0114172	0	0.0451005	0	0.0356566	0	0.0260355	0.0162891	0.195165	0.065723	0.0120779	0.0070098	0	0.0671156	0	1.60833	0.953452	0.724732	1.00212	0.17362	2.51964	1.83787	1.55076	2.29928	4.8927	0.108912	0	0	0.00252744	0	0.0490116	0	0	0	0.0264938	0.00572393	0.000396858	0	0	0.128811	6.86e-18	0.00224407
TCGA-CL-4957	0.0587332	0	0.10246	0.0408857	0	0.254866	0.164261	0.0384437	0.0238674	0	0	0	0.00127983	0.114332	0.0115126	0.0907761	0.0026726	0.0609903	0.0349194	0	0	0	1.45745	2.45138	0.398227	0.881423	0.12068	1.96841	1.11032	1.62948	2.6637	6.41255	0.0451398	0	0.0302482	0	0	0.0212648	1.04e-17	7.3e-19	4.16e-20	1.11e-18	0.00265546	6.47e-19	3.34e-19	0	0.0343793	0	0.0042603
TCGA-AG-A02X	0.0614906	0	0.0605421	0	0	0.345173	0.0490817	0.0269782	0.0211722	0	0.0389909	0.0105185	0	0.259344	0.0304703	0.0962388	0	0	0	0	0	0	1.54354	0.171591	0.715929	1.05199	0.186548	1.6871	0.47681	1.75284	1.89438	4.49424	0.057831	0	5.39e-18	0.013265	5.48e-18	0.0112248	0	1.75e-17	0	0.0856214	6.92e-19	4.11e-18	1.36e-17	9.99e-19	0.0295872	0	0.0355595
TCGA-BM-6198	0.00227563	0	0.076049	0.0577956	0	0.162027	0.0861365	0.0380693	0.00864198	0	0.00099411	0.00572025	0	0.273211	0.0741938	0.0928855	0	0	0	0.10075	0	0.0212502	1.94407	0.792189	1.2494	1.22295	0.415821	2.60356	0.984333	1.71122	2.30756	6.40961	0.216087	0.0296432	0.0997814	0.0311625	0.0246793	0.0419524	0	3.66e-19	0.00252756	0.017337	0.00372186	0.0152846	0.00616562	0.0231954	0.0589212	2.44e-20	0.0112842
TCGA-AG-3605	0	0	0.0913915	0.104412	0	0.084178	0.23028	0	0.0217894	0	0.0462995	0	0	0.0955672	0	0.145236	0.00666273	0	0	0.084772	0	0.0894119	1.85391	0.60521	0.692646	0.994837	0.090794	1.75185	1.04928	2.09469	1.99314	4.735	0.125028	0.000201946	1.66e-18	0.0244994	0.015998	0.0254712	0	0	0	0.019371	0.00688814	0.0058903	6.02e-22	1.32e-18	0.0588427	0	0.0133957
TCGA-AG-3732	0.0861614	0.0276017	0.157003	0.127308	0	0.211225	0.0219395	0.0492094	0.0877403	0	0	0	0	0.0544776	0.0493868	0.0395912	0	0.0236796	0.060879	0	0	0.00379766	2.97515	1.46011	1.38184	4.38828	0.549603	2.29079	1.78066	1.97321	2.7445	5.38287	0.315638	2.84e-19	0.0166109	0.291878	1.39e-17	0.0588213	0.0335412	0.000306843	0.0176112	2.39e-19	0.0119827	0.0187388	0.020473	0	0.105152	0	0.0816851
TCGA-EI-6513	0.0721752	0	0.0199779	0.0749163	0	0.130186	0.0482615	0.102003	0.0277996	0	0	0.0315642	0	0.258487	0.0554869	0.166584	0	0.000103346	0.0124548	0	0	0	1.74414	2.39583	0.902752	0.771988	0.214171	2.81082	0.907021	2.04947	2.52472	6.22387	0.120817	0	0.0522043	0	0.00115167	0.0221725	0	0	0	0	0.00545553	0.0169855	3.76e-19	3.35e-18	0.0250235	0.00351273	0
TCGA-AG-3586	0.0266526	0	0.0440944	0.0913714	0	0.15909	0.091863	0.0135964	0.0507489	0	0.0565494	0.0236632	0.00572071	0.176909	0.03696	0.131269	0	0.0238906	0.0439041	0	0.0141342	0.0095828	1.88272	0.437228	0.986496	0.602458	0.647905	2.47286	1.03511	1.99396	2.39018	5.80015	0.115324	3.25e-19	6.54e-21	0.00119752	0.0397897	0.0181411	1.69e-18	4.27e-18	0	0	1.54e-19	0	7.41e-19	5.21e-18	0.0436453	0	0.00636294
TCGA-AG-3893	0.0326021	0	0	0.0795799	0	0.225609	0.0503053	0	0.031566	0	0.0558204	0	0	0.189662	0.0931736	0.155162	0.0136665	0	0.0258294	0	0.0405078	0.00651678	1.44821	1.84507	0.832634	0.392759	0.356675	2.72558	1.24776	2.12221	2.40008	7.01957	0.129215	0.00476341	0.108491	2.01e-18	0.0415207	1.17e-22	0	0	0	0	3.24e-19	0	9.95e-19	0	0.0379693	0	0
TCGA-DY-A1DF	0	0	0.0139142	0	0	0.221856	0	0.0170219	0.0372691	0	0	0.127412	0.00533746	0.141902	0.0771131	0.276651	0.00748658	0	0.0376156	0	0.0364213	0	0.841818	0	0.286424	0.223348	0.0765565	0.900662	0.375856	1.38337	1.61483	4.87437	0.0487691	0.00199451	0.0802951	0	2.41e-18	0	0	1.26e-18	0.00598126	0.014684	1.84e-18	0	4.47e-18	1.06e-17	0.0114998	0.0186413	0.00833133
TCGA-CI-6620	0.0462715	0	0.0695083	0.0682392	0	0.18791	0	0.0384008	0.0452437	0	0	0.0397461	0	0.144028	0.0113423	0.131273	0.0327924	0.0344544	0.11079	0	0	0.040001	1.74899	0.673466	0.675804	1.97726	0.197355	2.40125	1.72444	2.1696	3.47682	6.82517	0.127918	1.17e-19	0.0482382	0.0218364	6.27e-18	0.027004	0.00712472	0	0	3.18e-18	8.03e-23	0.00186368	0	1.72e-21	0.0875987	0	0.0113116
TCGA-EI-6884	0.033919	0	0.179562	0.0476369	0	0.237647	0	0.0378064	0.0058574	0.0124387	0	0.0234549	0	0.174529	0.0796209	0.0657498	0.0366139	0	0.0532986	0	0.00776235	0.00410365	2.23094	1.521	1.43523	2.31712	0.543168	3.26013	2.16285	2.57972	3.148	7.2875	0.269103	0.000889097	0.0816656	0.0416791	0	0.039444	0.00215406	1.09e-18	0.00542593	0.0229846	0.00653226	0.0201261	0.00594098	0	0.103791	0	0.0342863
TCGA-AG-3584	0	0	0.106796	0.0623191	0	0.126885	0	0.0276305	0.0978989	0	0.0205791	0.0218359	0	0.31932	0.0367968	0.142991	0.00697827	0.0053691	0	0.018934	0.00384161	0.00182464	1.86945	0.568129	0.972185	1.17141	0.2186	2.78495	1.78314	2.1202	2.66084	6.49229	0.228526	0.00706075	0.0602903	0.00267518	0	0.000242533	0	1.18e-17	0	0.0188773	0	0	0	3.84e-18	0.0284598	0	0.0143534
TCGA-EI-7004	0.0278385	0	0.00743973	0.00614726	0	0.205667	0	0.0174291	0.0404326	0	0.00319767	0.0100313	0	0.325366	0.0531218	0.23388	0	0	0.0339583	0	0.0180175	0.0174737	1.97749	1.14489	1.02231	2.36871	0.437477	4.14716	1.88504	2.47147	4.96345	9.70228	0.349788	1.58e-19	0.321683	0	6.8e-18	0.00228881	0.00201537	9.83e-18	0	0.00631005	0	5.34e-18	2.14e-19	0	0.0986931	0.158784	1.85e-20
TCGA-AG-3881	0.0148132	0	0	0.103934	0	0.116283	0.000406846	0.00994103	0.0468488	0	0.0268439	0.0123365	0	0.290093	0.0635697	0.140484	0.0149587	0	0	0.0812892	0.0577114	0.0204876	1.46168	0.549718	1.0032	0.781797	0.256997	2.7508	1.73845	1.88466	2.91922	7.54928	0.195806	0.0035225	0.187838	0	0.000265311	0	7.68e-19	8.89e-18	1.3e-18	0.0813138	0	3.29e-18	1.36e-18	1.65e-18	0.125609	0.0243878	0
TCGA-AG-3883	0.0104372	0	0	0.0425207	0	0	0.052976	0.00499468	0.0724324	0	0.0566562	0	0	0.416338	0.0320922	0.155639	0.0119908	0	0	0.112614	0.014956	0.0163532	1.88264	0.736908	0.628796	0.759252	0.214534	2.51256	1.51065	2.01281	2.59375	7.99323	0.283106	0.00104214	0.219088	2.03e-18	0.0168888	0	0.0198155	8.55e-18	0.0035106	0.0305903	2.14e-19	3.24e-18	1.2e-18	4.98e-18	0.0955301	1.1e-17	0
TCGA-EI-6506	0.0160669	0	0.15908	0.0475937	0	0.172114	0.0724349	0	0.00886132	0	0	0.0585549	0.00858652	0.193818	0.045276	0.0983419	0.000581917	0	0.0934005	0	0.0252901	0	1.93794	1.18827	1.03451	1.63509	0.569777	2.92592	1.66963	2.29729	3.02858	5.82182	0.242748	1.31e-18	0.0353277	0.0505123	0.048519	0.0314354	0.000410148	0	0.00282051	0	0.0017774	0.00277104	0	4.09e-18	0.106778	2.6e-18	0.0278869
TCGA-AG-3902	0.00533484	0	0.0792277	0.129897	0	0.12527	0.0346781	0.0446987	0.0291587	0.0184652	0	0.0712507	0	0.0550893	0.0791375	0.163827	0.0367644	0.0143548	0.0590368	0	0.0538088	0	2.93496	2.16919	1.74388	1.57137	1.05934	3.57021	2.72549	2.45627	2.19174	5.83349	0.349392	0	2.33e-19	0.035868	0.0404044	0.0528689	0.0125024	2.26e-18	0.00778004	0.0559912	0.0200744	0.0499222	0.024511	0.0211049	0.19186	7.26e-19	0.0272021
TCGA-AH-6643	0.0717653	0	0	0	0	0.0729942	0	0.0280006	0.0721901	0	0.0349889	0	0	0.362671	0.093068	0.0241372	0.00574334	0	0	0.082136	0.0627171	0.0895879	1.52577	0.335483	0.589231	0.535421	0.271335	2.42337	0.545565	2.18882	2.87649	6.12144	0.0274983	0	0.026982	0	0	0.0404464	0	0	0.00350262	0	4.41e-19	1.48e-19	9.92e-19	0	0.0305075	0.000415193	0.00597994
TCGA-CI-6622	0.0982558	0	0.156586	0	0	0.223521	0.0853138	0	0.0232961	0	0.0199256	0.00106427	0	0.16013	0.0407365	0.134354	0.000434412	0	0.019433	0	0.016126	0.0208225	1.14172	0.950095	0.423533	0.776608	0.170077	1.7175	0.919761	2.29526	2.35659	5.47655	0.016842	0	0	0.00260554	0.000230165	0.0139019	0	0	2.17e-19	3.61e-18	0.00261898	0	4.6e-18	0	0.0508775	5.65e-19	0.0102689
TCGA-AF-A56K	0.0598217	0	0.159465	0.0458676	0	0.113491	0.159197	0	0.00301142	0	0.0504841	0	0.0168038	0.245979	0.0327454	0.0825157	0.00301894	0.00515484	0.0224446	0	0	0	1.92228	1.44906	0.906928	1.17023	0.429099	2.75453	1.22507	1.80224	3.3273	6.94613	0.135003	0.00397398	0.124871	0	0.0214795	0.0177882	0	7.68e-19	0.0259379	9.08e-19	0.00565954	0.0117438	0	0	0.0385009	0.0271202	1.84e-19
TCGA-DC-4749	0.0704555	0	0.249081	0.0121959	0	0.142988	0.0869916	0	0	0	0.027804	0	0	0.265793	0.0449835	0	0.0393335	0.0264747	0	0.0338995	0	0	1.41922	1.74407	0.449029	0.733752	0.243176	1.75864	1.06336	1.66657	1.94559	6.00643	0.039799	0.000641522	0	0.00963493	3.79e-18	0.0264105	0	4.21e-18	0	0	0.00457401	0.00307664	0	1.67e-17	0.0275639	7.55e-18	0.0085283
TCGA-DY-A1H8	0.0413327	0	0.0217442	0.00698869	0	0.240184	0.132295	0.0429882	0	0	0.0998331	0	0	0.297468	0.00443276	0	0	0.0315276	0	0.0667327	0.0144733	0	1.24766	1.17983	0.603138	0.181229	0.0262153	1.17594	0.307696	1.20932	1.23047	2.88414	0.0438169	1.28e-18	3.02e-18	0.00383779	6.88e-19	0.0188635	0.00526622	5.27e-18	0.005226	0	0.00928026	0.0182053	1.64e-18	0	0.0167066	5.53e-18	0.0219337
TCGA-G5-6235	0.0752282	0.0363961	0.00477432	0.194051	0	0.0912527	0.11061	0.128775	0	0	0	0.0430527	0	0.109837	0.131815	0	0	0.0231142	0.0510943	0	0	0	1.15954	1.43744	0.693899	1.8313	0.387721	1.3296	0.505964	1.89563	1.86818	3.75056	1.29e-18	8.56e-20	7.11e-18	0.0365056	0.0348772	0.0249235	5.53e-19	1.46e-18	0	0	0.00622343	2.4e-19	1.36e-19	0	0.0146901	0	0.0236939
TCGA-AG-3608	0.014435	0	0.100794	0.0718881	0	0.132713	0.0465836	0.110539	0.0342119	0	0	0.0642728	0.00115104	0.0972584	0.0577066	0.145832	0.0377075	0.00480674	0.0526712	0	0.0162715	0.0111579	2.2036	1.19598	1.06931	1.31547	0.678625	2.86283	1.74505	2.29337	2.13248	5.92556	0.258745	3.2e-23	0	0.0157202	0.00932395	0.0241035	0.0111104	0	0	0.0407749	0.0118536	0.0192179	0.0156672	3.79e-19	0.0777542	0	0.0212525
TCGA-EI-6507	0.0409335	0	0.00787293	0.204416	0	0.0785767	0.0529439	0.0183936	0.00975932	0.00551408	0.0240716	0	0	0.258947	0.0414109	0.0706931	0	0	0	0.145027	0	0.0414398	2.35731	1.90685	2.01728	1.28691	0.558934	3.90924	1.00975	2.85929	2.93585	7.90879	0.227099	0	0.127926	0.016747	0.00794819	0.0273871	2.62e-19	5.29e-19	1.32e-18	0.0447856	0.00524611	0.0436142	0.0183738	0.0413638	0.0854069	0	0.0189843
TCGA-AH-6547	0.0718513	0	0.152956	0	0	0.216372	0	0	0.0432065	0.00315192	0	0.00585995	0	0.260212	0.0571017	0.173932	0.00152932	0	0.0104043	0	0.00342321	0	2.63456	1.48584	1.58562	4.1908	0.65207	3.44604	2.18305	2.31383	2.85281	6.81195	0.420864	2.25e-21	0.0975109	0.282765	6.57e-18	0.0612066	0.0263793	0	0.0238645	0	0.0139597	0.0262528	0.0422488	9.26e-20	0.203777	0.0266804	0.1017
TCGA-AG-A00Y	0.0198567	0	0.0644632	0.0568161	0	0.163309	0.0223403	0.0671604	0.140712	0	0	0.0516973	0.00637745	0.119181	0.130247	0.0573591	0	0.0460499	0.0544305	0	0	0	1.87446	1.0939	0.714224	1.87031	0.28411	2.10686	0.754944	2.0059	2.14924	4.88364	0.184988	0	1.2e-17	0.0603742	0.0196215	0.017631	5.63e-19	3.13e-18	0.0221932	0.0397315	0	0	0	2.41e-18	0.0230557	1.42e-18	0.0398033
TCGA-AF-A56L	0.0702709	0	0.0888788	0.0968398	0	0.00227442	0.0576647	0.0689378	0.0606455	0	0	0.0213565	0	0.190533	0.117756	0.122447	0.0383203	0	0.0635362	0	0	0.000538912	1.64275	0.76562	0.612705	0.955924	0.119187	2.26968	1.18642	1.49947	2.44353	6.56308	0.137419	0.00214601	0.0816994	0.00295729	5.97e-18	0.013949	7.24e-21	0	0.0109792	1.54e-19	0.00894843	0.0048013	2.5e-18	6.87e-19	0.0339225	0	0.0084927
TCGA-AG-3587	0.0419651	0	0.0145177	0.0676812	0	0.274028	0.0590889	0.0242739	0.0603083	0	0.0423221	0	0.00217648	0.226626	0.0550536	0.0978093	0.00874269	0	0	0.0213226	0	0.0040842	1.99741	1.73838	0.818412	0.868833	0.151482	2.73407	1.27967	1.6294	2.54497	6.51865	0.152915	0.0034003	0.0538031	2.39e-19	0.0240849	0.0123629	0	1.39e-18	7.42e-20	0.0110302	0.00610059	0.0085602	9.16e-19	2.73e-18	0.0108701	1.33e-18	0.00177263
TCGA-AG-3594	0.0330086	0	0	0.174077	0	0.226145	0.0500624	0.0633246	0.0325829	0	0.00264342	0.0164928	0	0.0407461	0.127905	0.0564191	0.0249082	0	0.0105687	0	0.0280658	0.11305	2.7962	2.24911	2.31936	1.03493	1.09142	3.39092	1.46106	2.92979	2.34066	5.55954	0.171496	2.52e-19	0	0.0228299	0.0342033	0.0302623	0.0167677	2.36e-18	2.76e-18	0.0763795	0	0.053335	0.0515431	0.0198536	0.0665034	3.53e-18	0.0254783
TCGA-AG-A002	0.0554556	0	0	0	0	0.23657	0	0.0224172	0.138572	0	0.0212971	0.0290486	0	0.146379	0.0226501	0.13484	0	0.00759798	0	0.16033	0	0.0248425	1.04423	0.312665	0.429263	0.711047	0.173992	1.62286	0.321217	1.8243	2.68656	5.28678	0.037848	0	3.51e-18	0.00407953	0.000678664	0.0140796	0	8.96e-24	0.0148787	3.76e-19	1.6e-19	0.00322898	0	0	0.0195166	0	0.00928963
TCGA-AF-3400	0.0115198	0	0	0	0	0.157582	0	0	0	0	0.0803883	0	0.000585925	0.234155	0.00994515	0.107414	0.00576003	0.0170406	0	0.217045	0	0.158565	1.87305	0.739934	1.27655	0.711132	0.74267	4.34476	2.18103	3.92817	3.55729	8.79045	0.38588	0	0.219044	1.23e-19	0.0182346	0.0239693	0	0	0	0.0743853	2.12e-20	0	0	0	0.221813	0.0147271	0.00279931
TCGA-F5-6811	0.0175209	0	0.108135	0.0310886	0	0.125859	0.0457098	0	0.037849	0.00176292	0	0.0481857	0	0.318778	0.0677843	0.124731	0	0	0.0627658	0	0.00511598	0.00471356	1.95394	2.94135	0.859243	1.36952	0.484401	3.18512	1.48513	2.05171	2.53955	8.21167	0.15191	0.00180529	0.224535	0	0	0.0259283	0.00117447	0	0	0	0.00716849	0	0	0	0.0581451	0.0615638	0
TCGA-DC-5869	0.0284149	0	0.040723	0.0706174	0	0.161318	0.0501934	0.114764	0.0168785	0	0	0.0209787	0	0.0901544	0.0502483	0.0732905	0.135228	0.0464207	0.0352749	0	0.0654965	0	1.74968	1.34176	0.693517	0.92105	0.0810653	2.52953	2.207	1.37175	2.95993	6.86322	0.121648	0.00355077	0.0659868	0	0	0.0480942	9.73e-20	1.69e-18	0	2.66e-19	0.0122029	3.39e-21	0.00598923	6.71e-18	0.0995962	0	0
TCGA-AF-6655	0.0631235	0	0.0546926	0	0	0.202892	0.00981847	0.0495294	0.0378575	0	0.0373068	0	0.00203861	0.175571	0.0284171	0.105105	0	0.0812062	0	0.121331	0	0.0311118	1.97491	0.950394	0.778704	0.71178	0.286549	2.79562	1.10113	2.24129	3.21898	8.45116	0.103252	0.00235576	0.197732	2.42e-18	0	0.0194191	5.66e-19	3.41e-18	0	0	0.000667497	0	1.91e-18	0	0.0305933	0.0112115	0
TCGA-EI-6511	0.0410566	0	0.141458	0.120101	0	0.0226317	0.114126	0.00782002	0.00287352	0.0307035	0.00882076	0	0	0.306362	0.104862	0.0843226	0	0	0.00740142	0	0	0.00745977	2.50391	1.80335	1.65916	1.75563	0.329928	3.5809	1.19438	2.23351	2.74487	6.69631	0.272922	0	0.0457192	0.0876497	0.0211695	0.0560626	0.0325796	0	5.47e-19	0.0262274	0.00564929	0.0427723	0.0670502	0.0316512	0.0717755	0.00610728	0.0290838
TCGA-F5-6465	0.0257955	0	0.0664897	0.0860195	0	0.105652	0.144408	0.0267293	0.0292718	0	0.00158684	0	0	0.187611	0.0806205	0.120359	0.0349568	0	0.0376922	0	0.0336762	0.0191303	2.62724	0.8614	1.18438	1.7908	0.305369	3.65026	2.21821	2.28691	3.01954	7.80037	0.29302	0.00449595	0.193792	0.0330927	0.00382444	0.0528166	0.0215787	0.000434213	0	0.0250983	0.00230061	0.023441	0.0306372	0.00982089	0.0521616	0.0427108	0.0178188
TCGA-AG-4001	0.0350853	0	0.013983	0.040416	0	0.13519	0	0.0209045	0.0612751	0	0	0.025474	0	0.414004	0.0810865	0.152618	0	0	0.0111171	0	0.00647337	0.00237295	1.91265	1.9948	0.986221	0.873431	0.211816	3.56082	1.77496	1.92222	3.10604	7.94023	0.17951	0.00515495	0.145728	0	5.65e-18	0.00565464	2.27e-18	0	0.0129463	0.0188809	0	5.63e-21	1.32e-18	0	0.0510329	0.0411978	0
TCGA-EI-6508	0.0848876	0	0.158083	0.0083272	0	0.230251	0.0563516	0.00926018	0.0197426	0	0	0.0504641	0.0105195	0.104031	0.0861929	0.0814045	0.0481871	0	0.0522982	0	0	0	1.94028	0.267236	0.849856	1.01515	0.838231	2.48779	1.16383	2.05273	2.74116	6.48517	0.114546	0.000245636	0.0494598	9.11e-20	1.79e-19	0.0226258	9.14e-20	0	4.29e-18	0	9.16e-19	0	2.74e-20	0	0.0360531	0	0.0107375
TCGA-AH-6644	0.0557392	0	0	0.0680149	0	0.234927	0.0295321	0.0636564	0.0295249	0	0.00310309	0.00792908	0	0.194081	0.107153	0.132187	0.00561407	0	0.0436673	0.0131924	0	0.0116778	1.98298	1.82428	1.01359	1.65682	0.317626	3.00901	1.36539	2.13069	3.31549	7.79953	0.171827	0.000470894	0.160484	0	0	0.027376	0	0.00192903	0.00473388	0	0.0106986	0.0106612	2.58e-20	0	0.0707043	0.0196103	0.031242
TCGA-AG-3582	0.0315348	0	0.082023	0.0350735	0	0.174429	0.0860342	0	0.0433794	0	0.00089101	0.00100012	0	0.181489	0.0984777	0.138405	0	0	0	0.109117	0	0.0181471	1.82164	0.491802	0.629486	1.01441	0.118983	2.6673	0.958378	2.08659	2.4077	6.51702	0.150601	0	0.0462775	0.00862584	0	0.0248491	0	7.84e-19	0	0.00306238	0.00129297	0.000390632	0	1.62e-18	0.0346196	3.35e-18	0.0076476
TCGA-AG-3892	0.0289973	0	0.213742	0.115438	0	0.134342	0.0900315	0.0522456	0.00315826	0	0.0315754	0	0.0019394	0.0655643	0.0741189	0.0574167	0.0143442	0	0	0.0212745	0.0456635	0.0501492	2.37958	1.64612	1.57275	1.88473	0.707802	2.72023	1.56638	2.47846	1.94279	5.50527	0.216905	0	3.63e-18	0.0688731	0.0422001	0.0491489	6.85e-19	0	8.56e-18	0.0311533	0.0103783	0.0232877	0.0332437	0	0.0793755	3.31e-18	0.0256413
TCGA-AG-3890	0.0230797	0	0.134456	0.1019	0	0.255819	0	0.0443615	0.0897451	0	0	0.0335224	0.0147139	0.150694	0.0595077	0.0367286	0.0390046	0	0	0.0164671	0	0	2.45027	1.23131	1.20761	2.24432	0.216768	2.41835	2.03982	1.82258	2.47028	6.04917	0.202164	0.00199618	0.0435023	0.069077	0.0785326	0.00968531	0.0122523	0	0.018661	0.062948	0.00350015	0.0134544	0.00273062	3.33e-19	0.0682265	0	0.036468
TCGA-EI-6882	0.0271148	0	0.138582	0.0652239	0	0.193376	0.0696359	0.0109622	0	0	0.0330272	0.0227474	0	0.164216	0.0799913	0.112796	0	0	0.0389963	0	0.0168918	0.0264403	2.01656	2.03601	1.55917	1.83312	1.14328	3.12444	1.22309	2.55951	3.00928	6.04938	0.0979368	0	0.00228885	0.0447739	1.73e-19	0.0507005	0	8.58e-19	9.46e-19	0.0324512	3.09e-20	0	0	1.09e-18	0.0819297	1.45e-18	0.0326679
TCGA-F5-6812	0.083879	0	0.0386075	0.0100217	0	0.183784	0.0326321	0.0493531	0.0298388	0	0	0.0171672	0	0.243665	0.188845	0.113336	0	0	0.00887049	0	0	0	1.86936	1.23272	0.911443	2.25632	0.209357	2.63869	1.53605	1.38918	2.73573	7.28311	0.326743	0.00328007	0.157762	0.035038	0	0.0318541	0.0168223	0	0	1.05e-17	0.00278438	0.012241	0.00111512	7.86e-19	0.0447219	0.100811	0.0175848
TCGA-AG-3885	0.0136811	0	0.116096	0.0763211	0	0	0	0.0347303	0.129487	0	0.0245771	0	0	0.319979	0.0588425	0.0976555	0.0316647	0	0	0.0655885	0.0139963	0.0173817	1.68084	1.60782	0.684895	1.25615	0.198891	1.91774	1.18342	2.21412	2.29719	5.59731	0.247587	0.00033926	0.000883647	0.0200443	0.0302753	3.21e-19	0.00201146	2.24e-18	0.0359883	0.0782686	6.71e-19	4.82e-19	4.05e-18	3.04e-18	0.0461488	0	0.0395099
TCGA-AG-3727	0.0169117	0	0.0139366	0.0690576	0	0.249543	0	0	0.120977	0	0.0690749	0	0.00660254	0.333805	0.0256537	0.0584634	0	0	0	0.0353306	0	0.000644069	1.33203	1.44015	0.536678	0.514717	0.208564	2.15838	0.771865	2.10934	2.43937	6.78629	0.118936	0	0.12765	0	0.0293978	3.22e-20	6.65e-19	6.82e-18	0.0383427	0.0412455	0	3e-18	9.95e-18	0	0.030192	1.7e-17	0.00966757
TCGA-AG-A008	0.0251825	0	0	0.0558502	0	0.43379	0	0	0.0890952	0	0	0.0391243	0.0212073	0.157368	0.00629677	0.000442234	0	0.0116561	0	0.159988	0	0	1.72664	0.466236	0.821618	0.372073	0.474092	1.58876	0.505732	1.92229	2.24207	3.84328	0.0261668	0	6.53e-18	0.0107269	0.00132457	0.0171125	0	8.18e-19	0.0133277	0.0541287	3.89e-20	2e-18	0	0	0.0311138	1.34e-18	0.0183097
TCGA-DC-6155	0.0572072	0	0.0184307	0.00315955	0	0.277963	0.0291354	0	0.0758667	0	0.109466	0	0.0125101	0.295114	0.0124996	0.00377562	0	0.0172922	0	0.0875804	0	0	1.05689	0.489337	0.462652	0.654003	0.123882	1.42088	0.874041	1.02009	1.7271	4.99318	0.253129	0.0044067	0.0222434	0.0383475	0.109527	1.32e-20	0	1.73e-18	0	0.00623548	4.86e-19	0	0	0	0.0516498	0	0
TCGA-F5-6702	0.0531983	0	0.0532204	0.00442301	0	0.220953	0.0298618	0.0324002	0	0	0.0118154	0	0	0.245614	0.113799	0.151718	0.0363573	0	0.0466406	0	0	0	2.16575	0.714927	0.871898	1.21121	0.265947	3.30689	1.60463	1.94811	3.40786	9.42808	0.280389	0.00265659	0.378862	0	7.08e-18	0.0208687	1.26e-18	3.47e-18	0.00103346	0.000129914	0.00693978	0	1.02e-22	0	0.0820582	0.0826869	0
TCGA-AG-A036	0.102363	0	0.0536543	0.0589162	0	0.174182	0.0612282	0.0639101	0.014584	0	0.0144687	0	0	0.274824	0.0733466	0.0850479	0.00347046	0	0	0.0200046	0	0	2.09762	1.12757	1.21057	1.37436	0.127009	2.39134	1.21626	1.39097	2.37508	6.09028	0.153822	0.00823554	0.0338628	0.0115479	0.0139601	0.0248387	0	2.01e-19	4.5e-20	0	0.0109022	0.0182186	1.78e-18	0	0.0184998	0.0135868	0.00483
TCGA-AF-2687	0.0106987	0	0	0.0244537	0	0.154383	0.0613318	0.0112239	0.0100047	0	0.0264299	0	0	0.272092	0.18071	0.137324	0.0154144	0	0.0495072	0.00266115	0	0.0437658	2.16258	2.35513	1.60632	1.57081	0.648982	4.27728	2.1542	2.50689	3.39941	8.58161	0.230551	0.00823279	0.265677	0	3.49e-20	0.0225224	9.28e-20	0	0	0	0.0161	0.026981	0.0106574	2.8e-19	0.0878787	0.0891429	0
TCGA-AG-3611	0.00279755	0	0.231403	0.0383178	0	0.191768	0.0421331	0.0114205	0.0272252	0	0	0.0234699	0	0.112816	0.032267	0.143949	0.0550277	0	0.02626	0	0.0419381	0.0192079	1.51687	0.899794	0.640281	1.10554	0.202538	2.40644	1.01966	1.91968	1.75448	4.71957	0.0687846	0	6.6e-18	0.0272791	0	0.0252855	0	5.9e-18	0	0.110527	0.00727684	0.00456634	0	0	0.0561026	2.81e-18	0.0229
TCGA-AG-3742	0.0141332	0	0.000280435	0.0179972	0	0.166913	0.0810409	0.0427521	0.0244396	0	0.13993	0	0	0.2087	0.100662	0.140999	0	0.00981953	0.0194394	0	0	0.0328929	1.72135	0.724301	0.7712	0.253729	0.184163	2.22464	0.816944	1.91657	2.76012	6.65372	0.0737697	2.36e-22	0.0557741	1.27e-18	0	0.0279334	0	0	3.43e-19	0	0.00126783	0.000295956	1.57e-18	2.38e-18	0.0523451	0.00585132	0
TCGA-AG-3878	0.0304893	0	0.0270401	0.13899	0	0.0779219	0.0704745	0	0.0525348	0	0.0172445	0.0381546	0	0.120331	0.107039	0.224611	0.0287869	0	0.0283102	0	0	0.0380718	2.44271	1.29166	1.26622	1.94234	0.402562	2.69535	1.35947	2.53487	2.39425	7.85357	0.357153	0	0.21338	0.0456872	0.0347297	0	0.0416509	3.27e-18	0.0341706	0.0689658	0	2.17e-19	1.56e-19	0.0144459	0.080682	4.69e-18	0.0451616
TCGA-AG-A00C	0	0.0202765	0	0.0398076	0	0.275572	0.322224	0	0	0	0.0594093	0	0.0111486	0.107668	0.055178	0	0.0582214	0	0	0	0.0504954	0	1.85857	0.218967	0.713607	1.11191	0.203764	1.3325	0.621345	1.53302	1.5413	4.39949	0.0873255	0	7.33e-18	0.0289883	0.00594262	0.0208613	0.00388608	0	0.0173666	0.0387989	0.000151765	0.00374309	0	0	0.0372708	6.28e-18	0.019264
TCGA-G5-6233	0.0490487	0	0.0649969	0.00791224	0	0.217672	0.0271755	0.0177664	0.0298792	0	0.0182494	0	0	0.252487	0.020487	0.213605	0	0.0478473	0.0245154	0.00444119	0.00354301	0.000373305	1.66815	0.257131	0.5354	1.22522	0.252389	2.84691	0.804369	1.91693	3.11757	5.99185	0.118381	8.17e-20	0.0237469	2.16e-20	0.00377699	0.0183577	2.23e-19	0	9.42e-19	0.0253256	0.00156336	0	8.76e-20	0	0.0160361	0	0.00737103
[truncated: 83 more columns]

## Sheet: ips
	ips_ctla4_neg_pd1_neg	ips_ctla4_neg_pd1_pos	ips_ctla4_pos_pd1_neg	ips_ctla4_pos_pd1_pos	group
TCGA-F4-6854	8	7	8	6	high
TCGA-AA-3561	9	7	9	7	low
TCGA-AA-A00O	8	7	8	6	high
TCGA-DM-A28F	10	8	9	7	high
TCGA-AA-3866	9	8	8	8	low
TCGA-AA-3524	9	8	9	8	low
TCGA-AA-3877	9	8	9	8	low
TCGA-AA-3986	9	8	9	8	low
TCGA-AA-3862	10	9	10	9	low
TCGA-NH-A6GC	10	8	9	7	high
TCGA-AA-A010	7	6	8	6	low
TCGA-A6-2675	8	7	8	7	high
TCGA-AA-A00D	9	9	9	9	low
TCGA-AA-A00U	9	7	8	7	high
TCGA-AA-3519	10	8	9	8	low
TCGA-AA-3848	10	8	9	8	high
TCGA-D5-6922	8	7	8	7	high
TCGA-AA-3856	10	9	9	8	low
TCGA-G4-6323	10	8	9	8	low
TCGA-F4-6703	7	7	7	7	high
TCGA-AA-A01V	9	9	10	9	low
TCGA-AA-A00K	9	7	9	7	low
TCGA-D5-5538	8	7	8	7	high
TCGA-A6-5660	8	6	8	6	high
TCGA-AA-3821	9	8	9	8	low
TCGA-A6-6651	8	7	7	6	high
TCGA-AD-5900	8	7	8	7	low
TCGA-A6-2679	10	10	10	10	high
TCGA-AA-3837	10	8	9	7	low
TCGA-AA-A00A	9	8	9	8	high
TCGA-AA-A02K	9	7	8	6	high
TCGA-AA-3971	10	8	9	8	high
TCGA-5M-AAT4	8	7	8	6	high
TCGA-AA-A00E	9	8	9	8	high
TCGA-AA-3562	9	7	9	7	high
TCGA-D5-6932	8	7	8	7	high
TCGA-AA-A01F	9	8	9	7	high
TCGA-AA-A01P	9	9	9	9	low
TCGA-AD-6888	9	7	8	7	high
TCGA-DM-A288	9	7	8	6	low
TCGA-G4-6310	9	7	8	6	high
TCGA-AY-5543	10	8	9	8	low
TCGA-AA-3976	9	7	8	7	low
TCGA-AA-3495	9	7	8	7	low
TCGA-D5-5539	8	7	8	6	high
TCGA-CA-5256	9	8	9	7	low
TCGA-G4-6627	9	8	9	7	low
TCGA-AA-3819	9	7	8	6	low
TCGA-A6-2686	7	7	7	7	low
TCGA-AA-3833	8	7	8	7	high
TCGA-AA-3530	10	8	9	8	low
TCGA-AA-3851	10	8	9	8	low
TCGA-DM-A1D0	8	6	7	5	high
TCGA-F4-6855	8	6	7	6	high
TCGA-NH-A8F8	9	7	8	7	high
TCGA-AZ-4313	10	9	10	8	high
TCGA-A6-6140	9	8	9	7	low
TCGA-CM-5349	8	6	7	6	high
TCGA-G4-6299	9	8	9	8	high
TCGA-A6-5666	9	7	8	6	low
TCGA-G4-6303	8	6	7	6	high
TCGA-AA-3552	10	9	10	8	high
TCGA-CA-6717	7	6	7	6	low
TCGA-AM-5820	8	6	7	6	low
TCGA-CA-5254	9	8	9	7	low
TCGA-G4-6293	9	8	9	8	low
TCGA-D5-6898	7	6	7	5	high
TCGA-AA-3506	9	7	8	7	low
TCGA-D5-6930	10	9	10	9	low
TCGA-A6-5667	8	6	8	6	high
TCGA-F4-6461	9	8	9	8	high
TCGA-F4-6460	9	7	8	7	high
TCGA-G4-6628	9	9	9	9	high
TCGA-AY-6196	8	8	8	8	high
TCGA-AA-3688	10	8	9	8	low
TCGA-AA-3560	9	8	9	7	high
TCGA-CM-5341	9	7	8	7	low
TCGA-CK-4951	8	7	8	7	low
TCGA-AA-3548	9	8	9	7	high
TCGA-AA-A01X	8	6	7	5	high
TCGA-QG-A5YX	10	8	10	8	low
TCGA-G4-6306	10	9	10	9	high
TCGA-AY-4071	10	9	10	9	high
TCGA-AA-3655	9	7	8	7	low
TCGA-D5-5540	8	6	7	6	low
TCGA-A6-6137	9	8	9	8	high
TCGA-AU-6004	9	8	9	8	low
TCGA-AZ-4614	9	7	9	7	high
TCGA-AA-3977	8	7	8	7	low
TCGA-CM-6161	8	7	8	6	low
TCGA-AA-A02E	10	8	9	8	high
TCGA-AA-3510	9	8	9	8	low
TCGA-AY-6386	9	8	9	7	low
TCGA-AA-3555	7	6	7	5	low
TCGA-CK-5913	9	8	9	8	low
TCGA-AA-A00L	10	8	10	8	high
TCGA-AA-3980	9	8	9	8	high
TCGA-CK-5916	8	7	7	7	high
TCGA-D5-6541	8	7	8	7	high
TCGA-A6-6649	9	7	8	7	low
TCGA-AA-3869	9	8	9	8	low
TCGA-A6-2678	8	7	8	6	low
TCGA-D5-6926	7	7	7	6	high
TCGA-G4-6626	10	8	9	8	high
TCGA-AZ-4308	10	8	9	8	high
TCGA-CA-5797	9	7	8	7	high
TCGA-DM-A28K	10	8	10	8	low
TCGA-A6-6782	9	7	8	7	high
TCGA-AA-3531	10	9	10	8	high
TCGA-CM-6172	9	8	9	7	low
TCGA-CM-6676	8	6	7	5	high
TCGA-AA-3675	9	7	8	7	low
TCGA-G4-6294	10	8	9	7	low
TCGA-AA-3858	9	8	9	7	low
TCGA-AA-3812	9	8	9	7	high
TCGA-AD-6963	10	9	10	9	low
TCGA-A6-A5ZU	9	8	8	7	high
TCGA-NH-A50T	9	7	9	7	low
TCGA-A6-2684	8	7	8	7	high
TCGA-F4-6808	9	7	9	7	low
TCGA-CM-5868	9	7	9	7	high
TCGA-A6-6138	9	9	9	9	low
TCGA-AA-A01Q	8	7	8	7	high
TCGA-A6-5661	10	8	9	8	low
TCGA-A6-5665	8	7	8	6	low
TCGA-AD-6895	10	9	9	9	high
TCGA-AA-3844	10	8	9	8	low
TCGA-A6-3808	9	8	9	8	low
TCGA-A6-3807	10	9	9	8	high
TCGA-NH-A6GA	9	7	9	7	high
TCGA-CK-4952	7	6	7	5	high
TCGA-AA-3875	9	7	8	7	low
TCGA-CM-6674	9	8	9	7	low
TCGA-CA-5255	10	8	9	8	low
TCGA-A6-2671	8	7	8	7	high
TCGA-G4-6304	9	8	9	7	low
TCGA-G4-6307	8	6	8	6	high
TCGA-DM-A1HA	10	9	10	8	high
TCGA-AZ-6603	9	7	8	7	high
TCGA-AA-A00J	7	6	7	5	high
TCGA-CM-4747	8	7	8	6	high
TCGA-AA-3713	8	7	8	7	low
TCGA-CK-5914	10	9	10	8	low
TCGA-A6-2674	8	8	8	7	high
TCGA-A6-6141	9	8	8	7	low
TCGA-AA-3982	9	8	9	7	low
TCGA-CM-5864	9	8	9	7	low
TCGA-AA-3955	9	7	8	7	low
TCGA-D5-6931	9	8	8	7	low
TCGA-AA-3861	10	8	9	8	low
TCGA-AD-6964	8	8	8	8	high
TCGA-G4-6625	9	9	9	9	low
TCGA-AA-3520	9	8	9	7	high
TCGA-RU-A8FL	10	8	9	7	high
TCGA-AM-5821	8	9	8	8	high
TCGA-AA-A00F	9	7	8	7	high
TCGA-G4-6297	9	8	9	8	low
TCGA-AA-3673	9	7	8	7	low
TCGA-AA-A00Q	9	7	8	7	low
TCGA-AA-3496	8	8	8	7	high
TCGA-NH-A8F7	8	6	8	6	high
TCGA-D5-6929	10	8	9	8	high
TCGA-F4-6856	10	8	9	8	low
TCGA-AZ-6607	7	7	7	7	low
TCGA-A6-6648	9	8	9	7	low
TCGA-AA-3947	6	5	6	5	low
TCGA-CA-5796	10	8	9	8	low
TCGA-DM-A280	9	7	8	7	low
TCGA-AA-3494	8	7	8	6	high
TCGA-A6-6653	10	9	10	8	low
TCGA-AA-A02H	9	7	9	7	high
TCGA-CM-6164	9	8	9	7	low
TCGA-AY-4070	9	7	9	7	high
TCGA-A6-6650	9	7	9	7	low
TCGA-AA-3488	8	7	8	6	high
TCGA-AA-A01G	10	8	9	7	high
TCGA-AA-A02O	9	7	9	7	high
TCGA-AZ-4681	10	8	9	7	high
TCGA-AA-3970	9	8	9	8	low
TCGA-AA-A02W	9	7	8	6	high
TCGA-AA-A02J	9	7	8	6	high
TCGA-A6-A56B	8	6	7	5	high
TCGA-AA-3994	9	8	9	8	low
TCGA-CK-6747	10	8	9	8	low
TCGA-G4-6586	8	7	8	7	high
TCGA-CM-6168	8	7	8	7	low
TCGA-DM-A0X9	10	8	9	8	low
TCGA-AA-A02R	9	9	9	8	high
TCGA-CM-6679	9	7	8	7	high
TCGA-A6-2682	8	6	7	6	low
TCGA-A6-A566	7	6	7	6	high
TCGA-CA-6715	9	7	8	6	high
TCGA-G4-6311	8	7	8	6	high
TCGA-AA-3854	9	7	8	7	low
TCGA-CK-6751	10	8	9	8	low
TCGA-AZ-6601	7	7	7	7	low
TCGA-AA-3956	9	8	9	7	low
TCGA-A6-2681	9	7	8	7	high
TCGA-AA-3841	9	8	9	8	low
TCGA-CM-4752	10	9	10	9	high
TCGA-WS-AB45	6	6	6	6	low
TCGA-AA-3842	9	8	9	7	low
TCGA-AA-A01C	9	8	9	7	high
TCGA-AA-3509	8	7	8	6	low
TCGA-AA-3939	9	7	9	7	low
TCGA-T9-A92H	10	9	10	8	low
TCGA-A6-6654	7	7	7	7	high
TCGA-AA-3930	9	8	9	7	low
TCGA-AA-3941	9	7	9	7	low
TCGA-AA-3502	10	8	9	7	low
TCGA-AZ-6605	9	8	8	7	high
TCGA-DM-A1D4	10	8	9	7	low
TCGA-QG-A5Z2	10	9	10	9	low
TCGA-AA-A01S	10	8	9	7	high
TCGA-A6-A567	9	7	8	7	high
TCGA-AZ-5403	8	6	7	6	low
TCGA-DM-A28E	10	8	9	7	low
TCGA-AA-3492	8	7	8	7	low
TCGA-A6-3809	8	8	8	8	low
TCGA-AA-A01I	10	8	10	8	low
TCGA-A6-6780	8	8	8	8	low
TCGA-AA-3526	9	8	9	8	low
TCGA-A6-2676	9	9	9	9	low
TCGA-CK-6748	7	6	7	5	high
TCGA-CM-6163	9	7	8	7	high
TCGA-DM-A1HB	7	6	7	5	high
TCGA-SS-A7HO	6	5	6	5	low
TCGA-CM-6169	8	7	8	7	high
TCGA-AA-3543	8	8	8	7	low
TCGA-4N-A93T	10	8	9	7	high
TCGA-DM-A1D8	10	9	10	8	high
TCGA-G4-6588	9	7	8	7	high
TCGA-F4-6807	9	8	9	8	low
TCGA-AA-A029	10	8	9	8	low
TCGA-AA-3972	9	7	8	7	low
TCGA-AA-3511	9	7	9	7	high
TCGA-D5-5541	8	7	7	6	high
TCGA-AD-6889	9	8	9	7	low
TCGA-CA-6716	8	6	7	5	low
TCGA-A6-4105	8	7	8	7	low
TCGA-A6-5662	9	8	8	7	high
TCGA-A6-6652	9	7	9	7	high
TCGA-CM-5860	9	8	9	8	high
TCGA-CM-5861	10	9	10	8	low
TCGA-AA-A01R	10	10	10	10	high
TCGA-A6-5659	9	7	8	6	high
TCGA-DM-A285	8	6	8	5	high
TCGA-DM-A28A	9	7	8	7	high
TCGA-D5-6529	8	8	8	7	low
TCGA-QG-A5Z1	8	6	7	5	high
TCGA-CA-6719	8	7	8	7	high
TCGA-NH-A50U	9	7	8	7	high
TCGA-CM-6170	8	7	8	7	high
TCGA-AA-3542	8	6	8	6	high
TCGA-QG-A5YW	9	8	9	7	low
TCGA-F4-6459	8	6	7	6	high
TCGA-AA-3664	8	7	8	7	high
TCGA-D5-6538	8	6	7	5	low
TCGA-D5-6535	10	9	10	9	high
TCGA-CM-5862	8	7	8	6	high
TCGA-AA-A02Y	10	9	9	8	low
TCGA-AA-3666	9	8	9	8	high
TCGA-5M-AATE	9	7	9	7	low
TCGA-DM-A0XD	10	8	9	7	high
TCGA-4T-AA8H	9	7	9	7	low
TCGA-AA-A01K	9	8	9	8	low
TCGA-D5-6927	6	6	6	6	low
TCGA-CM-6677	9	7	8	7	low
TCGA-AZ-6598	8	7	7	6	low
TCGA-3L-AA1B	8	7	8	6	low
TCGA-AA-3975	9	7	9	7	high
TCGA-AA-3532	9	9	9	9	low
TCGA-AA-3696	8	6	7	5	low
TCGA-AA-3681	9	8	8	7	high
TCGA-G4-6314	8	6	8	6	high
TCGA-D5-6532	10	8	9	7	low
TCGA-AA-3860	9	8	9	8	low
TCGA-AY-A69D	9	7	8	7	low
TCGA-D5-5537	10	8	9	7	low
TCGA-DM-A28H	7	6	7	5	high
TCGA-CM-6166	8	6	7	5	high
TCGA-AZ-6600	9	8	9	7	high
TCGA-AA-A017	8	6	8	6	high
TCGA-AA-3979	9	8	9	7	low
TCGA-AA-A00Z	9	8	9	7	low
TCGA-A6-4107	10	8	9	7	low
TCGA-D5-6540	9	8	9	7	low
TCGA-AA-3525	10	9	10	8	low
TCGA-AA-3815	7	7	7	7	low
TCGA-D5-6923	8	6	7	6	high
TCGA-G4-6322	10	8	9	8	high
TCGA-AA-3855	10	8	9	8	low
TCGA-A6-6781	8	7	7	7	high
TCGA-A6-2672	8	8	8	8	low
TCGA-CM-5344	9	7	8	6	high
TCGA-AZ-5407	9	7	9	7	low
TCGA-A6-3810	9	8	9	7	high
TCGA-AD-6901	8	7	8	7	high
TCGA-DM-A0XF	9	7	8	7	high
TCGA-CM-5348	8	6	7	6	high
TCGA-AA-3489	8	8	8	7	high
TCGA-AA-3554	8	8	8	7	low
TCGA-F4-6806	10	9	10	8	low
TCGA-AA-3966	7	6	7	6	low
TCGA-AA-3692	8	7	8	6	low
TCGA-AA-3831	8	6	7	6	low
TCGA-D5-6924	8	7	8	7	low
TCGA-AA-3870	9	8	8	8	high
TCGA-AZ-4615	9	9	9	8	low
TCGA-CK-5912	10	8	9	7	low
TCGA-CM-4746	8	7	8	6	low
TCGA-AD-6548	9	8	8	7	low
TCGA-AA-3952	9	7	8	6	high
TCGA-AA-3663	7	6	7	6	low
TCGA-CK-4950	9	8	9	8	low
TCGA-DM-A28M	10	8	9	7	low
TCGA-AA-3517	9	7	9	7	low
TCGA-AA-3538	8	6	7	5	high
TCGA-AZ-4323	9	8	9	8	high
TCGA-AA-3518	10	9	9	8	low
TCGA-AA-3678	8	7	8	7	low
TCGA-F4-6704	9	8	8	7	low
TCGA-AY-A8YK	9	7	9	7	high
TCGA-CM-4750	10	9	10	8	low
TCGA-A6-6142	8	6	7	6	high
TCGA-AA-3864	8	7	8	6	low
TCGA-QG-A5YV	9	7	8	7	low
TCGA-AZ-6606	10	8	9	8	low
TCGA-CM-4743	10	10	10	10	low
TCGA-AD-6965	9	8	9	7	low
TCGA-AA-A01Z	10	8	9	7	high
TCGA-AA-A00R	8	8	8	8	low
TCGA-G4-6315	9	7	8	6	low
TCGA-AA-3968	9	8	8	7	low
TCGA-AZ-4684	9	7	8	7	high
TCGA-AA-3949	8	9	8	8	low
TCGA-F4-6463	8	6	8	6	high
TCGA-CM-4744	10	10	10	9	low
TCGA-CM-5863	9	7	8	6	high
TCGA-AA-3950	7	7	7	7	low
TCGA-CM-4748	10	8	9	7	low
TCGA-5M-AAT6	8	8	8	8	high
TCGA-G4-6317	9	7	8	7	high
TCGA-AA-3679	10	8	9	7	high
TCGA-AA-3553	9	8	9	8	low
TCGA-D5-6534	8	8	8	8	high
TCGA-AA-A004	10	9	10	9	high
TCGA-F4-6569	9	7	8	7	low
TCGA-NH-A50V	8	7	8	7	high
TCGA-CM-6167	9	7	8	7	high
TCGA-AY-A71X	9	7	9	7	high
TCGA-AA-A024	9	8	9	8	low
TCGA-AA-3989	9	8	8	7	low
TCGA-QL-A97D	10	9	10	9	low
TCGA-D5-7000	8	7	8	7	low
TCGA-AA-3667	9	8	9	7	high
TCGA-AA-3867	8	7	8	6	high
TCGA-CM-6678	9	7	8	6	low
TCGA-DM-A1DB	9	8	9	7	high
TCGA-AA-3522	10	8	9	8	low
TCGA-AA-3811	9	8	9	8	high
TCGA-AY-A54L	9	7	8	6	low
TCGA-A6-2677	9	7	8	6	high
TCGA-AA-3516	10	10	10	10	high
TCGA-AA-3662	9	8	8	7	high
TCGA-G4-6320	10	8	9	7	low
TCGA-A6-5657	9	8	9	8	high
TCGA-D5-6920	9	8	9	7	low
TCGA-AA-3685	9	8	9	8	low
TCGA-AA-A02F	8	6	7	5	low
TCGA-A6-A565	9	8	9	8	low
TCGA-AA-3697	9	8	9	8	low
TCGA-AA-3514	9	7	9	7	low
TCGA-AZ-4315	8	7	7	6	low
TCGA-AA-3534	8	6	7	5	low
TCGA-CA-6718	9	9	9	9	high
TCGA-G4-6295	9	8	9	8	high
TCGA-AA-A01D	7	5	7	5	low
TCGA-AA-3715	9	9	9	9	high
TCGA-NH-A6GB	10	8	9	8	high
TCGA-DM-A1D9	9	7	8	6	high
TCGA-CM-4751	10	9	9	9	low
TCGA-AA-A00N	8	7	8	7	low
TCGA-G4-6309	9	8	9	7	low
TCGA-D5-6531	9	8	8	8	high
TCGA-A6-2685	8	7	8	7	high
TCGA-AA-A03J	10	9	10	9	high
TCGA-AA-3549	9	8	8	7	high
TCGA-AZ-4616	10	9	9	9	low
TCGA-DM-A282	9	7	8	6	low
TCGA-F4-6805	8	7	8	7	low
TCGA-F4-6809	9	8	9	7	high
TCGA-G4-6321	10	9	10	9	low
TCGA-AA-3544	9	8	9	8	high
TCGA-D5-6536	8	6	8	6	high
TCGA-AA-3973	9	8	9	7	high
TCGA-AD-6890	9	8	9	8	low
TCGA-AD-A5EK	9	7	8	6	low
TCGA-AD-6899	9	8	8	7	high
TCGA-DM-A1D6	10	8	9	7	high
TCGA-A6-5656	10	8	9	7	high
TCGA-D5-6537	8	7	8	6	low
TCGA-CM-6162	8	8	8	7	low
TCGA-F4-6570	8	7	7	7	low
TCGA-D5-6928	8	9	8	9	low
TCGA-CM-6171	8	6	7	6	low
TCGA-D5-6539	9	8	9	7	high
TCGA-AZ-6608	9	7	9	7	high
TCGA-AA-3846	10	9	10	9	low
TCGA-AA-3680	9	7	9	7	low
TCGA-DM-A1DA	10	8	9	7	low
TCGA-CM-6165	8	7	8	6	low
TCGA-AA-3710	9	9	8	8	low
TCGA-AY-6197	10	8	9	8	low
TCGA-DM-A28C	9	7	8	6	low
TCGA-AA-A01T	10	9	10	9	high
TCGA-A6-5664	8	7	8	7	low
TCGA-D5-6530	8	7	7	7	low
TCGA-AA-3660	9	7	9	7	high
TCGA-D5-6533	9	7	8	7	low
TCGA-AA-A00W	10	8	9	7	low
TCGA-DM-A1D7	9	7	9	7	low
TCGA-A6-2683	10	8	9	8	high
TCGA-AU-3779	9	8	9	8	low
TCGA-CM-6680	9	8	8	7	low
TCGA-AZ-6599	10	8	9	7	low
TCGA-CM-6675	10	8	9	7	low
TCGA-AA-3556	9	8	9	8	low
TCGA-AA-3818	9	7	8	7	low
TCGA-A6-2680	10	8	9	8	low
TCGA-DM-A28G	8	7	8	6	high
TCGA-DC-6158	8	7	8	7	high
TCGA-DC-5337	10	8	9	8	low
TCGA-AF-3913	8	6	7	6	high
TCGA-AG-3578	8	6	7	6	low
TCGA-AG-3894	8	7	8	6	low
TCGA-EI-6510	10	8	9	8	low
TCGA-AG-A015	9	7	8	7	high
TCGA-G5-6641	9	7	9	7	high
TCGA-EF-5830	9	7	8	7	high
TCGA-AG-A032	10	8	10	8	high
TCGA-EI-6917	8	7	8	7	high
TCGA-AG-3574	7	6	7	5	low
TCGA-AG-3593	9	7	8	7	high
TCGA-AH-6549	8	7	8	6	high
TCGA-AG-A01N	9	6	8	6	high
TCGA-AG-3592	9	8	9	7	high
TCGA-AG-3612	9	7	8	7	high
TCGA-CI-6621	8	7	8	7	low
TCGA-AG-3901	7	6	7	6	low
TCGA-DC-6683	9	7	8	6	high
TCGA-AG-A02G	10	8	9	8	high
TCGA-AG-3600	8	7	8	7	high
TCGA-AF-3911	9	8	9	7	high
TCGA-AH-6897	8	7	8	6	low
TCGA-AG-A020	10	8	9	7	low
TCGA-AH-6903	9	8	9	7	low
TCGA-DY-A1DC	9	7	9	7	high
TCGA-AG-3726	9	7	8	7	high
TCGA-EI-6512	9	7	8	7	low
TCGA-DC-6156	8	7	7	6	high
TCGA-DC-6682	10	8	9	8	high
TCGA-AG-3599	10	9	10	8	low
TCGA-EI-7002	8	7	8	6	high
TCGA-DC-6160	9	8	9	7	low
TCGA-G5-6572	8	6	7	6	low
TCGA-AF-2693	9	8	9	8	low
TCGA-AG-3581	9	7	8	7	low
TCGA-EI-6885	7	6	6	6	high
TCGA-AG-A026	9	7	8	6	high
TCGA-DC-6154	9	7	8	6	high
TCGA-F5-6864	8	7	8	6	high
TCGA-AF-2690	8	7	8	7	high
TCGA-EI-6881	9	8	9	8	low
TCGA-AG-A023	10	8	10	8	high
TCGA-AG-A011	9	7	8	7	high
TCGA-DC-6681	9	8	9	7	low
TCGA-DT-5265	8	6	8	6	high
TCGA-EI-6514	9	8	9	7	high
TCGA-EI-6883	10	8	9	8	high
TCGA-EF-5831	9	7	8	7	high
TCGA-AG-A014	9	7	8	7	high
TCGA-DY-A1DE	9	8	9	8	high
TCGA-AG-3580	9	8	9	7	low
TCGA-AG-3898	9	8	9	7	low
TCGA-AG-3583	9	8	9	7	low
TCGA-AF-6136	9	8	9	7	low
TCGA-AF-5654	8	6	7	6	high
TCGA-AG-3575	9	9	9	8	low
TCGA-AF-4110	9	8	9	8	low
TCGA-AG-3999	8	6	7	6	high
TCGA-AF-6672	9	8	9	7	high
TCGA-DC-6157	9	7	8	7	high
TCGA-DC-4745	9	7	9	7	low
TCGA-EI-6509	8	6	8	6	low
TCGA-AG-3598	10	9	9	8	low
TCGA-AG-4021	7	5	6	5	low
TCGA-AF-2692	8	7	8	6	high
TCGA-AG-3731	8	7	8	7	high
TCGA-AG-4008	9	7	8	7	high
TCGA-F5-6863	8	6	7	5	high
TCGA-AG-3909	10	8	9	7	high
TCGA-F5-6861	9	7	8	6	low
TCGA-CL-5917	8	6	7	5	high
TCGA-AF-A56N	8	7	8	6	low
TCGA-DY-A1DD	9	7	8	6	high
TCGA-AG-3609	9	8	9	8	high
TCGA-AF-2691	10	8	9	8	high
TCGA-AH-6544	10	9	10	8	low
TCGA-AG-3728	10	9	10	9	high
TCGA-F5-6571	9	8	8	8	high
TCGA-AG-4005	9	7	8	7	high
TCGA-DY-A1DG	10	9	10	8	low
TCGA-AG-A02N	9	8	9	7	low
TCGA-F5-6464	8	7	7	7	high
TCGA-AG-3887	10	8	9	8	low
TCGA-AG-4007	10	8	9	8	high
TCGA-F5-6814	7	7	7	7	low
TCGA-AG-4022	9	7	9	7	low
TCGA-AG-3882	10	9	10	9	high
TCGA-F5-6813	9	8	9	8	high
TCGA-AG-3896	9	8	9	7	high
TCGA-AG-A016	9	7	9	7	high
TCGA-AG-A025	9	8	9	7	high
TCGA-DY-A0XA	8	7	8	6	high
TCGA-AG-A00H	9	7	8	6	high
TCGA-AG-A01J	10	8	9	7	high
TCGA-AG-3591	10	8	9	8	low
TCGA-CL-4957	10	8	9	7	high
TCGA-AG-A02X	10	8	9	7	high
TCGA-BM-6198	9	8	9	8	high
TCGA-AG-3605	9	7	8	7	high
TCGA-AG-3732	9	8	9	8	high
TCGA-EI-6513	9	7	8	7	high
TCGA-AG-3586	9	8	9	8	high
TCGA-AG-3893	9	8	9	7	high
TCGA-DY-A1DF	9	7	8	6	high
TCGA-CI-6620	9	7	8	7	low
TCGA-EI-6884	9	8	9	7	low
TCGA-AG-3584	8	7	8	6	high
TCGA-EI-7004	8	7	8	7	high
TCGA-AG-3881	9	8	9	8	high
TCGA-AG-3883	9	8	9	8	high
TCGA-EI-6506	9	8	9	8	low
TCGA-AG-3902	9	9	9	9	high
TCGA-AH-6643	8	7	9	7	low
TCGA-CI-6622	10	8	9	7	low
TCGA-AF-A56K	8	6	8	6	high
TCGA-DC-4749	10	8	9	7	low
TCGA-DY-A1H8	7	6	7	5	high
TCGA-G5-6235	10	8	9	8	low
TCGA-AG-3608	10	9	10	8	low
TCGA-EI-6507	6	6	6	6	high
TCGA-AH-6547	9	8	8	7	high
TCGA-AG-A00Y	9	8	9	7	high
TCGA-AF-A56L	9	7	8	7	high
TCGA-AG-3587	9	8	9	7	high
TCGA-AG-3594	9	9	9	8	low
TCGA-AG-A002	7	5	7	5	low
TCGA-AF-3400	7	7	7	7	low
TCGA-F5-6811	9	8	9	7	low
TCGA-DC-5869	9	7	8	7	low
TCGA-AF-6655	8	7	8	7	high
TCGA-EI-6511	8	8	8	7	low
TCGA-F5-6465	9	8	8	8	low
TCGA-AG-4001	8	7	8	6	high
TCGA-EI-6508	8	6	8	6	low
TCGA-AH-6644	8	6	8	6	high
TCGA-AG-3582	9	8	8	7	high
TCGA-AG-3892	9	9	9	9	low
TCGA-AG-3890	10	8	10	8	low
TCGA-EI-6882	9	8	8	7	low
TCGA-F5-6812	10	8	9	8	high
TCGA-AG-3885	10	9	9	8	high
TCGA-AG-3727	9	8	8	7	high
TCGA-AG-A008	9	8	9	7	low
TCGA-DC-6155	8	7	8	6	high
TCGA-F5-6702	8	7	7	6	high
TCGA-AG-A036	10	8	10	8	high
TCGA-AF-2687	8	7	8	7	high
TCGA-AG-3611	10	9	10	8	high
TCGA-AG-3742	8	6	8	6	high
TCGA-AG-3878	9	8	9	8	high
TCGA-AG-A00C	10	9	10	8	low
TCGA-G5-6233	9	8	9	7	high

## Sheet: drug sensitivity
	Camptothecin_1003	Vinblastine_1004	Cisplatin_1005	Cytarabine_1006	Docetaxel_1007	Gefitinib_1010	Navitoclax_1011	Vorinostat_1012	Nilotinib_1013	Olaparib_1017	Axitinib_1021	AZD7762_1022	SB216763_1025	KU-55933_1030	Afatinib_1032	Staurosporine_1034	PLX-4720_1036	NU7441_1038	Doramapimod_1042	Wee1 Inhibitor_1046	Nutlin-3a (-)_1047	Mirin_1048	PD173074_1049	ZM447439_1050	Alisertib_1051	RO-3306_1052	MK-2206_1053	Palbociclib_1054	Dactolisib_1057	Pictilisib_1058	AZD8055_1059	PD0325901_1060	Obatoclax Mesylate_1068	5-Fluorouracil_1073	Dasatinib_1079	Paclitaxel_1080	Crizotinib_1083	Rapamycin_1084	Sorafenib_1085	BI-2536_1086	Irinotecan_1088	Oxaliplatin_1089	BMS-536924_1091	GSK1904529A_1093	Tozasertib_1096	PF-4708671_1129	PRIMA-1MET_1131	Erlotinib_1168	Niraparib_1177
TCGA-F4-6854	0.170585	0.0415704	45.8255	10.2069	0.014002	28.0962	5.1543	5.33308	42.4973	121.408	16.4109	1.46422	212.978	80.8135	9.69229	0.0794765	77.5486	13.298	96.1969	6.19467	289.73	204.225	62.7987	14.4355	14.1058	8.83192	21.7875	47.6343	0.202678	4.80258	0.835143	3.01548	4.91017	126.286	10.3354	0.0641376	20.8652	0.159424	12.1436	1.5757	28.7838	51.8581	7.90065	94.0994	12.1297	41.6061	186.253	17.2742	137.347
TCGA-AA-3561	0.0694292	0.0231736	18.9968	3.57962	0.00867815	28.2081	24.9333	6.89972	30.2787	61.9538	23.4284	1.04981	181.292	68.2977	8.48588	0.0718065	134.883	12.846	97.3189	7.99341	157.438	218.362	103.909	18.9255	15.3369	9.19245	34.7634	42.9932	0.148376	6.94802	0.716823	1.5687	4.16708	58.765	7.36253	0.0594664	28.1044	0.0762085	15.2461	0.538597	7.67235	37.6829	13.0718	77.2898	15.8692	40.718	166.478	11.3921	73.0243
TCGA-AA-A00O	0.395746	0.107513	81.741	15.424	0.0502249	50.3682	4.34074	4.85598	54.1195	75.7411	18.878	3.28895	196.387	74.3506	15.9825	0.143753	68.0889	12.2007	69.0914	21.0347	331.485	113.568	74.273	11.4153	45.2067	10.6225	23.8206	70.762	0.492776	7.12479	0.838465	2.05627	6.09353	158.029	7.97664	0.267251	58.7453	0.179368	17.0521	1.55953	40.2314	91.8223	11.189	85.8861	18.2349	38.8513	104.558	29.7989	97.5345
TCGA-DM-A28F	0.106311	0.0311239	29.1894	4.94598	0.00920422	15.3271	5.92658	3.4463	35.37	71.1196	19.559	1.08345	224.322	95.5445	3.13265	0.0382611	119.02	15.4609	102.424	8.30097	225.488	138.826	69.134	17.9636	12.8374	17.0591	18.1946	44.3957	0.20796	3.45531	1.01575	0.764678	4.31619	106.6	3.72557	0.0446899	19.2144	0.0860267	15.4134	1.72288	15.344	37.224	9.1898	63.9722	19.3069	39.9961	91.7263	11.0672	68.1247
TCGA-AA-3866	0.0712876	0.0231018	17.7959	5.74953	0.0101945	24.8596	9.55674	4.62452	35.9952	68.6221	21.7482	0.617921	150.214	60.4605	6.31511	0.04808	104.671	12.5412	91.2372	6.50688	184.269	135.341	58.5962	15.3193	7.37585	12.3608	18.4607	56.405	0.265415	4.90716	0.744517	1.56824	4.61583	59.5971	4.79759	0.0592526	24.3577	0.0916806	15.0145	1.75323	12.3821	36.2964	9.67118	60.1971	16.9812	40.7004	62.719	11.3487	78.3252
TCGA-AA-3524	0.0950904	0.0128693	28.0344	5.37677	0.0059749	18.5925	15.1189	3.95814	23.8802	98.9881	17.3307	1.21905	171.226	63.7915	4.46037	0.0803609	121.756	12.6223	97.4431	4.87069	304.273	108.776	69.7675	20.1146	9.5094	8.80404	27.7001	41.6899	0.18951	6.64584	0.788427	2.03135	2.79466	73.3044	5.81212	0.0383353	18.3029	0.0972717	12.1827	0.597575	15.4031	31.4139	10.8465	40.3291	12.1847	50.2662	121.07	6.02157	116.159
TCGA-AA-3877	0.045191	0.00688989	14.7425	1.78776	0.00452706	22.2933	12.5769	4.57318	22.6787	46.831	15.5203	0.860971	158.911	50.4645	4.56584	0.0245636	53.6352	10.7972	86.4279	5.75564	32.9594	68.3496	49.1689	14.1435	1.8302	8.44866	14.3961	28.8506	0.0905352	2.27806	0.631703	1.33495	3.1931	42.8308	4.12539	0.0275918	15.76	0.044298	10.1073	0.97053	5.39816	32.1547	9.1645	59.6671	11.8488	35.9623	63.2822	9.15142	43.2052
TCGA-AA-3986	0.049115	0.0140217	16.5024	3.44061	0.0084553	15.2599	4.99279	3.68345	22.426	48.086	19.6954	0.896603	153.401	59.0004	3.59911	0.0339372	44.2556	11.9457	69.4168	5.83678	27.8276	67.0196	33.0736	16.2093	2.70997	11.8651	12.5976	31.6132	0.177344	3.53313	0.763103	1.10633	3.05199	87.8142	2.74508	0.0557341	23.1988	0.108918	9.54532	1.75668	5.60634	16.4821	6.55906	59.2023	18.7564	35.419	58.4538	7.03854	40.6731
TCGA-AA-3862	0.065828	0.028426	16.2804	4.71306	0.00742206	27.385	9.71846	4.58833	28.6066	71.9494	20.9674	0.959448	165.367	62.1219	7.05514	0.0630229	122.548	12.4567	88.8463	7.26245	96.2494	149.831	86.9644	19.8961	9.33756	9.83302	19.8474	53.6331	0.139545	4.91936	0.739252	1.92941	4.41485	66.7865	11.4786	0.046607	21.7399	0.0943663	13.2264	1.23976	8.53587	26.7188	13.038	71.8649	20.0706	50.2823	117.527	9.18618	73.0451
TCGA-NH-A6GC	0.0901529	0.0409079	48.5313	6.91691	0.0105044	22.6667	9.39689	4.42963	38.5575	58.5554	24.8958	0.653029	180.862	82.944	4.14002	0.0259236	80.3886	12.839	71.2603	9.32437	88.0317	107.768	40.3992	16.1939	6.82322	14.0303	13.8291	43.6582	0.160454	2.4601	0.801874	1.7995	5.05703	185.035	3.33666	0.0960444	25.9343	0.204202	18.817	1.37016	9.04824	33.7388	7.24451	72.8671	24.9379	50.1199	82.9272	14.8583	80.0967
TCGA-AA-A010	0.0808978	0.0100994	13.1486	3.38779	0.00582332	17.6124	7.02419	4.19123	24.2136	44.6966	14.5451	0.921262	179.456	65.5475	4.26291	0.0430375	73.6712	12.4301	97.1549	5.16509	53.1397	81.0347	49.9669	13.6448	2.93483	9.97596	13.9974	32.5064	0.121985	2.99555	0.79785	2.21135	3.97868	68.9228	7.50128	0.0348587	19.0272	0.0986555	9.73278	0.654814	9.56659	25.3778	9.18913	45.1983	11.13	34.2165	72.6003	8.62083	46.7261
TCGA-A6-2675	0.179719	0.0584482	46.1016	12.4599	0.0243191	27.2454	4.90767	4.97748	46.9405	103.395	22.2584	1.98327	158.254	72.964	8.51683	0.0431133	97.7842	11.9478	76.3885	13.3322	176.634	176.706	45.661	16.5979	11.233	12.7554	20.3143	61.9095	0.249567	4.21059	0.835509	2.23448	4.75354	278.579	2.35294	0.102366	35.943	0.144574	17.2193	2.06278	32.5688	95.2152	8.32586	97.3807	20.5944	46.9185	100.612	17.9916	104.199
TCGA-AA-A00D	0.0624434	0.047803	20.1667	4.86773	0.0186076	30.7263	4.52301	4.76027	42.3298	62.6251	22.3944	0.678523	176.678	72.8051	6.57147	0.0503749	82.6979	13.2009	73.791	7.39819	204.573	110.125	56.4988	16.701	6.92446	11.903	34.8703	54.4752	0.233555	6.73111	0.821792	1.68908	2.8921	108.084	4.72946	0.112135	28.047	0.120524	13.145	1.63778	8.92478	45.5585	11.107	65.7327	26.9285	39.9236	82.1215	14.7848	59.1621
TCGA-AA-A00U	0.0599623	0.0149185	18.458	2.82304	0.00576331	22.1409	5.96356	3.06088	29.5782	68.3407	26.9604	0.684912	250.609	107.756	4.53589	0.0380618	84.122	17.3422	121.126	4.44083	151.017	93.734	50.7762	22.3929	4.41535	19.4128	20.1617	33.5285	0.160386	3.46272	0.901041	1.42974	3.41105	74.9752	3.15015	0.0285234	19.0621	0.0901917	10.2756	1.12876	9.75324	30.3066	6.71737	55.1433	21.1786	55.344	108.411	13.5823	87.6214
TCGA-AA-3519	0.0726749	0.0625218	26.1595	13.1374	0.0186409	26.4095	5.1739	5.36238	53.1518	101.728	30.8697	1.6148	218.199	83.7608	10.1277	0.111425	91.3182	15.1424	96.867	12.2271	163.843	133.383	96.4133	27.7768	11.0515	19.1561	36.207	61.9859	0.297981	7.27528	0.88214	2.37423	3.77748	207.635	9.98785	0.181303	35.8668	0.189658	17.1611	1.56641	11.1636	41.5782	13.3935	99.6106	26.8371	51.0592	115.478	10.8627	103.724
TCGA-AA-3848	0.0687587	0.0256053	30.0065	7.63013	0.0104433	26.6712	2.84098	2.97782	33.2672	65.1269	23.7334	1.43529	302.198	132.659	9.0238	0.0732678	46.9651	20.2622	116.405	13.0499	71.1017	87.0585	78.6794	25.8047	9.03272	34.9498	16.3413	20.486	0.204214	3.61999	0.965636	1.25968	4.72299	71.4768	5.69527	0.0742266	23.1041	0.166991	12.3214	2.74616	10.0334	24.6095	5.91954	84.7304	32.5582	35.38	80.9551	21.8561	91.3524
TCGA-D5-6922	0.178275	0.0192177	31.289	4.21165	0.0154392	18.3095	5.59062	5.22793	38.0446	63.6623	15.6782	0.822675	248.35	113.73	4.01656	0.0444604	77.4212	14.7837	84.0511	4.46549	186.45	125.074	27.5628	9.90396	15.8533	15.5926	20.6313	55.628	0.405992	3.02909	0.964184	3.13148	6.13964	208.936	3.94828	0.0606934	25.7366	0.0808297	12.4801	1.63515	30.5101	65.8822	8.09108	38.7176	10.5967	42.7559	85.3601	14.4514	77.7326
TCGA-AA-3856	0.196285	0.047918	39.5412	15.2641	0.0172115	26.0574	5.97292	3.68369	40.6103	94.195	24.1051	1.36354	183.939	75.5912	7.05001	0.0668472	109.946	14.397	80.6386	12.4123	267.926	172.364	62.661	18.9867	12.5702	18.498	21.5314	53.1505	0.317783	5.75621	0.815305	2.48826	4.69209	255.005	5.68798	0.110245	35.0654	0.179294	18.6389	1.88865	26.835	60.8568	11.0443	86.8012	27.4679	46.908	107.556	12.5484	119.644
TCGA-G4-6323	0.0626743	0.0231566	22.7343	4.35671	0.011604	23.0834	5.58492	4.05706	39.1905	53.0397	19.1904	1.35211	128.089	56.8899	3.80169	0.0372247	78.3145	11.0658	58.6669	8.48321	42.526	87.1704	57.3565	11.101	4.63948	9.63762	12.9684	31.6857	0.18093	3.53718	0.721525	1.36376	3.07367	185.105	3.50626	0.0828548	26.6598	0.142089	16.7816	1.58681	8.67884	29.1381	10.3647	80.2177	13.3309	33.9723	79.4218	8.95083	41.3205
TCGA-F4-6703	0.0656618	0.0200348	4.93702	13.7591	0.0104584	3.88657	16.0536	4.48333	70.0451	23.3971	13.6866	0.874521	99.2438	27.4973	1.29838	0.011785	25.6775	7.17181	66.0426	9.39188	46.4219	40.1269	39.6999	8.77698	0.492788	9.10157	12.3134	49.6974	0.155135	1.59528	0.565882	1.7125	2.14381	85.0682	0.167873	0.0756046	46.0366	0.0475184	15.2833	2.47258	6.93724	84.3993	4.02896	77.9234	16.9526	32.3832	46.6723	3.95391	23.1322
TCGA-AA-A01V	0.0468604	0.00903245	16.964	2.7767	0.00450339	18.0275	3.51863	3.21407	21.1318	41.3914	20.991	1.19916	226.746	79.1323	4.07016	0.0384075	25.0946	15.3073	94.494	6.63685	20.0385	56.6088	39.4151	20.6955	1.72209	18.0786	12.5043	18.0401	0.117516	2.95112	0.874646	0.616548	3.10952	57.4497	5.65927	0.0334616	18.1796	0.102877	7.68658	1.82414	5.7454	14.4531	5.01065	52.8979	22.7372	32.2149	82.0927	11.4589	51.0398
TCGA-AA-A00K	0.0504162	0.0237902	15.131	5.17746	0.011841	27.0564	3.85893	4.21486	33.8915	55.4456	25.6467	1.27276	218.522	83.617	6.31186	0.059812	58.3732	15.5248	102.858	9.40945	57.0884	79.519	59.1033	25.8143	6.49638	20.4479	23.538	31.4821	0.163643	4.92984	0.896054	1.21106	3.91108	72.7713	6.61147	0.0848485	23.2543	0.151572	10.5573	1.53161	7.62773	19.5056	7.08067	65.3444	28.2847	47.2755	84.5119	14.2416	72.8899
TCGA-D5-5538	0.106058	0.0320893	26.1599	5.10659	0.014934	37.6373	7.11793	3.47389	31.4771	68.8332	18.5049	1.19073	136.954	57.3556	11.3712	0.044153	78.472	11.0662	74.4728	5.68365	199.841	110.782	70.7661	17.8743	8.44339	8.91903	32.5427	44.7835	0.370152	8.51615	0.772493	1.1682	3.40138	77.0966	5.17389	0.0627298	25.5272	0.181315	12.8686	1.6686	19.5519	62.8407	7.58604	109.564	20.0332	35.9389	130.039	20.7526	80.598
TCGA-A6-5660	0.229964	0.0637552	45.3103	5.09595	0.022944	23.7573	10.0682	4.54037	56.4126	131.401	22.6542	1.59917	191.087	102.541	4.37478	0.0618311	176.424	13.8238	81.9381	12.2878	207.972	220.979	76.7453	18.0115	16.8736	14.8505	23.4961	48.8035	0.342842	4.23325	0.89458	3.54229	4.4503	188.888	4.42847	0.101362	28.4499	0.101176	18.1374	0.911211	33.6294	62.6189	12.2006	85.9778	18.9175	58.6241	145.348	9.64962	112.567
TCGA-AA-3821	0.0494996	0.00540855	16.3837	1.16432	0.00501849	19.6269	9.3682	3.08116	18.3209	43.7322	15.1552	0.976575	157	67.8944	3.43506	0.0210021	81.8214	11.945	92.2664	4.98412	15.8996	66.9448	33.4763	15.4797	2.04708	9.37122	13.2533	14.9558	0.117244	2.34442	0.798097	1.11677	3.57961	27.4208	2.90708	0.0229708	13.4208	0.0709385	9.70668	0.598938	5.57991	18.9522	5.93161	50.7969	10.6274	41.1799	51.8101	10.5707	34.7605
TCGA-A6-6651	0.0954975	0.0378307	20.8443	14.838	0.0211413	40.4957	8.41301	4.14365	41.5378	57.0468	18.1306	1.10423	144.948	62.5981	11.1689	0.0298835	71.606	9.53252	61.3244	10.44	37.3671	80.6479	36.2568	14.63	4.47478	10.024	12.2549	68.9363	0.163012	2.13724	0.605902	4.97593	4.25121	253.274	1.9509	0.148511	54.0258	0.11155	15.4024	1.58522	13.6427	113.271	6.70925	96.5562	13.5906	55.8415	40.1882	20.9244	53.0668
TCGA-AD-5900	0.0371663	0.00717658	15.797	2.4458	0.00538642	21.8103	6.69366	3.46585	37.0661	39.0728	23.1875	0.991482	183.257	76.8219	4.55131	0.0400976	53.466	14.5475	98.5484	4.94073	39.4548	54.4364	43.3925	19.6662	1.37402	18.2303	18.0472	23.3044	0.0871109	2.33651	0.761257	1.51527	2.79446	38.5162	5.39324	0.0263512	17.3375	0.0999455	10.8356	1.34615	5.71767	31.5467	6.16585	54.5892	20.5321	48.6833	65.713	10.3642	40.6895
TCGA-A6-2679	0.0488053	0.0634183	19.1181	12.5243	0.0127732	31.2045	8.38933	4.34996	49.2635	73.4106	27.8122	1.09837	254.645	88.884	9.37994	0.046983	72.9512	16.1157	103.449	19.9636	78.5909	103.517	147.413	28.0906	11.9165	27.2766	20.4967	41.667	0.160419	4.72503	0.766006	1.2626	3.29685	135.916	5.16082	0.131319	41.4799	0.160081	18.8448	3.19973	5.96695	31.9373	8.94758	116.3	38.2783	38.6963	86.6463	12.9301	75.6108
TCGA-AA-3837	0.0743385	0.0309373	39.3082	12.3061	0.0115977	26.8582	5.35309	4.76516	55.9458	114.709	25.8377	1.96203	232.879	93.8374	4.80509	0.048657	100.358	16.6166	111.854	12.7644	94.1776	111.062	88.1355	26.9911	9.88239	20.2273	24.6918	35.4221	0.182633	3.41424	0.87891	1.90887	4.73705	189.605	4.53184	0.09071	38.2467	0.154968	14.3869	1.9187	13.4684	43.2664	7.80549	105.064	27.0523	48.7018	102.562	16.0814	118.23
TCGA-AA-A00A	0.0728319	0.00861992	24.71	3.19844	0.00666326	19.0864	9.86068	3.83724	23.846	55.6687	19.8267	1.04726	157.524	72.2142	4.43447	0.0309566	56.2816	14.1059	104.949	6.76528	39.6571	70.2522	57.3458	20.3677	4.41247	15.4822	16.5738	23.3484	0.192333	4.3725	0.826514	0.889052	3.35397	53.9033	8.06083	0.0402999	15.773	0.164531	11.0144	1.38974	10.4889	20.3403	5.9099	54.8386	20.359	36.8589	65.106	10.3522	55.5732
TCGA-AA-A02K	0.207493	0.076569	41.3374	7.81379	0.017944	30.3252	5.38376	3.01476	41.253	137.994	28.4706	0.820544	252.482	103.717	7.38142	0.15609	158.091	17.1216	96.8683	11.0797	229.152	173.603	92.1252	25.114	18.2105	18.2812	25.4333	48.1787	0.34543	6.76127	1.10435	1.69612	4.2445	155.224	9.68195	0.0867947	32.0915	0.210031	23.1245	1.42955	27.5872	51.8894	12.5045	74.9029	26.6731	55.7499	106.785	16.1015	104.224
TCGA-AA-3971	0.125726	0.047838	47.0431	9.36508	0.0188912	30.5409	7.5707	5.91598	43.9859	121.521	21.2648	1.1174	170.877	67.173	9.00041	0.0831995	109.057	12.3482	73.5232	10.5572	184.947	138.502	79.8742	16.3563	17.3183	10.0468	29.5571	54.7647	0.375334	6.7839	0.791278	1.90349	5.12123	186.37	8.52773	0.167187	36.0529	0.176242	18.4092	1.50144	20.0618	58.0918	11.9736	102.116	20.1673	42.1661	102.951	13.5865	121.15
TCGA-5M-AAT4	0.0782583	0.0192777	22.8622	5.5461	0.00941654	19.2463	5.226	2.74539	41.9416	133.139	21.4976	1.0288	251.536	130.044	4.23227	0.0771244	133.869	18.2165	119.838	6.62151	239.308	121.338	90.2039	24.9671	9.64382	19.5257	21.5148	33.7982	0.170334	2.89459	1.02258	1.98418	5.01445	159.713	6.99233	0.0339373	23.8466	0.11035	13.4176	0.928567	13.4909	44.002	7.92237	76.4854	19.6429	68.6689	147.323	13.8908	123.657
TCGA-AA-A00E	0.0307281	0.00523557	8.02553	1.27968	0.00342939	20.7514	5.41858	3.78256	22.2486	34.4684	16.4059	0.546084	177.494	49.9894	5.6328	0.0228039	59.274	11.4607	88.0778	3.19914	26.169	62.5394	31.7932	12.1587	2.3198	8.00589	11.2763	24.8751	0.0623953	1.65357	0.6438	1.37831	2.42821	19.167	7.25937	0.0144089	10.9022	0.0381739	7.96627	1.06714	3.71861	20.906	6.12604	56.1588	11.5033	26.708	65.9718	11.3567	48.2231
TCGA-AA-3562	0.181765	0.0221185	49.3773	9.54712	0.00991779	25.988	7.92897	3.70086	35.9391	105.673	18.1505	1.0328	210.384	70.4404	7.99272	0.0536352	93.4262	12.5451	92.7908	11.1327	377.049	140.076	78.847	16.1246	13.7027	11.4485	22.3794	39.6163	0.342837	5.48992	0.783627	2.28682	3.83332	168.726	4.34217	0.0576426	31.3075	0.125812	16.4126	1.10207	28.8233	58.4374	8.55789	64.1148	16.3144	35.2346	150.823	10.8215	125.101
TCGA-D5-6932	0.0787688	0.0339159	32.67	3.45932	0.00970971	26.0482	4.38534	3.59128	30.07	67.4104	23.4374	0.769335	192.42	93.053	8.1373	0.0295076	66.6724	13.548	95.4784	7.26194	74.4885	120.828	55.0563	20.6795	4.61793	13.6223	18.1892	23.3399	0.117038	3.0523	0.842823	0.834879	3.75111	83.1025	2.40818	0.0332175	19.1199	0.101243	12.1722	1.16008	10.1988	25.8656	4.82206	113.738	19.5442	49.9488	85.6779	21.3292	76.0638
TCGA-AA-A01F	0.123868	0.056829	31.7981	11.9039	0.0129361	19.0344	5.26364	4.60366	48.8111	101.51	27.0292	0.789016	219.206	75.9261	6.37277	0.0678525	84.1209	13.62	80.3041	9.34058	105.096	190.197	87.6405	20.6885	11.1835	16.9053	16.5447	63.8586	0.171774	4.11371	0.92746	1.31932	4.22044	295.246	10.5998	0.0909004	31.401	0.194334	18.6069	1.39397	16.4436	47.4782	8.97011	114.992	29.1816	60.1214	101.687	11.184	94.0247
TCGA-AA-A01P	0.0369542	0.0174889	10.9138	4.04987	0.00934536	24.1198	8.38431	6.13392	46.2593	28.9051	22.3583	0.598894	158.244	56.5551	6.29345	0.0224134	41.7933	12.5914	100.688	7.56063	51.2076	73.31	59.6828	17.4072	2.46012	18.5078	23.4895	39.6568	0.131406	3.5342	0.713921	1.25928	3.04545	42.6289	2.13495	0.0825124	31.0148	0.135836	17.6501	2.42696	4.4805	40.0718	7.31279	70.3169	23.4382	39.7972	45.8976	10.3343	38.697
TCGA-AD-6888	0.221584	0.133567	72.2021	28.2752	0.0228455	19.5408	5.40982	5.40341	94.72	292.333	23.2483	3.97923	309.612	110.052	2.07292	0.165771	91.0767	18.807	109.679	20.5444	448.966	296.75	105.327	20.5041	27.3602	17.7792	23.6758	66.7454	0.403324	5.30698	0.964845	4.23698	7.27143	180.318	8.2386	0.0730839	54.7425	0.0836672	20.7768	2.42024	55.0609	101.71	20.8887	101.814	24.1797	41.2898	174.973	12.4897	172.446
TCGA-DM-A288	0.107646	0.00948561	54.9146	4.8207	0.0053302	26.6756	13.921	3.12029	39.1407	100.605	16.2762	0.762595	143.691	68.3632	5.80401	0.0566238	116.309	11.1403	76.8346	4.44586	298.335	136.06	104.653	13.9706	3.12079	9.07824	17.9952	35.6296	0.25434	5.33624	0.86894	0.60934	4.4419	64.395	12.1794	0.0149842	8.50572	0.166362	22.2984	0.505835	16.0348	36.6788	10.8319	90.6694	12.2463	43.8089	138.423	14.7428	71.4181
TCGA-G4-6310	0.236427	0.101212	139.483	28.2279	0.0324727	46.9143	7.8507	5.28408	64.4572	150.07	25.0409	3.07267	206.093	99.0372	13.2723	0.0667655	157.48	10.6622	74.7085	17.5902	222.605	206.557	62.1567	18.9056	14.0488	8.81822	31.8338	100.166	0.366371	4.91159	0.778283	5.38604	5.80255	781.628	6.25275	0.166261	56.346	0.176998	29.1573	0.679066	33.5766	230.944	12.8593	123.362	16.6462	81.4792	64.3526	24.1762	119.807
TCGA-AY-5543	0.0918646	0.0411111	28.1278	4.70306	0.010012	29.7433	5.93846	4.58089	38.2804	89.0615	25.7528	0.935094	169.058	77.3389	7.74485	0.0689573	145.341	14.6409	103.568	6.27464	170.811	148.611	71.1881	20.7613	6.40515	11.6873	25.5726	59.6783	0.1901	7.44811	0.850695	1.2931	3.9395	53.225	8.0351	0.0493851	12.4077	0.134582	16.0931	1.4002	12.8754	29.0925	13.0608	103.344	21.7022	52.5793	138.576	13.8487	78.1975
TCGA-AA-3976	0.0864541	0.0190025	36.9711	3.28102	0.00699466	44.0947	4.49398	4.11156	26.6397	81.361	19.6978	0.621955	183.264	67.493	9.72581	0.0495908	118.626	11.9058	95.2682	4.85462	134.326	102.908	80.5865	19.0135	14.4258	8.48076	22.1529	26.3406	0.137138	4.52881	0.76091	0.899677	3.44647	50.42	7.24295	0.040593	19.4057	0.0842733	12.3423	0.501891	13.3701	28.7908	8.22422	59.5117	13.6557	54.3912	155.544	19.0423	85.177
TCGA-AA-3495	0.192183	0.0587539	57.3865	13.7257	0.0212761	24.7528	10.6253	6.06121	43.513	136.397	22.5461	1.7552	169.527	62.3023	7.07888	0.101936	151.088	11.8447	75.3697	14.8558	283.507	239.566	87.0278	18.4491	13.7902	9.17522	38.9488	83.1852	0.427338	10.619	0.829161	3.00516	3.96279	334.127	9.5147	0.186041	33.933	0.160073	19.0793	0.765486	27.3741	84.557	17.2904	73.0923	21.4661	49.1626	160.521	8.7545	129.469
TCGA-D5-5539	0.118568	0.0185574	12.804	3.11599	0.00749926	24.168	23.2076	3.5105	32.8791	49.2962	20.3363	0.955882	172.45	81.1693	4.26495	0.0260826	122.612	13.4959	79.9847	7.41739	59.7071	150.804	36.1939	17.8535	4.55282	16.2553	10.8021	33.3737	0.143874	2.9998	0.80731	1.56799	4.35831	159.161	4.05356	0.0386721	24.3206	0.111127	15.5999	1.56149	10.9177	50.6475	6.20257	90.4636	19.6159	52.4117	79.5586	12.0206	53.353
TCGA-CA-5256	0.0966441	0.0124405	21.6681	5.12585	0.00567805	23.0447	13.8805	3.19619	16.0963	90.9429	22.8454	0.611329	165.95	78.0451	6.07751	0.0478105	109.884	13.142	109.218	5.61568	158.727	109.181	73.722	32.5329	8.62644	11.8955	15.8096	30.8314	0.099829	3.9896	0.673284	2.35033	2.88138	71.0606	2.52685	0.0311092	25.4734	0.0519694	9.87129	0.500162	13.3514	26.4005	12.5037	50.4647	18.2074	51.8812	81.8107	9.11251	115.067
TCGA-G4-6627	0.0702508	0.0453871	26.2742	12.1646	0.0184047	28.1576	7.31427	5.63188	48.0851	77.5112	23.0532	1.30455	145.034	59.3917	7.5172	0.0512672	118.537	11.1508	73.3826	9.41951	57.3611	115.388	56.8943	17.1828	6.81673	11.1267	28.3008	76.2533	0.208097	5.25198	0.790714	1.52746	3.67799	170.078	4.60632	0.154182	32.1039	0.136369	20.9553	2.09943	12.1675	57.9649	11.1774	98.7613	24.7446	53.1231	71.1589	14.7726	61.7852
TCGA-AA-3819	0.0799707	0.0219697	27.1128	4.91068	0.0105587	30.6491	6.46487	4.95	32.3721	99.469	26.0437	1.25659	209.335	93.7441	8.60397	0.0704415	101.959	15.6266	94.5871	7.96394	56.7133	105.984	62.9351	23.2182	8.7267	14.6376	22.0784	38.238	0.216116	4.32912	0.867608	1.27523	4.50858	74.4384	7.76816	0.0676137	24.4045	0.128255	13.322	1.16078	13.821	32.0825	8.44413	83.1848	20.576	48.5791	92.7357	15.5966	95.9762
TCGA-A6-2686	0.0531236	0.0132534	8.74055	4.38024	0.00858926	27.2561	8.1825	2.1375	13.6367	78.9938	18.8092	0.707044	123.728	72.9237	4.771	0.0334658	99.0879	12.9479	86.733	6.48071	65.9212	82.8194	56.3588	19.0447	5.83409	13.8772	12.3064	35.762	0.140513	2.96731	0.577801	2.4114	3.16474	52.958	2.2237	0.0427777	18.3091	0.0596645	8.09508	1.58542	8.90118	32.6941	13.4163	58.1971	22.7235	40.8194	68.1215	11.4284	79.6869
TCGA-AA-3833	0.113189	0.0234699	43.4861	9.10558	0.00970755	30.7151	19.988	6.04665	62.1412	86.4605	26.6029	1.28468	196.162	61.6651	7.24357	0.0411737	95.2374	12.993	103.943	13.1118	47.2452	87.8185	95.2373	21.5497	7.65682	17.9897	28.6348	56.1047	0.197615	3.48391	0.720172	1.29259	4.29239	112.719	3.34112	0.120542	35.6861	0.172028	21.9683	2.03961	18.9548	66.6588	10.5397	124.378	26.4424	41.6511	116.984	12.6901	96.6343
TCGA-AA-3530	0.0574123	0.0165777	16.76	2.29976	0.00955707	24.2079	3.99119	3.38379	26.8782	58.8243	18.7951	1.05936	146.888	76.6343	5.59888	0.0447691	77.9408	12.4067	75.517	5.01845	37.0086	115.079	54.3526	16.8075	6.63382	7.9277	19.328	27.3046	0.198127	5.04386	0.827755	1.50173	3.76947	98.8448	5.78637	0.046075	18.1951	0.121575	9.2486	0.69342	9.3516	24.8599	7.60598	74.8604	13.0218	49.5513	99.0624	11.0125	53.5871
TCGA-AA-3851	0.0714708	0.0593707	18.6451	5.96273	0.0207766	31.622	17.4554	5.20076	47.2591	81.0272	30.9659	1.87371	216.236	89.2222	6.85058	0.0642054	163.91	15.7939	97.6014	17.4484	173.128	170.576	89.779	24.7425	18.7505	22.1888	35.173	58.4719	0.264239	6.1447	0.811429	2.47065	7.26024	222.687	5.45043	0.168981	57.9704	0.111177	23.5673	1.77386	9.29223	57.0078	16.6815	94.4513	27.7171	49.5979	176.954	11.68	81.4761
TCGA-DM-A1D0	0.160153	0.116578	44.3068	7.39943	0.0210046	20.9134	4.58365	5.11198	46.4005	119.366	40.0173	0.89432	237.604	121.916	2.76638	0.0732604	158.472	18.3419	98.2804	7.85467	178.109	163.001	66.2954	28.323	8.99129	25.2202	22.0289	61.2435	0.270864	4.71391	0.965487	2.7233	5.87024	153.713	4.88454	0.0825289	38.5305	0.121626	20.8331	1.06548	34.0701	63.6492	16.496	90.2206	31.3697	72.5184	131.318	11.8352	78.2073
TCGA-F4-6855	0.0989389	0.0177582	22.6363	5.58487	0.0103623	29.7581	10.5062	3.90641	37.1571	55.8348	19.5479	1.2939	163.161	91.6184	6.02806	0.0168419	82.982	12.1236	85.8799	9.23323	26.0435	169.604	40.9995	17.5946	5.16288	14.2673	13.8149	33.2277	0.112348	2.37285	0.724601	2.03351	4.58377	285.007	3.07994	0.0462799	26.0817	0.0708928	13.6611	0.907567	14.0175	51.3072	4.97102	94.1289	15.0252	70.947	75.8732	18.9328	65.7473
TCGA-NH-A8F8	0.148895	0.0269536	38.3904	9.76933	0.0151725	33.36	2.72335	3.68325	34.2715	97.8416	23.8431	1.40544	186.33	88.7552	12.0819	0.0560469	115.505	13.4164	82.3709	8.99654	98.2965	131.942	69.8591	21.5929	12.8034	16.2427	25.121	37.8397	0.220878	4.38531	0.908537	0.725692	4.0121	144.945	8.41283	0.0618904	28.0802	0.147993	17.3884	1.18861	23.6124	55.0846	8.27202	98.8696	23.8454	57.1382	79.8571	22.5773	74.9523
TCGA-AZ-4313	0.0305254	0.00602098	8.90509	2.82166	0.00238716	18.6648	10.7408	3.4522	27.1067	46.2727	24.4632	0.781882	277.086	82.4045	5.13807	0.0273729	49.9959	16.6769	146.972	6.35864	42.7758	59.4968	92.8603	29.3949	2.1272	25.2859	17.6436	14.8436	0.111447	2.39325	0.712866	1.16344	2.95626	31.5501	4.58659	0.0201412	23.2721	0.0835596	9.99616	1.88094	3.52745	18.8253	5.99158	51.4616	26.1408	37.7392	94.5091	7.21178	64.9237
TCGA-A6-6140	0.292182	0.0972951	91.4717	19.1265	0.0416266	30.3774	3.25546	6.97602	67.0301	248.875	22.4903	1.38804	269.281	106.208	12.2851	0.215489	195.659	15.4494	81.0674	6.134	777.547	261.954	81.9336	16.3808	34.7907	13.2259	33.4839	96.259	1.05704	9.47371	1.09656	2.66429	5.2878	253.65	20.2969	0.246308	21.8895	0.315336	19.6688	1.66901	71.2895	91.7636	10.7271	91.9592	17.4765	54.0761	154.074	16.9111	223.401
TCGA-CM-5349	0.0905923	0.0373743	30.0229	7.37748	0.0176599	42.0625	12.5491	4.80299	29.2028	77.5539	23.279	1.08954	188.932	91.7205	9.73361	0.0489506	83.2576	13.3031	76.3006	5.91358	51.0195	91.3513	55.9506	22.1747	6.19848	18.0688	23.3298	43.9356	0.255705	5.17961	0.776124	2.50427	3.90154	105.386	5.19051	0.085049	28.9113	0.144538	13.3656	0.880548	13.581	39.4825	10.6725	77.3363	17.1984	66.0254	71.3496	19.4493	61.3137
TCGA-G4-6299	0.123189	0.0101945	25.2465	2.4199	0.00869507	25.7968	15.8886	3.14518	44.6665	70.3985	12.4557	0.602149	197.217	82.6374	5.98098	0.0213554	113.492	14.1879	101.131	4.41948	103.032	106.818	62.8275	16.6179	3.49215	12.6459	15.4927	21.4986	0.133741	2.31364	0.768644	0.574988	3.02212	121.172	5.13268	0.0296985	25.1725	0.103222	18.2578	0.899141	14.4213	71.7609	5.54029	95.6397	10.8554	48.4292	98.2117	22.0126	41.2175
TCGA-A6-5666	0.0592412	0.0203756	19.4784	3.06652	0.0113944	26.1636	8.24904	3.71108	37.901	108.232	20.2694	1.78135	174.009	99.4822	5.48937	0.097875	117.279	15.1804	104.035	6.1073	175.498	97.8369	54.6086	28.9704	7.55989	10.0137	30.9944	17.5305	0.22616	6.64904	0.847725	1.66862	3.37221	56.1429	9.03736	0.0635465	24.0967	0.119542	11.9299	0.375221	13.1086	23.2877	10.3377	72.1597	12.737	63.3434	110.171	12.3805	85.6267
TCGA-G4-6303	0.807283	0.0912332	217.398	16.2257	0.0560074	19.922	8.13579	5.52791	74.885	223.023	20.1005	2.04017	187.09	114.179	5.19022	0.0967082	215.234	14.4181	80.2987	10.2137	512.184	387.181	74.8199	17.6142	30.7251	14.2308	20.5768	80.6834	0.470092	4.1186	1.04251	1.82771	4.66965	347.892	7.41008	0.27068	26.79	0.195227	20.0139	1.25093	168.01	137.613	6.73155	100.382	16.9539	66.7778	139.367	15.0388	197.538
TCGA-AA-3552	0.116435	0.0823711	28.6696	12.1833	0.020223	27.2121	10.2855	4.94909	42.8576	84.1392	25.4101	1.69517	213.958	74.8864	7.47339	0.0644518	122.607	14.3203	82.8867	18.5554	128.901	85.5796	70.9168	16.016	15.4115	18.0623	24.8269	70.7881	0.326011	5.94822	0.830458	2.4853	4.66117	161.889	5.31988	0.133369	43.3796	0.125693	14.9197	2.61597	15.8695	52.5672	14.2104	70.3812	31.045	38.3539	96.0433	13.1823	104.378
TCGA-CA-6717	0.0596379	0.00629487	11.9429	2.71466	0.00551614	21.8049	7.62184	3.19298	17.8755	33.325	14.6573	0.709674	122.548	48.8377	3.60882	0.0185735	60.7394	8.9814	62.2024	3.99712	22.9388	64.6101	23.0399	12.2327	1.1737	5.93366	9.62414	20.0496	0.0980567	2.20041	0.610378	2.98674	3.4807	83.07	1.75426	0.0253555	18.4109	0.0659522	8.36134	0.716536	9.18245	37.3993	5.64153	49.5397	9.02369	33.5887	56.0422	9.96661	34.7038
TCGA-AM-5820	0.193406	0.0342129	38.322	8.16988	0.0108258	22.6909	6.37918	6.14058	33.3085	190.566	21.6699	2.14046	182.464	78.5917	5.47045	0.0889471	140.377	13.5997	109.345	10.3524	60.8346	239.849	60.5955	23.6394	10.5364	9.09059	47.5456	76.4305	0.361526	9.68544	0.824365	1.96032	5.88087	113.723	11.0256	0.0611528	32.2501	0.0914387	15.2581	0.814534	52.0028	73.6197	10.9386	64.5753	12.9758	58.9283	217.235	13.0867	129.387
TCGA-CA-5254	0.087709	0.031545	19.9155	5.77579	0.0130244	36.6989	28.7963	4.8113	75.7907	90.9821	28.1268	1.93296	215.735	91.9836	5.45073	0.066359	132.79	17.6261	100.954	11.4284	37.6876	117.238	66.2454	28.9198	17.2286	21.417	26.8777	34.6073	0.24142	2.57165	0.907919	3.16106	7.6836	68.5715	10.9003	0.0793991	38.1168	0.160078	21.6226	1.55398	16.4332	59.2527	6.70189	145.174	25.7429	58.2265	73.4275	19.2569	80.819
TCGA-G4-6293	0.0644855	0.0164684	16.6196	4.57537	0.00906505	14.7842	2.98009	3.67605	35.1841	58.7369	22.1761	0.904876	160.305	64.5888	3.40039	0.0335459	53.029	12.8167	81.864	5.14029	33.845	75.9255	40.9144	17.6578	3.65937	13.5173	11.4055	33.8727	0.165296	3.00553	0.839604	0.846927	2.88928	99.8288	4.25293	0.0631925	20.9659	0.0973734	12.4272	2.09882	9.63621	25.7965	5.63058	65.4539	21.1354	40.5981	73.4714	7.27624	52.1446
TCGA-D5-6898	0.538669	0.0813439	79.182	21.1853	0.0492203	26.7237	4.9142	7.06675	43.0102	209.77	15.7199	1.97031	187.301	79.0625	8.5289	0.0854626	167.642	12.9896	83.8869	10.6122	443.625	408.539	61.5775	14.4612	43.5652	10.3228	31.8089	105.539	0.401235	7.28951	0.826006	4.16337	6.69517	562.261	6.79755	0.258156	53.5569	0.182661	18.3771	1.06352	126.283	155.643	9.14731	77.3896	14.0946	63.5355	231.85	16.8193	186.906
TCGA-AA-3506	0.0434721	0.0222388	15.1117	4.78711	0.010473	30.575	4.27343	4.09937	41.2714	64.3599	22.0032	2.02538	247.395	85.626	11.0545	0.0743475	54.6099	17.3813	122.049	13.2085	26.724	75.44	73.0479	23.2194	4.88225	23.4334	27.0484	28.3449	0.23556	5.26409	0.835558	1.18015	4.1635	67.2609	8.44583	0.102595	30.1748	0.125312	9.23169	2.97975	7.29192	19.1186	7.20591	76.5551	24.6808	29.7143	119.168	12.981	83.9445
TCGA-D5-6930	0.0302345	0.00725872	8.86516	2.35271	0.00377534	17.7151	9.74297	3.52713	27.6108	27.9173	17.6642	0.789645	168.052	50.5775	4.08873	0.0171831	48.0805	11.0382	94.0119	5.30329	25.9275	55.4665	33.8397	14.0984	1.45203	9.37256	12.9674	17.0295	0.0985821	2.12008	0.685899	1.29492	2.32337	51.3443	2.40191	0.0248395	17.2505	0.0727252	9.37182	1.20011	3.67356	21.2072	3.82132	57.7313	13.1808	30.6652	59.1305	8.81897	38.7245
TCGA-A6-5667	0.343869	0.149406	90.3964	43.6207	0.0453898	23.3716	3.55387	7.15152	86.9259	312.983	21.2498	2.01386	262.623	110.464	7.32421	0.158527	200.638	14.6226	96.9155	11.841	809.106	370.135	75.6116	20.8652	34.4589	16.2415	34.2843	130.117	0.613073	5.83957	0.957617	4.13637	7.19323	792.83	7.51607	0.254933	48.7215	0.26662	30.9736	0.983245	93.2082	169.4	10.9337	114.488	16.8129	90.8211	181.765	17.6663	206.96
TCGA-F4-6461	0.190284	0.0265856	56.9778	6.49626	0.0112269	38.353	11.0129	4.35934	50.4566	43.1231	18.6122	1.23527	156.275	61.9853	7.16164	0.0220518	63.5263	11.3884	63.2764	8.40569	55.148	105.96	50.0162	12.4301	4.74331	12.8627	15.0729	36.7478	0.191879	3.55042	0.721305	1.20941	4.00621	252.112	4.29345	0.0814533	30.6653	0.203469	16.8867	1.40683	19.8736	66.7692	6.68744	95.3139	12.8649	45.3263	99.6755	18.4877	57.0455
TCGA-F4-6460	0.153867	0.0481094	46.2014	8.78314	0.0155859	31.6946	4.52572	3.88861	33.4568	73.7187	21.0832	0.965326	194.15	91.9039	6.86213	0.0417281	56.5099	12.7654	76.0995	8.48514	119.065	139.413	47.9749	17.5692	6.18702	16.729	8.85397	32.9709	0.168185	2.60706	0.814709	1.79004	4.87922	161.778	3.69269	0.0668245	25.8445	0.0866063	17.5487	1.78824	17.2096	58.3707	8.21494	68.4863	17.2325	52.5306	46.2016	20.8179	61.2216
TCGA-G4-6628	0.0130799	0.00231923	4.21419	0.70042	0.00305967	12.8756	5.34469	3.08896	13.5772	21.0346	14.8665	0.258752	163.123	77.2003	4.43756	0.0176918	22.1597	14.0914	104.65	1.61027	26.3728	44.953	20.499	14.4766	0.58867	11.6126	14.7556	13.69	0.0695394	1.97215	0.66084	0.80834	1.93369	17.4546	3.89897	0.0109545	11.9897	0.0307401	5.97002	1.2648	1.64356	11.6557	4.94649	37.7001	10.3112	34.6346	42.1154	7.12563	19.7845
TCGA-AY-6196	0.0771295	0.0207642	17.1625	7.53959	0.012667	33.4914	8.69387	3.73265	15.8916	24.8137	9.65205	0.61865	77.1703	33.7063	9.22178	0.0205561	44.6184	6.25959	32.6695	8.87433	6.07853	87.611	14.6391	6.4968	3.44576	5.65267	5.60419	34.9006	0.114256	1.69457	0.420291	3.65995	4.25922	197.822	0.606035	0.0806661	50.8317	0.0563145	11.1953	3.77352	8.2976	111.672	5.90771	72.8059	12.4811	25.4466	38.4937	17.6907	33.0365
TCGA-AA-3688	0.140144	0.0300164	34.8105	5.96188	0.0130463	28.9268	4.92208	3.81848	40.3908	91.7074	20.7494	0.865072	218.247	87.2983	8.66411	0.08827	135.771	14.7123	89.9735	7.50108	386.367	194.81	60.4617	18.7634	16.3132	12.9299	19.1713	45.9063	0.225065	4.6041	0.836413	2.82771	4.49908	118.948	9.42254	0.0758423	25.3592	0.108321	14.3992	1.28161	24.534	47.9694	8.26518	67.3588	16.0651	42.0806	104.591	13.6444	105.884
TCGA-AA-3560	0.0824941	0.0458819	20.3277	8.71661	0.0144865	37.4529	22.3994	7.60916	55.3964	84.5461	31.1818	1.90177	244.092	84.2608	11.2722	0.0851661	76.5994	15.9831	100.016	13.718	164.934	215.752	69.3939	24.7993	11.6297	19.5354	36.6589	49.8626	0.225811	7.23373	0.810547	2.72163	5.27782	395.306	14.669	0.127604	51.9497	0.19673	18.4865	1.82385	11.1078	55.6273	8.79418	78.2587	30.7619	57.4138	171.845	12.761	149.914
TCGA-CM-5341	0.116724	0.0333345	24.8906	4.47728	0.0131583	39.8145	48.2123	5.97692	18.7466	70.1883	17.5754	1.20802	122.257	61.2437	8.9261	0.0435137	186.524	11.3682	84.7068	11.0211	258.846	164.915	118.725	26.3196	15.06	10.8385	40.4438	59.3299	0.158024	10.9021	0.561321	2.71723	3.00576	150.449	2.9703	0.0978576	47.6595	0.0749053	17.3541	0.52213	12.1739	66.654	29.4152	66.994	17.3325	50.4328	192.65	11.4533	71.9738
TCGA-CK-4951	0.0508153	0.017452	15.8513	6.43821	0.0111463	29.2106	10.3112	7.96571	44.7002	43.3344	20.3802	1.17372	187.345	61.1781	8.16097	0.0305852	64.7914	12.5321	110.357	9.29341	73.7945	95.4242	76.7695	19.1403	5.64987	14.6358	36.6353	57.5517	0.167158	5.1598	0.753958	2.52227	3.41611	109.578	5.72452	0.0979558	36.8732	0.116433	17.6503	1.77378	7.89215	55.2866	10.8506	79.6081	19.1845	39.9	99.0817	12.1155	57.1792
TCGA-AA-3548	0.0830863	0.0582401	32.9698	9.1004	0.0139003	35.0946	11.4212	5.58947	46.7033	95.3545	28.052	1.159	234.39	88.5121	8.42095	0.0579669	122.678	16.6628	110.555	15.2804	172.521	132.685	87.4752	23.8489	10.8624	23.1673	22.2438	44.8362	0.228775	4.78171	0.781985	1.65137	5.11425	104.291	6.41112	0.123527	39.1252	0.121704	20.2953	2.40293	10.8906	46.9128	11.4505	95.0829	29.2773	40.7795	93.1126	15.7444	100.24
TCGA-AA-A01X	0.210774	0.0653486	41.2677	18.495	0.0223372	37.9307	13.3225	6.42823	85.9984	140.753	21.8438	3.37476	266.693	103.485	10.2764	0.148935	83.986	17.6555	96.3038	37.6244	92.4806	158.257	134.374	19.2705	17.1808	20.8213	22.806	37.8127	0.247925	5.39384	0.910713	1.07729	5.61205	216.551	24.6172	0.201409	47.1535	0.157948	26.3497	2.69362	30.265	61.4318	8.2666	117.213	29.6428	39.2921	121.626	28.3668	104.981
TCGA-QG-A5YX	0.105394	0.0140158	24.7239	5.23662	0.00978744	10.1673	10.3413	3.40121	38.2784	116.54	21.1415	1.13552	187.16	80.4149	2.62287	0.0829932	155.789	15.3304	96.4813	6.33388	162.619	122.39	42.7072	19.4749	5.485	12.1469	25.8768	42.4591	0.221644	4.78994	0.968515	2.29155	6.86612	95.9232	9.81963	0.0532899	26.7713	0.12362	13.7238	1.01967	16.4385	49.2302	10.9296	85.3505	18.9453	42.7215	116.91	7.06839	111.865
TCGA-G4-6306	0.105637	0.0841991	39.9462	7.92288	0.0285399	29.1159	2.80288	5.02251	61.0313	134.433	26.7543	1.2157	264.337	103.076	8.34024	0.179124	144.474	17.5296	93.9732	10.6395	263.656	149.789	80.4927	28.9699	20.6851	23.4833	39.5818	51.8961	0.49726	9.798	1.08663	1.159	4.45094	113.408	15.8132	0.185	28.0908	0.273127	20.2591	2.34063	17.6053	35.0719	11.5447	91.4368	37.6886	44.8365	193.909	15.6993	90.1616
TCGA-AY-4071	0.107355	0.0785064	43.2835	18.4859	0.0214565	29.6911	4.95677	5.47739	58.4205	115.206	23.9542	1.31123	179.154	69.356	12.8644	0.0706367	116.857	13.1346	77.9675	13.2537	155.901	130.216	93.3395	18.9213	16.7466	16.9939	27.8291	92.0527	0.312371	6.82576	0.807974	1.74178	4.17328	216.363	10.7666	0.212605	35.7362	0.228482	22.1957	2.60542	17.1713	56.2238	15.4054	114.179	30.723	47.4034	87.7004	13.8033	96.2894
TCGA-AA-3655	0.0752496	0.0248786	20.4399	6.67377	0.010881	27.2764	9.54061	4.60938	48.8779	83.3865	19.4533	1.32841	230.29	73.3577	4.54998	0.0700139	64.7927	14.4011	103.465	8.20173	206.032	132.391	67.0231	15.2098	10.536	10.15	33.2733	43.581	0.308034	6.65605	0.980488	2.7735	5.0676	169.657	6.30151	0.0973827	29.6983	0.14875	14.9622	1.38438	12.5996	56.3994	8.91973	64.3792	14.8951	45.2816	137.837	13.0851	120.536
TCGA-D5-5540	0.0473069	0.0051666	11.8867	1.21581	0.00371797	43.08	4.55453	2.97777	10.1199	70.9767	19.7071	0.692294	182.967	98.3349	9.09034	0.0431967	171.379	12.0364	97.1204	3.6503	167.751	101.596	84.5157	23.322	4.97475	6.2029	24.7185	13.4526	0.0956838	3.54072	0.712513	1.29235	2.42567	48.3962	1.98846	0.0149539	14.0533	0.0310799	11.33	0.0508828	5.1158	17.5537	11.1362	55.9194	6.32489	66.3752	87.3369	17.1789	58.8651
TCGA-A6-6137	0.112601	0.0243997	30.9341	5.96856	0.0132882	18.5694	4.54584	4.12885	35.2849	88.4496	21.5089	1.41517	168.969	77.6561	3.81416	0.0612068	92.2786	13.64	69.5706	6.99361	139.371	121.694	38.7447	16.4922	7.27289	13.6242	14.2578	45.8483	0.37472	4.52449	0.930862	2.3995	5.42773	150.471	4.63669	0.072404	21.5594	0.170568	13.3895	1.83047	24.0313	44.5102	8.83076	73.2294	20.3931	41.2724	92.5787	10.4862	82.1518
TCGA-AU-6004	0.0315935	0.00923085	10.537	2.04528	0.00746711	17.8415	5.09276	3.28786	24.2397	29.948	19.5978	0.754696	160.638	65.3144	4.00065	0.0269138	48.1893	13.2953	87.9906	4.56194	36.0165	63.484	37.801	13.584	2.38447	14.9991	17.5598	32.421	0.14	2.89261	0.843677	1.15232	3.53663	43.3495	4.6829	0.0356523	14.7867	0.116522	10.0541	1.57095	4.53067	30.5216	6.59088	67.7589	17.1975	40.7762	47.1815	10.5077	41.1555
TCGA-AZ-4614	0.0899185	0.0162493	18.0083	3.63267	0.00833308	33.6823	15.5499	3.65602	53.8484	99.9416	27.4423	1.0092	299.052	145.647	8.60593	0.0756674	93.1652	20.3983	128.012	7.50583	392.68	142.377	113.492	30.541	7.85856	31.2244	31.1109	45.2073	0.227443	5.8707	0.879024	1.48686	5.18976	104.787	8.91536	0.0258437	32.8373	0.138596	17.7008	1.16919	10.1061	61.6846	9.22437	89.4874	22.9976	60.3234	144.879	17.1466	84.6471
TCGA-AA-3977	0.0789986	0.00480405	11.8013	2.06393	0.00458994	16.6676	12.8608	3.20849	15.5808	52.8518	17.6541	0.790634	150.449	54.811	3.58753	0.0403993	85.1025	11.2608	95.1588	4.57082	53.3446	72.4063	36.7508	19.7758	3.29292	10.2192	16.7942	23.0875	0.122869	4.07578	0.728038	1.92358	3.09874	51.5091	3.78603	0.0265769	15.0761	0.0604199	7.09187	0.430987	10.9883	29.0365	8.41958	37.6789	12.5155	42.7663	87.769	6.44755	55.7381
TCGA-CM-6161	0.100104	0.007573	20.966	4.46375	0.00649094	13.1505	1.9497	2.99647	11.8387	71.9733	15.1107	0.668317	152.073	76.5308	3.79104	0.0393566	70.3255	12.325	83.3103	2.72351	61.467	77.1442	18.4013	16.1913	2.40162	7.07989	7.70776	25.6864	0.158793	2.59191	0.840251	0.894878	2.85144	107.952	4.33222	0.0268382	12.9034	0.0485475	6.08094	0.549225	20.0595	23.8859	3.32333	43.727	8.39102	51.5974	53.1824	10.5948	75.9586
TCGA-AA-A02E	0.0965694	0.0230814	20.43	2.87356	0.00696692	25.588	4.51251	3.60951	26.7341	44.7253	17.2332	0.683448	197.813	73.1434	5.66917	0.0310525	60.4158	13.8589	88.1632	4.42561	190.785	84.556	63.0917	14.1606	4.76878	14.003	14.6003	34.2316	0.139225	3.14799	0.91865	0.443087	2.817	63.2081	6.23011	0.0280725	18.2473	0.090843	13.613	1.44463	11.0398	32.6511	6.93422	65.1356	18.0042	37.5661	79.5476	17.2036	51.9174
TCGA-AA-3510	0.057591	0.0130978	14.6327	4.30129	0.00607835	22.0866	12.2488	4.28304	23.4916	48.7336	18.7751	1.02867	183.711	68.6071	5.82753	0.0514545	74.2733	14.4144	103.637	7.19035	48.2651	78.9038	57.5634	20.8489	2.99855	17.07	19.1301	22.7906	0.154489	4.73314	0.769127	1.43167	3.68	63.0595	8.14253	0.0422701	19.4835	0.1082	9.7239	1.44338	7.44432	21.589	7.5044	61.0733	20.014	37.6672	102.275	10.0737	64.1912
TCGA-AY-6386	0.0869727	0.0104844	19.8041	3.32708	0.00481193	13.6388	7.05168	4.73737	38.5681	72.9232	19.6848	0.842795	177.768	53.2754	2.32642	0.0361923	60.5009	12.9416	97.5068	4.65979	72.9604	91.7269	49.8246	14.1434	3.18955	12.11	11.2342	29.9627	0.15283	3.03327	0.833786	1.16005	4.5212	48.9379	4.09421	0.0262875	17.6357	0.102565	13.5226	1.75323	12.5331	24.0469	6.85826	68.7456	16.5852	34.2337	170.895	6.61088	85.5732
TCGA-AA-3555	0.0714012	0.00440335	16.4325	1.33018	0.00320031	18.8293	7.89795	3.34731	29.8176	31.4602	14.8187	0.876528	199.634	63.4683	3.09957	0.0150634	76.7302	12.1954	94.7733	2.74272	54.4972	72.9386	27.5098	13.155	1.8355	8.65083	14.3169	21.3422	0.0796269	1.757	0.766706	1.57829	5.54863	36.6791	2.30972	0.0117269	20.2681	0.0466041	7.70121	0.493711	9.31099	31.3478	4.14524	48.3391	7.99642	42.7644	111.564	9.8406	73.0621
TCGA-CK-5913	0.0558035	0.00585601	11.6409	1.64136	0.00450413	12.3086	4.78877	2.73048	22.4494	32.5123	21.4135	0.76372	165.439	58.9341	2.39381	0.0178231	40.8891	13.596	102.425	3.48545	36.9431	63.1463	30.1993	14.7758	2.14461	14.23	13.9391	32.1486	0.102001	2.26397	0.84347	1.04497	3.15237	44.1247	2.71308	0.0223667	9.16972	0.112954	9.54075	1.04982	7.59702	27.3662	5.55696	68.4051	14.8702	44.4038	61.1428	6.62965	46.7814
TCGA-AA-A00L	0.0866276	0.0205957	26.611	4.61076	0.0103936	17.6751	3.98219	3.61552	48.5545	96.9255	24.5296	1.34455	221.913	92.9993	5.38769	0.082663	87.9301	15.7913	109.205	8.05033	156.692	122.877	73.6526	22.2341	5.85756	15.0726	28.9606	36.9339	0.301805	5.30079	0.951781	1.51968	3.7629	135.398	7.50009	0.0578173	19.5936	0.145213	12.5621	1.35093	16.5673	37.2904	8.32626	87.4481	20.9062	45.0708	122.297	11.4956	86.8739
TCGA-AA-3980	0.0932642	0.0152914	18.8616	2.85899	0.00862018	14.9345	5.05565	2.68693	20.5104	54.9669	18.2896	0.604696	142.867	61.0113	3.17024	0.0462338	88.5295	12.2594	79.1756	5.24627	139.802	90.9154	50.8332	16.9071	4.04406	12.972	14.6453	40.0688	0.201465	3.62913	0.7849	1.57578	3.01385	93.3724	3.0927	0.0459765	15.2512	0.105173	13.8482	0.670825	10.2364	27.5025	11.8351	45.2666	12.7252	48.6283	66.1902	6.27683	54.7726
TCGA-CK-5916	0.0605871	0.00455663	13.9884	1.98234	0.00454443	15.2148	5.64124	2.9357	22.8203	35.8982	15.4392	0.572109	144.765	50.6373	2.80805	0.0185876	28.9734	10.5775	88.3072	2.95933	44.1437	63.2048	28.3522	11.9774	0.751397	7.53543	7.91526	17.4225	0.0947108	2.00409	0.679672	1.00805	3.01286	55.1956	2.29031	0.0206771	8.67561	0.0802091	8.37159	0.721152	9.32427	34.3166	4.15445	65.5836	7.5835	39.1581	48.6989	8.43393	41.8673
TCGA-D5-6541	0.196027	0.0290393	30.1139	7.97075	0.0145573	24.5853	18.2333	6.24095	28.8926	63.7542	26.1355	1.0151	138.55	60.894	6.61328	0.0357912	84.2594	11.637	78.4955	11.1923	87.2906	140.563	60.5679	22.0051	6.61063	14.4285	27.5835	46.6204	0.294365	7.85927	0.791341	2.4422	3.81626	217.612	5.20148	0.0785217	41.6299	0.171086	15.299	1.28842	27.2143	66.5444	9.00939	75.123	26.871	51.8253	138.854	12.702	78.4739
TCGA-A6-6649	0.106226	0.0108012	24.42	3.19192	0.010182	26.3443	8.05972	5.7477	48.3827	58.2715	13.345	0.839976	177.336	60.3123	4.27087	0.0389148	69.2481	11.4948	71.4604	5.22098	80.1855	112.148	31.1147	10.0621	4.11052	7.82905	16.5559	35.4484	0.161931	2.85982	0.775779	1.13859	6.46956	76.9149	9.02723	0.0482069	28.2159	0.115726	16.2109	1.47623	14.2782	73.3206	4.73703	79.3146	11.4034	34.8254	108.691	17.8294	39.1647
TCGA-AA-3869	0.230773	0.0779308	35.9382	9.46621	0.0222336	24.7964	13.6765	6.59605	53.9176	87.4508	24.932	1.67829	192.018	69.5674	4.02477	0.0652492	147.819	13.7975	77.6227	17.0197	167.063	242.905	74.0271	16.5211	16.3932	16.988	14.8881	92.8339	0.303545	4.34416	0.839103	2.48632	6.88529	149.942	7.79641	0.109058	36.1894	0.114605	23.4776	1.50229	38.448	84.9712	15.6475	95.6213	22.8445	44.1764	115.92	11.1261	103.731
TCGA-A6-2678	0.142764	0.0190297	42.0624	3.69212	0.0158662	42.0837	14.8545	4.2532	38.5946	91.6432	19.4763	1.61757	164.184	69.5843	8.99592	0.0839777	147.946	12.7323	92.6899	4.70257	277.167	139.129	73.8307	16.8891	9.6526	6.68398	55.1214	36.2089	0.453931	12.9322	0.818968	0.88272	5.07115	57.4309	14.8101	0.0767814	16.4919	0.142876	17.2382	1.0238	29.8531	64.4654	10.4712	79.2868	12.4195	36.2846	121.86	18.8665	84.2379
TCGA-D5-6926	0.0715953	0.01034	22.7563	4.03621	0.00711708	19.6334	2.90503	2.89837	26.3649	49.8338	16.7269	0.617316	190.248	85.7411	4.75552	0.0196011	53.5018	11.379	71.192	3.99449	190.124	91.7517	23.6342	11.0392	6.16404	12.8202	16.3483	34.4769	0.238999	2.27112	0.814644	2.09218	4.57594	107.411	1.31689	0.024258	18.2749	0.082494	13.2163	0.982983	12.534	70.6808	5.66943	56.4658	14.0004	43.389	71.3723	17.8777	57.8579
TCGA-G4-6626	0.13582	0.0435567	38.0348	8.03035	0.0154612	21.5834	2.92603	3.76067	40.6328	156.688	26.3054	0.579289	299.143	143.414	5.32663	0.111531	142.109	18.5208	113.118	3.63333	266.437	97.5933	50.8111	29.4641	6.03124	26.3686	19.2035	62.065	0.415055	4.67568	0.91638	3.04873	4.70145	227.75	12.5972	0.0483411	11.9452	0.108997	11.5442	1.09705	21.9285	35.7151	10.6503	53.0269	19.3298	75.8607	41.0568	12.3063	131.905
TCGA-AZ-4308	0.0787784	0.0355726	35.0121	12.7351	0.00989182	33.4129	8.80854	4.59991	47.449	86.3674	26.6046	0.940181	286.622	104.58	9.71804	0.0500653	64.1191	17.5035	122.893	15.603	122.951	93.8973	111.298	32.584	8.74653	29.374	26.5974	29.0664	0.184262	4.00143	0.763399	1.7256	3.46205	97.9181	4.11794	0.0928061	43.106	0.145453	15.288	2.73008	11.2751	43.2392	6.03834	93.7813	34.4639	39.5541	103.644	17.1079	102.338
TCGA-CA-5797	0.135495	0.0377143	41.3836	8.4242	0.0217008	23.6076	5.02953	4.60357	59.1521	96.0383	20.5493	1.58602	235.679	90.8088	5.52037	0.121511	98.5079	14.1965	101.407	13.3743	358.487	145.874	57.149	16.6312	32.4835	14.9184	24.2085	94.4752	0.422651	7.49848	0.96013	3.59332	6.11789	265.611	8.03464	0.10316	36.4346	0.142673	17.1741	1.53464	23.7451	71.0394	10.7643	50.9349	18.3629	52.68	244.716	11.8058	122.148
TCGA-DM-A28K	0.0740488	0.00725595	9.05361	1.6005	0.00303189	16.5751	9.24115	3.07861	21.4896	23.0157	19.8823	0.835866	188.407	69.3685	3.31199	0.0207519	59.9904	13.6284	77.5027	5.34773	29.8479	65.7169	27.5551	17.0443	2.4041	16.5312	8.01489	16.5044	0.0856053	1.46297	0.755041	1.48024	3.67996	69.9434	4.37366	0.0136619	19.5692	0.0843954	8.48575	0.859417	4.30999	23.3361	5.35491	49.1716	17.7883	36.1469	63.5503	8.0617	44.8761
TCGA-A6-6782	0.108966	0.0796365	27.433	10.63	0.0230788	35.1852	6.86688	4.96152	55.564	87.022	23.1275	1.25971	166.814	72.1354	11.4573	0.070341	104.737	12.4354	73.4132	12.8053	136.735	180.179	75.3791	19.0983	14.1318	16.0504	30.062	63.8709	0.270892	7.21037	0.80865	2.91651	4.66219	244.35	7.88429	0.175874	47.704	0.202862	24.3232	1.37091	16.4961	67.1814	11.0147	111.859	22.9302	62.2373	94.2646	18.3111	81.2646
TCGA-AA-3531	0.0562773	0.0153253	20.1693	6.34115	0.00750467	20.2742	2.90469	4.12995	32.1876	89.0437	23.3636	1.11028	332.697	136.756	8.78018	0.0889068	57.5499	20.0049	126.78	6.14978	76.6941	101.389	63.5764	28.0309	9.7857	25.8416	18.4493	20.8248	0.165881	2.38061	0.965	1.384	5.32499	55.1773	5.313	0.044294	22.0545	0.123022	9.6934	2.65547	9.9311	14.4242	5.06529	90.9518	23.5469	39.4751	105.887	17.6049	102.22
TCGA-CM-6172	0.101428	0.0158996	31.5255	3.2384	0.00955418	20.3154	6.01205	4.75897	21.0675	83.9335	20.8566	0.806501	170.739	77.4657	4.4729	0.0551396	117.17	12.1376	72.5154	3.28502	54.7551	93.9848	36.6396	18.9666	3.11428	10.1485	11.5925	35.4535	0.192754	3.58327	0.896793	1.72655	3.99483	158.039	7.38602	0.0480943	16.6797	0.103513	12.6748	0.798162	17.1957	46.0647	6.87267	47.9276	13.7675	63.2442	68.0517	11.8387	59.3065
TCGA-CM-6676	0.586346	0.0943137	99.9728	26.5386	0.0600521	33.4404	2.04236	4.40368	40.1719	218.945	25.2126	2.23939	240.104	133.229	8.59789	0.119528	186.912	16.1966	86.332	13.6559	376.112	216.442	81.5455	24.8354	29.8978	17.6521	34.9637	91.4754	0.511657	7.30091	0.972999	4.12395	5.05928	674.515	4.94605	0.450537	53.5751	0.198962	18.4477	1.01165	128.478	120.707	14.393	84.2118	22.2532	70.2882	199.239	19.1824	204.379
TCGA-AA-3675	0.0626777	0.0110779	13.8077	2.33718	0.00613803	23.251	25.5664	4.2307	25.5006	44.2153	13.9272	1.49014	180.015	70.7688	4.35613	0.0457001	77.3226	14.1982	90.9237	6.34675	61.8751	116.587	52.2856	15.3509	7.57749	12.4264	12.1574	20.2591	0.117043	3.69141	0.757016	1.19236	4.04888	43.2977	11.3451	0.0319815	26.0966	0.052658	10.6871	0.980043	7.93738	28.9945	8.41218	53.8552	12.5189	37.7438	95.0871	11.7578	48.7454
TCGA-G4-6294	0.0821011	0.0458829	21.9281	3.04677	0.0132169	24.9072	3.28397	3.96869	39.7403	74.8762	22.2678	0.908838	174.259	80.6499	7.54764	0.0438504	71.2844	12.4254	84.1399	6.28996	198.499	155.544	64.7574	15.2988	12.2285	11.067	19.2937	39.4919	0.193115	4.32531	0.876694	1.39101	3.89753	113.772	6.70574	0.053054	21.1214	0.147223	15.0091	0.805996	12.2968	31.5095	8.72397	86.0569	15.9926	60.2556	89.0912	14.6369	63.7826
TCGA-AA-3858	0.0659772	0.01356	19.0229	4.08584	0.00637757	19.6283	5.75568	2.95446	26.6952	57.6669	16.4149	0.560708	249.031	85.5745	4.05284	0.0421254	60.9457	15.6422	101.952	5.32581	106.323	92.4612	40.4943	17.0812	6.88205	18.4279	11.4106	22.9461	0.117545	2.02163	0.776355	1.6	3.58337	81.1259	2.51278	0.0393475	25.2579	0.0696049	10.6628	1.32175	9.14178	34.1612	4.77773	60.3213	13.8834	38.1927	55.3499	12.0175	71.0121
TCGA-AA-3812	0.0635671	0.0400448	35.7219	11.5481	0.0138911	32.3902	8.04882	4.55979	82.9868	106.832	28.9694	1.62927	276.076	104.721	10.2986	0.0562585	77.1798	16.905	111.24	19.9114	48.6792	75.1198	97.4911	30.8089	8.89861	32.0662	33.8636	40.9113	0.233265	4.30509	0.813765	1.29155	5.18794	127.757	3.54356	0.189403	50.7828	0.224284	15.8911	3.78372	10.7868	49.5385	7.73265	165.161	43.6581	33.5161	106.651	18.7794	111.178
TCGA-AD-6963	0.0494226	0.0184052	12.726	2.82617	0.00999308	12.6745	3.36096	2.94454	44.4414	91.4988	26.0508	0.679578	230.551	98.8776	4.64837	0.0715127	72.9624	16.7126	117.365	4.15722	317.421	131.945	50.9336	19.333	6.87989	18.1176	30.2989	32.6048	0.15615	4.11098	0.995097	1.50748	3.62342	70.8953	4.65908	0.0496054	22.1402	0.117475	13.7308	1.43108	8.74956	35.2235	7.4614	69.4903	20.7865	59.4741	105.856	9.42017	91.1377
TCGA-A6-A5ZU	0.140175	0.0836093	38.2326	11.3142	0.0246168	27.4523	4.33724	5.99086	68.0943	84.1596	20.5264	1.31775	170.884	60.537	6.24538	0.0397246	75.1639	11.6147	72.4494	20.585	89.599	163.546	72.8394	13.4287	10.3305	17.1384	17.0269	59.8926	0.350171	5.56221	0.857831	1.17475	4.95831	257.5	6.45813	0.13911	32.6833	0.173811	26.1778	1.69261	17.1085	65.6548	9.85114	114.762	20.6734	49.6968	97.1527	15.3586	65.9689
TCGA-NH-A50T	0.0324753	0.0072716	8.36549	1.73292	0.00488654	10.6255	3.41083	2.17139	20.8648	62.7696	21.5262	0.35421	207.1	101.395	2.82376	0.0404734	80.3731	15.5067	107.357	2.44903	32.3617	87.4153	51.6755	21.5466	3.54113	17.55	11.961	16.3829	0.107352	2.21533	0.897957	0.856273	2.46946	39.968	7.44244	0.0169539	15.7161	0.0594732	9.12639	0.485997	4.98651	11.5239	4.5505	51.3257	15.5046	71.3916	47.5444	6.29608	50.1624
TCGA-A6-2684	0.0624888	0.013545	23.1109	8.95015	0.00657008	37.1989	8.75791	4.81592	37.7568	45.7744	18.8117	1.0264	216.67	77.3751	9.11115	0.0356453	49.6321	14.8688	117.039	9.27863	100.826	72.7451	64.5881	20.765	4.76434	22.6081	27.2101	29.9301	0.155688	4.51274	0.744953	1.59094	5.12697	103.197	3.74021	0.0409986	33.5786	0.164395	14.3465	3.00539	8.54104	47.0707	6.64628	74.6916	28.5682	30.4267	94.8944	22.0532	61.1821
TCGA-F4-6808	0.245379	0.0673705	63.701	22.3429	0.0273714	33.6875	9.4128	5.16354	64.843	216.623	24.9632	1.72834	279.071	99.1958	10.085	0.160317	115.355	16.1168	100.355	11.8533	703.422	200.24	96.4446	22.6561	42.6296	18.1916	55.886	88.1941	0.608067	13.0587	0.924261	4.20627	4.84798	430.746	15.4163	0.142535	50.1795	0.26673	22.4511	1.45023	36.7697	89.492	18.8922	79.5314	22.4422	57.8296	107.198	18.0362	157.937
TCGA-CM-5868	0.0890416	0.0246376	27.9429	3.63691	0.0099351	28.2571	7.46754	2.95405	32.3654	77.7608	21.9237	0.764518	205.479	96.1728	6.09242	0.0396809	106.413	14.8066	105.739	5.57773	157.722	128.099	56.6258	21.4347	10.5957	14.3429	21.1316	29.5195	0.204827	4.09737	0.860422	2.32497	3.47021	63.0537	2.89716	0.0472187	25.8032	0.107152	15.413	0.708075	12.6652	33.4584	8.41865	69.2983	15.4932	64.7851	70.4899	13.9683	102.359
TCGA-A6-6138	0.0555303	0.035169	17.7646	4.06897	0.0131131	18.0777	2.85467	5.29986	47.153	87.5443	20.9335	0.841042	142.625	59.4258	7.85613	0.0523625	69.475	10.8391	70.8163	5.11321	104.361	118.279	49.9226	11.7512	4.3374	8.27335	15.8307	62.587	0.148531	3.69654	0.734091	1.11716	3.53818	69.2496	3.78168	0.0500703	12.5975	0.0955862	12.218	1.9522	10.6819	31.3512	8.86839	86.8217	14.1765	39.3323	80.7694	11.7691	81.3414
TCGA-AA-A01Q	0.0567603	0.0241208	16.7494	5.16548	0.00997963	22.418	7.25472	3.63554	27.2191	52.3408	29.6515	0.948487	184.688	84.1231	4.29618	0.0334001	68.2881	14.9505	88.6014	8.35364	39.5133	73.9587	62.2138	25.0497	3.67717	20.3947	14.5857	39.6131	0.189277	3.87628	0.866125	1.62658	3.03922	133.074	5.27302	0.0754828	23.889	0.193243	11.5858	0.976304	6.77709	26.5916	8.03007	61.4088	29.6038	60.4692	51.704	8.77418	53.8873
TCGA-A6-5661	0.0616347	0.00371334	14.5597	1.42268	0.00340586	12.3243	8.05567	3.44999	23.2849	43.8309	18.2912	0.798263	155.053	56.2707	2.70869	0.0263663	72.2034	12.0797	107.916	2.96678	40.7578	89.4202	31.2481	16.2714	1.75134	9.79441	17.8916	22.1323	0.128705	2.80206	0.813649	1.25521	3.59176	19.882	4.23578	0.0121416	9.93135	0.0903369	10.1453	0.610786	9.43763	28.3538	6.98403	59.2818	11.4762	47.2185	106.847	6.0372	48.8064
TCGA-A6-5665	0.0343552	0.0052215	10.6658	1.55334	0.00359226	18.9156	8.64759	3.16091	25.2246	41.4744	18.7163	0.65123	192.236	71.6712	3.62539	0.0283063	87.2273	13.9317	114.212	2.8588	49.1486	60.6842	39.6129	18.5562	1.96409	11.812	18.6744	21.1412	0.127435	3.22549	0.767322	1.21303	2.56357	24.3813	7.49502	0.0168775	11.19	0.110479	8.59011	0.775334	5.06309	22.6527	7.04456	44.9202	14.0542	48.6226	73.7887	8.47869	45.6765
TCGA-AD-6895	0.0610222	0.0115918	30.8711	4.745	0.00782488	39.263	7.3634	5.51151	65.1466	58.2136	22.0374	0.915994	190.96	76.7706	8.82399	0.026557	86.8074	15.1361	144.571	5.65766	77.831	84.5204	80.3067	16.1118	2.88838	20.3471	57.5322	40.417	0.200719	4.2627	0.896731	0.529193	3.33668	24.8084	3.12462	0.055769	13.331	0.143199	25.7619	2.49782	10.4129	67.6902	5.43354	89.3121	21.0662	42.504	111.695	22.5398	57.4103
TCGA-AA-3844	0.0636254	0.0305416	25.1922	5.49954	0.00856945	29.9274	7.39702	4.73645	32.7354	83.4898	27.1747	1.17279	203.752	72.3697	8.09098	0.0865549	96.4619	14.1178	109.328	7.94581	164.928	149.465	98.7368	26.6835	7.11571	14.3087	27.5427	40.7691	0.174391	6.41203	0.813398	2.04357	4.75231	135.839	11.6749	0.0837186	23.3818	0.145628	15.2334	1.37313	10.6806	29.0282	10.5388	59.5514	21.4957	55.0836	163.864	12.2313	89.6686
TCGA-A6-3808	0.0293299	0.0088738	9.69673	1.97649	0.00565992	31.7875	7.97932	4.0593	19.05	33.9575	15.9078	1.11196	141.715	53.0919	5.61467	0.0198976	63.5093	10.1567	75.9636	5.94123	21.2723	61.1541	32.5549	16.374	1.75743	8.09546	20.8318	25.7512	0.132369	3.91541	0.587108	1.37778	2.93309	44.1282	2.48284	0.0365579	20.9644	0.0513355	10.3696	0.789837	3.90736	24.2904	8.35279	57.6395	10.9001	35.9094	67.3607	11.862	31.5935
TCGA-A6-3807	0.0882864	0.0292847	23.0806	4.13291	0.0103519	18.6224	8.94368	3.9993	33.8423	88.3815	29.6826	0.580729	188.03	89.8397	4.65595	0.0311625	116.329	15.6552	122.235	6.30813	242.917	125.673	65.4343	27.3663	9.57081	21.3519	25.1484	44.2276	0.154839	3.58863	0.902624	1.35546	2.58471	79.2648	1.29422	0.0525358	26.7348	0.0829786	15.3072	2.29143	15.0232	49.7903	7.95519	77.813	30.3704	62.1252	107.721	11.6978	75.9865
TCGA-NH-A6GA	0.230919	0.0304426	21.8697	5.68131	0.0114965	23.9313	1.35442	2.89222	42.2069	115.32	18.3519	1.49631	246.178	151.676	4.10841	0.095561	216.459	20.4242	122.866	6.27243	126.966	166.888	82.1091	19.1794	9.43127	16.149	19.6839	27.1057	0.128114	2.87862	1.13115	0.56253	7.43575	188.063	9.63155	0.027797	29.1364	0.0825123	15.5727	1.73972	36.8975	65.8958	6.46452	81.5717	12.7766	55.3434	100.898	14.7977	76.5846
TCGA-CK-4952	0.0510512	0.00400423	9.80792	0.566773	0.00243779	31.994	1.50068	2.20658	18.2512	19.7373	16.8117	0.64344	228.617	70.7475	4.6089	0.0158888	37.2442	12.9678	92.5122	2.12773	50.5312	61.7065	16.2812	14.796	0.618339	12.9692	11.7214	9.84427	0.0909858	2.15871	0.844187	1.26628	3.24939	46.8963	7.40067	0.0104148	8.33671	0.13248	5.35009	0.330397	4.45095	24.256	2.68351	30.8078	10.7874	50.3229	122.881	9.55784	34.8856
TCGA-AA-3875	0.0595088	0.0181807	23.1044	5.32395	0.00982553	25.1882	4.83449	3.55092	22.5546	87.8777	22.2601	0.930427	177.135	76.4553	5.78698	0.057834	108.245	14.5453	92.1763	6.05795	105.448	101.335	55.9806	19.7318	7.97327	13.3381	17.6835	43.0584	0.208538	4.59336	0.825183	1.5756	3.7266	90.6041	5.14473	0.0534833	22.8464	0.104493	12.1467	0.966222	11.1636	40.1767	9.61743	54.3396	17.7577	51.8214	63.1877	11.3906	85.3984
TCGA-CM-6674	0.0259215	0.00591002	7.42717	1.34782	0.00363867	20.0473	10.4539	3.6333	25.8336	29.5655	20.6049	0.844218	186.058	60.407	3.71616	0.0215572	44.5134	13.1032	94.1239	3.94511	25.3538	65.2946	28.7504	19.2338	1.73092	13.4585	15.6253	18.6749	0.0942678	2.84652	0.730747	1.67863	2.9365	36.2836	3.36002	0.019831	21.2319	0.0669535	8.38559	1.12345	2.47637	18.9332	4.99576	56.6185	16.705	49.4918	62.2654	10.0036	43.1201
TCGA-CA-5255	0.137269	0.0536227	31.0221	9.38735	0.0168674	29.8235	8.5231	5.65004	66.1128	121.108	25.0815	1.921	199.604	71.1777	6.55496	0.0989703	109.477	14.8768	93.5896	13.6531	57.2572	173.03	125.217	23.2413	13.1592	15.8244	31.6967	54.9812	0.190863	6.66441	0.899014	0.816837	4.94893	139.145	15.7759	0.135514	36.8902	0.197954	21.7885	1.38536	20.21	45.8644	11.6164	152.51	25.9595	51.7262	139.471	14.8472	109.666
TCGA-A6-2671	0.0596845	0.0218891	35.3231	8.00611	0.010443	33.7603	6.10882	3.64212	49.7454	76.4652	25.2413	0.57906	277.602	122.248	7.52311	0.037209	57.7368	18.2382	113.012	5.05078	117.498	100.659	60.1062	18.0111	5.22757	28.5276	19.8639	36.3202	0.24162	3.90257	0.83266	1.09526	3.67548	46.94	4.86421	0.0420415	22.1564	0.1332	14.9244	2.23114	8.56158	37.9443	5.37618	79.0368	20.9283	47.2413	66.7918	22.2158	63.7288
TCGA-G4-6304	0.0246572	0.00285541	7.84571	0.690325	0.0026345	12.7787	5.26926	2.12524	7.30687	30.4058	15.615	0.582435	185.366	102.179	2.31673	0.0247751	35.8977	17.4969	123.973	2.70042	16.3351	36.5069	33.3044	22.7012	1.48663	17.2456	8.58582	5.41899	0.0652913	1.87839	0.77629	0.733993	2.32214	22.9115	6.14502	0.00744017	9.07665	0.0390603	4.0661	0.974292	3.48022	7.49003	4.20023	30.9223	13.7857	34.3285	32.6159	9.00999	27.745
TCGA-G4-6307	0.185928	0.12397	58.5132	13.8666	0.0420091	28.5569	4.82901	4.9664	56.873	137.675	27.7145	2.57385	298.191	154.834	5.7026	0.125304	145.868	20.8834	111.013	25.002	417.366	175.637	102.79	29.4895	21.6082	38.8289	29.6733	54.6406	0.46128	8.09958	0.954444	3.37276	5.81586	335.898	7.4558	0.41976	45.0454	0.174007	19.2945	1.80454	29.4159	69.7748	15.9946	57.9383	30.551	57.8616	102.658	15.9472	131.242
TCGA-DM-A1HA	0.322857	0.262811	132.447	8.30852	0.0427962	71.2221	6.92067	6.68527	109.376	221.401	41.7205	2.35576	279.744	164.726	16.2408	0.116015	197.465	21.2847	151.54	19.1187	1038.44	392.61	241.755	33.2248	27.1874	23.8639	94.9841	78.4176	0.610383	9.58363	0.99683	0.951701	3.8824	254.518	6.80046	0.204128	34.6867	0.235006	40.5314	1.75516	43.4201	124.335	17.9884	129.862	22.8782	76.5383	181.246	36.0767	150.869
TCGA-AZ-6603	0.103562	0.0309616	33.7049	6.39927	0.0154169	24.3167	2.9563	3.34926	44.8342	78.1479	22.1794	1.10921	196.599	96.7622	6.69103	0.0488538	84.7075	13.8832	85.4793	7.56395	222.584	131.524	46.4467	16.1699	9.38432	13.7582	18.3319	43.496	0.271582	4.07011	0.909744	2.63805	4.30176	168.73	3.70026	0.0727544	21.0362	0.142278	13.4691	1.34883	17.6631	42.9869	7.77841	72.4762	16.9198	52.4564	82.1934	17.237	88.3478
TCGA-AA-A00J	0.0623559	0.0104444	15.8097	2.62298	0.00639692	31.2727	4.90649	3.19465	27.2618	37.1177	18.9915	1.19654	178.348	65.9346	7.36259	0.0301581	57.0861	11.8549	78.0142	4.3613	61.1394	92.2336	43.2601	17.0777	2.26661	8.85679	24.076	28.06	0.174711	4.78606	0.762353	1.29803	3.14975	132.408	12.6298	0.041823	17.8388	0.157031	8.79203	0.446755	6.8659	42.3743	4.8654	63.7338	13.2263	57.2511	81.5078	14.6933	44.8343
TCGA-CM-4747	0.0521365	0.0610814	30.7505	10.9413	0.0119014	37.6117	5.78978	5.7029	69.1675	97.4589	33.0491	1.5289	297.334	142.058	10.1472	0.0602631	100.823	21.7112	114.032	12.2941	68.1691	112.258	136.922	33.6687	8.45366	44.8436	18.9226	41.841	0.131985	3.02927	0.838059	1.04597	4.12372	157.37	6.53835	0.116033	31.1199	0.1456	17.5513	4.25551	9.0467	37.8096	8.17201	143.952	45.0533	47.8241	91.3062	22.1866	86.1311
TCGA-AA-3713	0.0319055	0.0025884	6.61831	0.835515	0.00299675	11.5817	3.89308	2.16431	11.0934	27.1907	13.241	0.572898	140.933	55.2104	2.62165	0.0175723	39.41	11.2966	75.3076	1.97133	27.9102	48.0268	14.3606	11.4661	0.614702	7.90947	7.531	10.6926	0.0639637	1.78657	0.825029	0.74957	3.07769	18.5412	4.45576	0.0116547	7.06135	0.0584634	5.76551	1.21819	3.61691	19.3414	3.08155	34.3485	10.6078	38.3372	46.5348	7.95706	30.5927
TCGA-CK-5914	0.0215723	0.00644525	6.32387	1.04023	0.00467869	9.32788	2.08054	2.94717	19.9082	61.7138	22.4925	0.271416	193.003	101.188	2.64696	0.0328222	80.4586	14.4554	104.633	1.49885	103.81	83.487	25.1224	18.0945	3.11323	14.0074	14.2205	19.3009	0.127122	1.94429	0.934817	0.745471	2.53556	29.8912	2.55126	0.0111098	7.4785	0.0431505	8.80853	0.605644	4.51489	9.36685	4.62437	53.7815	10.4396	63.2567	54.1465	7.03307	47.6201
TCGA-A6-2674	0.0617307	0.0232859	8.3484	6.50542	0.0077922	26.7857	10.5667	5.4239	31.3158	44.8611	19.3879	0.700252	122.858	44.463	7.39473	0.0152186	56.9712	8.58463	58.3436	8.96849	45.4684	95.9884	35.813	15.4598	5.45823	11.2965	19.1312	42.1723	0.128375	2.49226	0.575026	1.21893	3.25188	123.533	0.84419	0.0516248	36.2518	0.0688754	16.4308	1.28583	5.90561	51.4925	6.91095	98.9903	27.0502	54.8004	62.2458	13.4942	40.0057
TCGA-A6-6141	0.0651166	0.0149689	17.3895	3.39161	0.00720737	19.28	5.81458	4.08088	32.9637	43.2508	22.0929	0.99582	171.317	65.6711	3.62299	0.0257038	54.7753	12.6463	75.6574	7.05795	35.3199	75.6322	41.5847	16.971	3.67736	13.5789	10.9082	29.2619	0.1537	3.22978	0.814407	1.7449	3.74365	111.4	3.77141	0.0526025	25.6063	0.129664	10.9577	1.44245	7.17013	25.0481	7.05717	64.9421	20.1648	38.9364	72.4682	8.28518	53.8442
TCGA-AA-3982	0.157402	0.0493428	42.4519	5.51869	0.0185162	28.6384	9.09598	4.92415	30.4258	103.669	21.2985	1.10691	170.416	64.4583	7.64705	0.0641957	129.225	12.1329	80.1377	9.79263	166.642	151.434	63.7729	18.0827	14.3522	11.6814	26.1007	48.7142	0.291776	6.93454	0.741216	2.50401	4.35816	195.976	4.81786	0.155528	37.356	0.129862	13.7344	1.24977	24.0501	68.0303	12.5334	59.8732	19.2363	44.0656	122.864	9.99676	112.877
TCGA-CM-5864	0.0808805	0.0300174	19.5364	2.70442	0.00910667	23.2604	7.22346	3.86607	27.3559	63.7674	17.8825	0.91076	159.696	70.6663	5.75055	0.0497234	75.9747	12.4309	87.3208	5.41495	162.131	121.809	59.2222	18.5122	8.8447	11.2094	16.6167	34.1409	0.156726	5.35206	0.800022	1.60581	3.42973	113.14	10.9304	0.053595	23.2193	0.103883	12.3987	0.681874	10.7696	29.7968	9.33001	51.3365	14.9667	59.1149	126.843	12.1202	65.8431
TCGA-AA-3955	0.091216	0.0202006	28.3111	3.73254	0.0100298	30.0777	6.08776	5.4201	31.4723	92.8868	17.1022	1.15777	190.25	76.0004	7.57189	0.0568929	152.116	12.5383	114.916	6.1329	430.975	144.586	57.8837	19.7245	12.1462	8.38955	34.5978	42.0138	0.246218	8.3085	0.794538	1.8495	3.25765	76.5198	4.21251	0.056917	23.1176	0.0981835	14.879	0.352267	16.3793	42.4808	12.0694	47.526	9.06729	56.0856	147.494	11.4048	75.0327
TCGA-D5-6931	0.0363835	0.00709021	10.6024	3.00985	0.00499377	16.5178	3.22875	3.09665	36.78	54.8153	20.5183	0.828587	174.267	61.6526	2.98398	0.0250415	49.6298	12.0241	90.7452	3.84963	54.6379	72.6459	46.5116	15.2175	2.29621	10.0741	15.1071	19.9615	0.135418	2.49471	0.874732	0.762568	3.33381	55.7356	2.1531	0.0206055	12.282	0.0831724	9.53605	1.15155	7.52423	19.9682	3.58742	66.4423	14.8296	37.6276	133.236	9.26043	57.7523
TCGA-AA-3861	0.061221	0.0191197	17.3716	5.67336	0.00749399	24.0588	5.04285	5.06728	33.4802	65.7441	21.2337	1.63062	165.913	56.2489	4.94232	0.0530526	73.7632	12.105	77.9891	9.24984	56.3196	88.2049	70.2303	20.623	4.17809	10.0996	17.3555	45.0981	0.144621	4.41022	0.732336	1.70843	3.57725	215.352	6.08445	0.0643244	23.4715	0.114528	10.564	1.2251	8.79956	29.2899	9.50242	78.4087	18.4645	42.8513	130.249	8.18429	73.6191
TCGA-AD-6964	0.0214513	0.00434498	5.32491	1.38963	0.00344647	15.1416	6.40924	2.56757	12.1498	19.9241	15.592	0.424388	121.755	58.2579	3.06082	0.0109887	31.6265	11.3104	72.6976	3.16346	7.80598	40.5142	21.3357	14.8463	0.991506	11.832	8.63265	11.3828	0.0842789	2.06711	0.601964	1.35521	2.40786	34.4294	0.964416	0.01773	18.3419	0.0491225	4.98665	2.03846	2.33558	18.7812	3.31039	39.7496	14.3485	33.1371	29.5096	7.13234	23.3981
TCGA-G4-6625	0.0707801	0.0223943	20.8158	5.62717	0.0136579	24.8501	2.74856	3.48911	33.9037	64.9374	17.8503	0.97954	144.213	63.1496	7.32207	0.0442996	72.1348	11.4309	68.6136	6.29948	115.254	99.4525	40.3008	11.7698	6.41277	10.0405	13.6459	39.6094	0.222312	3.91718	0.722212	2.26249	3.84051	94.5261	4.32628	0.0625855	19.2538	0.107429	11.4785	2.20103	9.56579	35.6395	9.10432	86.3239	14.3912	31.4762	63.2442	14.0525	66.3596
TCGA-AA-3520	0.0469938	0.00673442	17.622	1.33565	0.00425192	35.6189	8.06178	4.41612	19.8257	43.7666	20.4442	0.685668	189.083	64.0177	8.96951	0.0275755	53.9664	12.4981	102.666	3.95219	61.1281	78.6155	51.7057	16.3461	3.24712	9.3792	19.6292	24.2759	0.113558	3.69618	0.713187	0.823988	4.15919	46.7615	5.25763	0.019361	22.1135	0.0591732	9.48066	1.17424	5.51455	23.3067	5.22509	54.5259	12.7838	35.9701	121.183	16.9552	59.3423
TCGA-RU-A8FL	0.342995	0.0512599	59.148	10.36	0.0193859	26.6895	3.27123	5.62461	28.092	116.716	18.0482	1.21704	207.049	77.7794	5.62066	0.0620811	140.796	14.3424	93.0236	8.28556	411.887	174.794	71.075	19.2345	11.6487	12.7894	22.3506	57.2838	0.362838	5.72688	0.899714	2.59704	2.93099	142.134	10.1831	0.129209	27.2033	0.123421	13.3046	0.83242	62.022	67.4276	13.2398	50.1801	17.0732	41.8674	140.612	13.137	101.047
TCGA-AM-5821	0.0620203	0.0224204	15.8985	4.04971	0.00859642	73.8673	6.76463	7.34105	57.8375	72.3115	31.3249	0.793191	196.907	68.51	26.2373	0.0322716	59.6965	15.171	176.602	5.51556	376.773	111.892	185.432	33.8841	8.79029	21.553	79.6605	41.4119	0.124735	8.71633	0.689561	0.70235	1.60784	55.8555	2.89164	0.0554484	32.4029	0.148046	28.3232	0.730004	10.154	72.7508	12.6618	90.6948	17.9184	97.0828	149.862	29.9493	89.4793
TCGA-AA-A00F	0.114399	0.079108	30.9105	10.3849	0.0249272	27.8318	6.59163	6.32655	66.0388	88.7483	26.4514	1.37355	221.729	84.47	7.11763	0.0590506	96.6019	13.3562	90.6583	16.3486	104.068	147.699	102.057	20.6449	10.6848	16.5775	32.6217	67.6481	0.304769	5.92658	0.870507	1.4958	4.6883	322.211	6.92627	0.218506	31.8016	0.203133	23.745	1.34959	15.2825	50.2134	11.8984	103.288	24.9815	50.5011	95.3369	14.1824	70.8721
TCGA-G4-6297	0.138099	0.0496788	35.4143	7.44893	0.0288865	46.1675	11.5655	7.03239	80.7216	75.1913	21.9308	1.13496	205.076	84.6015	14.1123	0.0306164	84.0291	12.4768	81.9486	8.85574	87.4864	171.274	56.0585	11.2989	19.4591	17.7888	26.6384	65.3015	0.229041	4.70556	0.902475	1.40667	4.15491	97.7595	4.43382	0.0977621	26.6498	0.0987408	25.0574	2.24427	19.0067	74.7395	7.81862	149.498	18.1119	61.59	79.8178	31.0353	72.7705
TCGA-AA-3673	0.162147	0.0206987	53.6726	4.52191	0.0101236	26.2165	6.86436	4.23571	29.6284	70.6097	19.899	1.20544	177.839	79.8431	4.53674	0.0478553	84.0173	14.3949	92.9399	7.44145	241.381	102.431	37.6446	16.8293	7.51789	16.6788	14.2887	43.6602	0.117249	2.98042	0.858975	1.67705	5.36402	114.175	4.7301	0.0599893	23.0689	0.129589	13.7127	1.44729	23.998	40.3861	7.97577	47.2736	18.4318	46.0283	96.1896	16.2154	103.605
TCGA-AA-A00Q	0.0809479	0.0455353	38.6589	7.739	0.0195061	26.185	6.28167	5.54874	57.6805	107.315	25.293	1.2263	204.294	99.9548	6.61765	0.0698423	109.357	15.3851	86.792	9.38745	60.844	133.537	111.59	20.0416	10.9312	18.6472	18.4007	41.9503	0.206873	3.71333	0.952242	0.770074	4.854	142.735	12.0286	0.134622	18.0441	0.20459	18.1539	1.5156	14.0208	30.0251	7.74674	108.287	22.4665	51.4242	109.637	14.6564	97.8818
TCGA-AA-3496	0.0762247	0.0148616	19.4228	4.59188	0.00812845	17.9346	2.37587	2.54162	19.9972	76.4995	20.5024	0.908957	158.024	85.305	4.11577	0.0327218	57.6303	13.0627	75.5706	5.06241	85.7049	92.1445	39.0743	16.1812	3.7103	11.4436	18.0065	34.9058	0.326512	4.03822	0.815162	1.52233	3.08783	128.46	3.47553	0.0447441	18.7472	0.138769	9.75061	1.08221	12.3738	45.2554	6.31315	56.8754	15.5048	46.2055	53.9116	11.0925	70.107
TCGA-NH-A8F7	0.192515	0.0457014	51.7274	16.4574	0.0250922	18.5709	1.37752	4.93642	45.3991	164.779	19.3405	2.52115	205.64	108.524	5.24868	0.16942	98.8608	16.1917	91.3075	9.9785	318.209	228.488	58.7512	17.067	10.3249	10.493	19.9284	56.8811	0.485106	5.36308	1.02149	2.48163	6.34696	282.696	14.8424	0.132583	16.8679	0.212759	18.4651	1.06282	35.5193	51.7672	8.28733	82.8663	12.1365	47.4636	108.65	15.2429	126.232
TCGA-D5-6929	0.0829054	0.0223188	17.1077	6.55968	0.00816658	14.0164	5.17739	2.97392	29.8115	63.1103	18.4923	0.932933	156.177	66.491	4.60517	0.0340795	76.3847	11.8902	84.984	9.52404	72.533	98.3968	46.3226	18.6652	4.34986	12.5849	17.3917	35.1115	0.158819	3.34511	0.756485	1.82738	3.96783	102.858	2.22801	0.0363593	21.9397	0.0764251	12.153	1.05409	11.9398	27.3338	6.38062	76.986	15.2397	40.4604	81.4491	9.71417	74.1087
TCGA-F4-6856	0.042422	0.00328195	12.4782	1.07709	0.002311	12.4668	11.6413	3.37474	22.4005	32.829	15.4301	0.981064	191.445	61.2416	2.03715	0.0155422	49.569	12.2297	92.4261	3.33886	12.2773	62.5622	19.5427	13.7244	1.62035	8.59331	6.67653	9.45087	0.073056	1.28894	0.784914	1.16374	4.14735	24.4987	3.29166	0.0104505	11.8119	0.0505977	5.73742	1.14961	4.54176	19.6802	2.90613	46.3311	11.2171	28.6123	71.0258	8.09969	53.766
TCGA-AZ-6607	2.9731	0.533764	987.262	193.227	0.0636784	73.8564	68.1463	30.4327	406.879	345.647	63.1918	4.90784	228.068	68.3751	10.8379	0.0264786	220.296	11.1519	144.729	111.097	714.424	300.077	350.883	24.1844	29.4921	17.3713	185.376	482.437	0.393868	4.53116	0.755356	3.28931	7.14592	3258	0.0645271	1.20939	180.811	0.558429	189.67	2.41514	239.953	3120.52	8.99931	463.402	42.3493	147.158	451.421	29.3676	461.654
TCGA-A6-6648	0.161504	0.0281178	21.7038	5.87387	0.0216475	12.6518	3.17088	4.02525	32.3415	93.1738	17.4539	1.70561	198.644	75.4994	2.62453	0.0891316	136.318	12.1221	86.1626	6.22062	321.29	179.586	28.6526	11.2566	10.2401	8.03468	29.0278	74.8564	0.906762	7.84315	1.03288	2.52454	5.38743	345.682	7.58979	0.0715316	16.9428	0.209246	13.52	0.338091	30.7399	56.7523	9.68011	55.9472	8.77425	52.7682	75.9431	7.12436	102.376
TCGA-AA-3947	0.0415005	0.00438904	8.42885	0.630596	0.00463701	28.358	8.00588	4.13227	10.9561	28.3453	11.5404	1.51792	91.6512	41.1664	5.43877	0.0219027	91.2064	7.95477	78.5252	3.41137	64.8748	101.727	33.1351	14.6284	2.26924	2.7842	19.0265	30.1654	0.12084	4.57643	0.567786	2.43646	2.05856	30.906	5.74979	0.0258254	14.3586	0.0201195	7.19466	0.0314807	5.60641	33.8005	17.6804	34.9549	3.97935	52.7981	109.72	7.49018	32.451
TCGA-CA-5796	0.12737	0.0194128	39.2059	3.87304	0.00760866	11.9412	9.93529	3.95139	41.5043	71.3135	21.057	1.48466	119.378	44.989	2.51487	0.0329894	96.2502	10.9408	68.7786	7.3897	44.3973	151.655	44.9031	14.4873	3.39987	8.51021	12.6825	48.6194	0.20935	4.06622	0.782406	1.23658	5.91645	146.774	8.80384	0.0724326	18.0023	0.208857	14.2076	1.84513	14.3589	47.179	6.41649	96.2061	18.1867	39.3745	187.237	4.28746	95.7143
TCGA-DM-A280	0.0900717	0.0412451	25.1656	8.95286	0.0117019	22.2117	8.91215	5.28211	63.9565	94.5678	26.5852	1.62534	193.513	61.3993	4.86181	0.0600621	112.484	12.3189	98.7648	12.8442	69.1984	117.631	97.4096	23.8395	5.50881	14.2332	35.6255	56.5482	0.296858	7.22708	0.837665	1.25783	3.22644	175.783	7.05525	0.129452	35.0675	0.203311	23.1008	0.941743	11.6398	44.1916	12.3281	112.481	24.7594	54.8396	119.439	8.3375	83.9172
TCGA-AA-3494	0.178696	0.0459952	45.833	10.4646	0.0200131	33.6389	5.48411	5.03249	54.3272	124.514	17.8085	3.90424	225.706	79.1234	5.75166	0.12123	102.759	13.7622	83.9047	19.692	602.234	234.886	108.994	18.0751	16.6606	16.2342	46.2433	66.9518	0.583418	10.2173	0.787445	3.28445	5.06929	405.238	9.62411	0.156971	46.4085	0.167837	18.132	1.20686	32.3246	103.619	17.3446	55.6257	17.9606	42.2333	216.451	14.8198	130.966
TCGA-A6-6653	0.0419092	0.00848381	12.0139	2.3056	0.00458067	16.1928	6.59266	3.43702	39.285	35.7427	18.7477	0.716743	197.719	60.0914	3.02486	0.0224314	60.0127	12.178	99.5993	3.80461	45.6403	70.0482	30.5392	13.9931	2.24042	12.2912	16.0719	29.5529	0.175107	2.86221	0.825901	1.26492	3.10164	33.9295	3.51701	0.0283703	11.0441	0.155287	11.8585	1.0091	6.56989	19.9216	4.23712	74.7611	13.2922	34.1032	85.6583	6.90124	48.8853
TCGA-AA-A02H	0.0886312	0.0289721	23.2106	6.57527	0.0119339	23.1292	3.72019	3.55721	35.0774	87.6587	25.3791	0.862635	213.354	111.961	5.83965	0.0502658	68.6095	15.3355	85.725	6.88098	88.3938	126.835	53.9967	21.837	9.84492	22.5665	17.7047	45.6113	0.238111	3.68186	0.958109	1.52852	4.43912	125.892	6.48957	0.0425796	20.7123	0.129187	15.04	1.24739	13.6273	30.1532	7.53786	76.1801	23.1292	66.2326	61.1932	14.5826	66.9162
TCGA-CM-6164	0.128824	0.0330096	41.6324	12.2204	0.0166076	27.7376	3.42858	3.70774	54.8658	138.773	22.6065	1.33297	236.809	116.273	7.08086	0.0686156	109.001	16.3653	98.6174	6.57181	399.962	154.646	57.6523	18.1321	18.2006	17.6852	26.9604	55.4903	0.372358	5.06885	0.940336	2.49691	5.20884	169.002	4.43896	0.0784593	23.0292	0.215697	18.0262	1.41505	28.9071	60.7569	9.11618	94.673	16.0765	62.9576	81.6283	21.2671	140.779
TCGA-AY-4070	0.299075	0.0976221	44.0539	28.2461	0.0298491	26.6927	4.48331	5.81178	60.3683	138.604	34.1449	2.27373	302.691	123.33	5.32312	0.0847215	123.037	18.1389	91.4192	18.526	161.032	150.611	65.1905	27.962	36.5152	34.3951	36.5153	122.649	0.34991	4.85761	0.918848	3.76664	4.79682	481.375	3.15207	0.108368	72.2392	0.130609	20.3188	2.36218	52.1769	153.028	23.1081	77.0609	47.7359	58.6106	98.9058	17.7668	114.243
TCGA-A6-6650	0.151213	0.0171001	43.0932	3.62355	0.0110097	19.9818	0.79589	4.04379	21.4006	238.009	21.3327	1.48297	141.349	67.9345	5.34313	0.118708	164.385	10.1904	73.6086	2.36013	339.668	218.993	53.0283	12.9755	4.45828	4.78059	18.5821	46.5111	0.251681	4.29939	0.802364	1.42427	4.5088	109.763	14.2118	0.016365	6.1639	0.0859836	11.7279	0.361321	53.5819	28.0387	13.3593	57.7749	9.23946	70.3999	111.862	9.33057	104.91
TCGA-AA-3488	0.0695898	0.0167608	11.4	5.99603	0.00507209	19.9756	5.32776	2.78462	32.3635	62.5264	26.0091	0.852318	289.734	93.9272	5.1586	0.0561718	58.5069	17.5285	114.197	8.86027	156.853	110.495	87.7948	27.4338	7.17177	32.6929	15.3317	25.0496	0.1538	2.55459	0.803024	0.994072	4.06883	57.9284	6.09044	0.0233878	26.3091	0.0738602	12.7411	2.40401	10.2063	25.4006	8.0082	62.5439	31.247	38.1138	108.388	11.2896	75.3446
TCGA-AA-A01G	0.0552324	0.0205566	16.3923	2.98578	0.0107924	26.5049	2.10102	3.44869	38.2043	76.4182	37.1998	1.20834	290.421	124.703	5.04963	0.0583435	100.217	17.9921	108.851	7.47771	152.17	115.643	64.109	25.5481	6.07735	23.5376	26.0672	37.8199	0.23742	4.64786	1.01398	1.06702	4.1304	140.575	5.84411	0.0683855	26.4458	0.109861	11.4777	0.974546	11.2072	31.6412	8.84494	75.1379	27.2651	54.9767	117.753	13.2219	97.5708
TCGA-AA-A02O	0.0440481	0.0264407	17.3824	7.72119	0.0093024	27.3988	4.34327	3.70418	45.3847	66.4254	27.1455	1.68308	294.321	118.526	4.45224	0.0560354	55.7358	19.3988	110.508	12.8926	40.1895	83.6612	87.5721	28.6235	5.40075	34.1861	15.5381	25.6913	0.124038	2.61188	0.843495	1.86996	4.44807	157.811	7.43879	0.0862149	34.8158	0.110831	9.4851	2.25527	5.84774	29.0174	8.3955	88.9226	31.6939	37.0853	51.4904	15.1873	77.9997
TCGA-AZ-4681	0.103137	0.0314287	27.8793	9.91264	0.00716992	25.2691	8.99495	3.65584	32.3683	99.9446	24.7407	1.03318	300.816	87.307	7.69212	0.0687512	83.4502	16.9412	123.479	10.5345	240.419	121.372	101.762	29.1822	8.3368	23.217	19.9009	34.1951	0.201888	4.79663	0.782186	2.01082	3.63682	99.5351	6.76942	0.055504	39.0727	0.119473	13.1876	1.97154	13.0903	46.5887	10.3105	61.7106	28.6957	39.3976	126.934	10.8727	153.641
TCGA-AA-3970	0.134945	0.0353577	57.873	11.5133	0.0198625	27.3248	6.13548	3.86272	28.1633	103.814	21.4964	2.27681	167.053	77.7758	5.56254	0.0742959	192.31	13.5525	81.6609	12.9623	333.519	114.975	61.787	20.8815	14.386	12.1716	27.0457	57.8693	0.413867	7.25396	0.820852	2.14666	3.40533	133.004	4.00071	0.184638	31.698	0.131483	16.8401	0.86665	22.713	71.6519	14.1595	69.6161	19.4005	49.8916	90.9228	11.4342	83.416
TCGA-AA-A02W	0.140344	0.0447576	47.2766	5.98038	0.0250643	25.8178	2.51156	3.38313	51.202	109.231	21.133	1.72079	214.306	126.677	4.90597	0.0640234	140.807	15.1963	87.7005	8.94162	430.341	170.248	60.3299	22.2521	14.3879	16.8312	24.8912	45.3647	0.411517	5.43768	0.933327	3.59659	4.57257	519.803	8.00232	0.0962282	34.7727	0.173961	15.7026	0.460402	18.8517	59.5482	10.2095	69.4436	15.4014	75.9792	166.491	13.4121	95.7612
TCGA-AA-A02J	0.157611	0.043553	49.5228	8.91291	0.0147229	28.859	3.02622	3.9945	37.1138	123.915	21.9139	1.34106	338.264	121.291	6.78282	0.158798	93.0098	18.8065	108.51	7.72313	396.923	144.045	78.2363	21.219	19.7055	26.187	20.1338	51.1334	0.396231	5.1233	1.05899	3.39561	5.64359	214.083	10.6134	0.079486	30.8879	0.12802	11.5017	1.54156	30.1584	49.5493	11.2339	52.4084	23.0012	49.4105	140.544	15.9507	155.545
TCGA-A6-A56B	0.107645	0.0175568	33.9173	7.48128	0.00973628	23.7673	3.60542	3.44156	27.6808	55.7484	13.3971	0.846796	214.041	120.872	3.54557	0.0272658	109.74	14.0875	88.2738	4.67621	77.0481	87.9392	35.8077	10.8438	6.62733	10.7373	14.3645	37.3452	0.178091	2.55377	0.869281	1.42057	3.00487	69.0517	2.61401	0.0215191	10.7733	0.0649715	10.531	0.616248	15.1361	36.6433	7.24421	68.9288	7.15885	47.3287	46.5376	22.0597	40.5414
TCGA-AA-3994	0.120852	0.026602	30.9097	5.23404	0.00686777	24.6987	16.6926	3.78326	49.651	79.243	20.1145	1.45075	194.645	65.9434	2.8721	0.0281845	85.521	14.8261	100.863	10.0213	40.2842	94.7497	96.776	21.6811	6.29553	17.624	12.8795	24.559	0.151956	2.24903	0.692154	1.25669	3.48927	73.0762	3.3993	0.0505662	29.1147	0.0925211	15.2532	1.25607	15.6302	50.386	8.71649	87.8366	17.6341	37.3996	93.5638	11.2259	74.8917
TCGA-CK-6747	0.0495375	0.00879355	13.3339	2.51567	0.0057058	17.988	5.74515	3.92572	27.2739	38.8191	21.0483	1.23684	184.056	73.1854	3.74463	0.0288086	56.7446	14.0764	94.1148	4.46977	41.4329	79.9893	31.1031	18.7478	3.51155	15.977	12.6241	23.2987	0.167939	3.49743	0.897736	1.73875	3.74177	70.3829	5.9476	0.0334252	20.6055	0.131816	8.71608	1.32873	6.37944	17.2919	5.11796	52.4918	15.8766	44.6362	103.377	8.49919	63.8936
TCGA-G4-6586	0.0453652	0.00702879	12.9896	1.16648	0.00513653	19.199	8.07133	3.78865	22.5619	48.3986	17.9176	0.600766	219.796	79.862	4.88168	0.0396187	62.8445	15.5441	125.509	4.90227	51.5654	61.0348	54.2735	22.9395	2.61416	19.2868	16.4164	15.1216	0.117831	2.68223	0.865072	0.717878	3.29275	17.7458	6.78417	0.0318296	14.7197	0.0858198	10.8415	2.37747	5.61261	17.4119	6.43484	54.1597	18.4337	31.1627	58.3756	10.6771	40.1758
TCGA-CM-6168	0.0607904	0.00557247	12.4567	2.32573	0.00564909	17.4129	4.97157	3.93668	19.0337	41.5822	13.4721	0.670129	118.398	44.65	4.54443	0.0146392	46.8362	8.54615	72.2662	3.38182	11.875	73.9818	23.0807	11.5032	1.98659	6.35175	12.8571	24.2184	0.0874803	2.05647	0.61987	1.47014	3.14461	50.4335	1.25165	0.0225661	15.5008	0.051387	9.74426	0.803574	12.0547	37.9822	5.31298	60.9019	8.30911	47.7266	67.7305	11.1885	41.848
TCGA-DM-A0X9	0.0417799	0.0212546	9.93683	2.58979	0.0124009	28.4635	2.05643	3.73522	31.1007	45.2282	29.2525	1.44347	232.592	114.553	5.67086	0.0574445	74.3243	17.2602	101.132	9.0647	60.5142	125.083	51.1913	23.0575	6.67059	23.4941	16.7055	36.2203	0.137109	3.92152	0.915043	1.49169	4.81963	127.059	10.5479	0.0605367	28.9907	0.102736	10.3605	1.04997	6.73461	20.9601	7.74331	69.8359	26.024	60.6216	77.5363	14.7717	56.8279
TCGA-AA-A02R	0.0119557	0.0035421	5.29942	0.986964	0.0036956	20.694	7.43469	4.1268	38.2071	23.7381	25.6863	0.334638	206.733	95.8605	6.52329	0.0234891	23.5721	18.363	133.383	2.21353	12.0677	37.2054	38.7284	22.297	1.10961	30.5522	26.322	17.4442	0.144125	3.05615	0.862445	0.808523	2.06941	20.001	3.62399	0.0172185	9.90668	0.112349	7.79888	2.37177	1.82704	8.16984	3.31653	48.7554	24.9658	42.7369	41.2026	8.92735	20.3692
TCGA-CM-6679	0.236052	0.0531691	72.2268	11.5064	0.0242901	42.2288	4.81964	5.24512	51.5303	130.202	22.5568	1.14656	198.532	92.7041	11.3041	0.0444803	103.005	12.075	70.1052	9.30383	226.422	145.329	60.9701	15.8529	16.5944	13.3449	23.0883	67.9607	0.310809	4.66004	0.848973	2.85354	4.66923	349.151	3.65738	0.131656	32.0351	0.168909	21.6045	1.44063	37.2001	107.396	10.5155	100.311	16.3806	59.5394	74.6156	25.1202	107.244
TCGA-A6-2682	0.0740035	0.0377554	18.3657	9.79574	0.012067	33.1672	17.6764	5.6801	39.017	72.5736	20.469	1.68623	202.041	71.0001	8.42498	0.0541432	79.6898	13.3166	93.7759	15.5477	93.5229	119.499	86.9215	23.7907	11.4873	16.0346	33.3232	34.1369	0.217592	7.11535	0.728859	2.36637	4.05545	90.0209	6.10533	0.110368	39.7996	0.120946	15.547	1.61156	8.84662	32.8652	12.3662	84.8511	24.441	41.5298	115.324	15.4862	75.9862
TCGA-A6-A566	0.0575374	0.0111927	11.0434	3.70079	0.00840554	37.2546	11.5374	4.49667	19.7214	29.0561	13.0631	0.921921	106.06	39.3385	8.51023	0.00940127	35.9756	6.92935	65.6705	6.7687	5.26	74.8155	32.3056	11.5606	2.34333	4.98694	17.8199	25.6478	0.121525	3.85481	0.530871	1.9942	3.44541	64.6181	0.739006	0.0598551	33.5464	0.0483837	12.0885	0.789205	7.75296	57.16	6.60146	65.1097	9.40317	42.1695	70.5175	17.2825	30.4935
TCGA-CA-6715	0.22309	0.0289865	52.259	6.02466	0.015491	25.9177	5.03186	3.99794	53.0502	151.967	17.8305	2.17405	242.365	107.431	7.86047	0.16339	92.0332	15.5713	98.4692	8.95982	373.061	199.929	48.8044	17.8721	18.5973	8.22992	31.8097	43.5779	0.421807	6.08636	1.04985	3.10282	6.878	139.83	8.06465	0.0634187	25.2397	0.136164	13.7717	0.784753	37.7151	56.1215	9.59804	103.638	10.6816	39.9279	181.879	21.5453	155.599
TCGA-G4-6311	0.149691	0.0379096	30.6026	7.38233	0.0151263	28.0142	12.4016	5.57044	53.0114	94.3079	22.7126	0.840567	201.931	80.7475	6.73096	0.0441089	139.671	13.1349	81.8143	7.80335	253.256	168.533	56.7001	12.9318	13.2794	17.1838	20.4171	86.0141	0.302182	4.504	0.881986	1.51641	4.70803	160.951	2.97582	0.0543469	28.8202	0.0972152	23.5061	1.79316	23.3181	86.0838	11.2984	105.896	19.9253	52.3433	71.1641	22.5295	77.6032
TCGA-AA-3854	0.15517	0.017652	33.9746	7.79015	0.00667833	25.9736	13.6303	4.61906	41.432	63.6755	28.4908	1.98046	199.069	63.6611	5.57765	0.0369899	98.6134	14.2783	84.3518	12.6871	82.5348	112.673	49.82	23.1664	3.37945	17.1076	22.6372	48.2975	0.268314	4.1609	0.802699	1.89767	5.54245	194.932	8.39678	0.0786123	29.9078	0.199317	12.6029	2.07427	18.3028	59.5441	6.71369	84.6817	28.1489	39.3768	156.023	10.7467	100.422
TCGA-CK-6751	0.0528107	0.00796769	12.9452	2.65357	0.00451893	21.2923	8.95943	3.3269	26.8948	42.8168	20.7758	0.982894	177.203	64.5351	4.31319	0.0244047	64.432	12.8624	103.501	5.17815	38.7353	84.3306	44.9015	18.4928	2.84387	14.325	17.7226	22.8711	0.149046	4.09092	0.816557	1.48106	3.10876	67.7992	5.02931	0.0280796	20.3651	0.116217	11.303	0.898588	6.31277	23.0523	5.64181	54.8849	16.2325	48.1488	113.237	9.52874	59.3396
TCGA-AZ-6601	0.0481726	0.00903677	12.4173	2.96258	0.00694826	17.6777	11.1802	4.0898	30.2833	54.7112	16.081	0.596644	155.624	62.9069	3.95525	0.0361087	76.7557	12.6996	100.028	3.64417	88.2473	70.7019	47.0895	14.6509	3.72906	11.2188	21.1876	24.7929	0.205755	3.90881	0.783687	1.24388	3.46545	30.4418	3.36166	0.0339513	17.0986	0.0972789	10.4132	1.4755	8.25658	30.6918	6.22917	57.5644	12.781	35.8127	65.879	9.49348	55.1207
TCGA-AA-3956	0.169729	0.0584396	48.3213	9.50342	0.0235581	29.9619	8.08769	5.40404	43.6047	105.982	26.1364	1.6266	177.972	70.0208	7.07976	0.0713061	125.769	12.583	74.5717	14.0183	158.287	147.626	75.8704	20.8865	13.0679	13.6333	27.4885	61.517	0.410922	8.23104	0.862105	2.41017	4.67071	215.054	6.13574	0.190629	38.6771	0.203584	18.7738	1.32556	24.7455	64.1707	12.9033	100.052	26.0887	50.0034	99.7848	13.6652	98.7797
TCGA-A6-2681	0.0485275	0.0309058	22.67	8.22355	0.010687	30.5099	9.09299	5.08948	52.7967	81.3283	23.5888	1.03999	249.01	103.295	8.5365	0.0521473	71.9711	16.8869	111.264	10.951	63.2486	118.152	76.7373	24.5198	5.22673	25.0046	14.3925	35.1516	0.128187	2.88492	0.736285	0.935987	5.00879	94.5112	6.75471	0.0678987	25.6953	0.0804176	12.7106	4.06485	9.27829	40.4893	5.78129	108.488	28.4578	36.7823	91.4423	22.6158	76.6875
TCGA-AA-3841	0.0795301	0.0506534	38.7703	16.5848	0.017267	28.8101	3.77182	4.3567	80.7616	104.025	25.3304	1.32537	343.774	114.57	9.42274	0.0966651	66.0269	19.6593	116.739	17.6151	167.083	100.572	100.55	24.2275	14.5283	36.2071	27.8179	47.6926	0.294066	4.14686	0.937809	1.94864	5.08578	100.926	7.19597	0.230202	35.1403	0.206921	16.5375	4.83868	15.88	37.3821	8.05469	104.985	42.4312	38.8207	111.875	17.4159	118.621
TCGA-CM-4752	0.0934877	0.0287471	20.3875	6.64475	0.0122865	21.9339	7.6653	4.26285	39.4973	65.8157	20.3438	0.789184	191.319	76.1001	6.33482	0.0520942	99.4812	13.2972	90.2302	8.63126	161.264	138.175	64.6302	19.1925	9.44031	15.6875	20.4754	38.7977	0.237146	5.17015	0.736575	3.13913	3.32599	126.624	4.51132	0.0684612	31.5246	0.090291	12.8447	1.65262	11.8369	36.4829	12.3553	65.1611	21.4138	38.6171	82.782	8.98202	81.6206
TCGA-WS-AB45	0.0392662	0.00407978	4.13832	3.58994	0.00327845	31.6546	14.6736	3.92652	9.78722	11.3498	9.50014	0.587451	79.448	24.8525	5.925	0.00218651	9.48758	4.05719	40.2199	4.02867	0.462335	49.3032	6.38662	6.50526	0.37642	3.07384	6.41275	32.9482	0.0514406	1.05318	0.366476	2.88416	2.71946	49.1484	0.0188071	0.0154479	27.3696	0.0142756	5.71727	1.14023	3.75076	83.7122	3.06454	59.7536	7.75025	39.6262	22.8932	25.6133	15.6153
TCGA-AA-3842	0.140175	0.0233079	28.4144	5.1092	0.00939649	36.6715	7.74721	3.50987	34.2368	76.9617	21.1674	0.897866	193.037	63.2928	9.30333	0.0557553	106.86	12.3957	106.272	5.99259	386.423	164.785	57.7807	21.8042	10.4285	13.3035	27.5152	41.727	0.184217	6.85306	0.820326	1.9355	4.5436	98.4634	10.5342	0.0344176	21.5755	0.147563	14.0397	1.14258	21.2542	36.8907	10.9265	62.6698	18.0116	57.3309	204.204	13.1385	115.693
TCGA-AA-A01C	0.0681293	0.0277158	34.1353	7.39087	0.00878135	24.3051	4.93868	3.36111	43.152	85.1433	30.717	0.734681	263.538	114.924	5.82756	0.0420081	86.3875	16.3876	109.261	8.77076	105.943	106.251	68.1638	25.2202	7.71897	25.8149	17.8121	30.81	0.144982	3.00358	0.85865	1.57821	4.8589	113.456	2.47341	0.0546405	28.9172	0.109765	16.6984	1.60722	9.62534	32.5671	7.32202	87.7174	27.7163	58.1675	70.5281	14.5862	101.315
TCGA-AA-3509	0.119068	0.0461165	17.8753	3.18198	0.0250384	38.6911	7.92241	6.18936	26.0969	81.2407	24.0905	1.26919	195.287	98.4961	8.39655	0.0901587	118.363	15.0212	87.1881	8.79382	112.196	231.983	63.8979	26.6148	15.5395	17.0049	28.0188	29.6204	0.238089	6.52863	0.898703	0.96803	4.34222	81.0643	15.5726	0.0982411	18.6702	0.0929344	14.4801	0.953404	18.7353	26.575	10.1172	80.369	20.3408	58.505	85.2442	17.2809	48.6369
TCGA-AA-3939	0.0705969	0.0319584	18.4045	3.58813	0.0113972	44.5139	12.0125	5.5296	33.1912	79.912	31.0299	1.26948	183.24	77.9457	9.22213	0.0562819	120.874	14.0308	92.9846	9.35418	52.0368	112.793	98.5731	33.4319	8.30182	17.0246	27.3839	39.8669	0.11295	6.60423	0.756156	1.38139	2.80727	102.995	6.88927	0.0936643	28.8823	0.0998023	14.085	1.15228	10.1114	27.0238	14.0314	86.1435	29.9105	63.3881	123.743	14.9158	54.3038
TCGA-T9-A92H	0.0850313	0.0240443	20.1278	4.5828	0.00861631	18.9872	3.11544	2.84331	28.4381	117.218	22.2708	1.20731	209.767	96.4463	6.69718	0.0788003	144.418	15.5257	113.996	6.09214	204.773	142.227	66.1387	24.7733	8.41061	14.6414	19.8587	25.7384	0.087394	2.99147	0.950651	2.14272	3.59975	125.01	3.50817	0.0398107	22.2953	0.0930198	12.1846	1.17092	13.3626	28.0891	8.91465	73.0883	18.1542	56.8778	114.085	14.8573	101.422
TCGA-A6-6654	0.0603449	0.0162699	15.6567	7.15916	0.0135705	40.4181	10.4041	4.58404	52.6168	50.8549	17.8108	0.724041	140.525	58.1851	10.1887	0.0214314	50.4535	9.75361	61.6234	6.9318	80.2805	95.8627	45.9854	10.9003	4.36216	11.8434	15.6634	43.8808	0.16489	3.46572	0.642429	1.06407	4.25023	131.545	1.21243	0.0640166	29.0432	0.0789187	18.6773	2.37616	8.97439	80.6061	5.98023	128.382	15.7886	40.4263	57.0952	26.3506	49.2171
TCGA-AA-3930	0.0399944	0.00849258	6.90846	1.6061	0.00617885	22.9194	4.081	2.78436	19.3818	55.7669	19.4167	0.739382	138.002	70.0312	6.82504	0.0570263	116.957	12.1529	104.928	4.35513	71.7402	132.791	68.5074	21.4118	5.77807	10.5972	31.2299	31.1057	0.147977	5.59908	0.769585	0.636954	3.35088	46.9119	3.91965	0.0232814	17.1842	0.0834753	11.3232	0.402496	5.62519	23.4879	9.43278	65.9725	14.0271	51.0557	100.929	10.8666	46.7466
TCGA-AA-3941	0.295052	0.0615208	76.8283	9.92597	0.0175328	46.5214	13.9921	6.35666	60.9282	119.687	24.0097	0.684074	215.494	65.6071	11.446	0.0819657	128.738	13.7981	101.711	9.62922	377.95	188.307	111.883	20.7437	19.4658	16.0233	41.3247	71.472	0.324983	10.8494	0.909148	1.33484	5.07292	160.839	22.1985	0.212166	37.9712	0.302569	26.0829	1.18594	38.4334	96.2532	12.0415	75.4284	25.3226	63.0904	332.782	17.1068	118.006
TCGA-AA-3502	0.0773418	0.0184043	28.6933	5.78821	0.00800325	29.7032	9.26946	5.18018	34.3234	66.9035	27.8138	1.87687	199.686	93.1345	6.60949	0.0387404	91.698	15.3375	97.4115	11.9145	99.6351	124.809	62.0825	25.986	3.27494	19.1918	18.8451	38.3828	0.137658	3.64639	0.771957	1.58908	4.49929	194.052	7.94833	0.0623456	28.5329	0.112927	10.9707	1.47835	9.58131	44.5875	7.28479	58.5664	29.9325	49.3969	143.94	9.72343	104.976
TCGA-AZ-6605	0.0699217	0.0332817	20.9047	5.06441	0.0178738	30.7913	8.15847	4.91497	38.7567	59.3117	24.9289	0.785003	158.337	66.3248	7.63214	0.0245746	69.6361	10.7695	73.7532	8.4753	37.9962	105.796	48.8343	17.85	6.15595	12.7288	20.9923	40.9645	0.186647	3.68599	0.743086	1.85568	3.16424	146.634	1.49444	0.115842	32.4441	0.0926967	18.0159	1.31274	10.1211	54.6987	7.1552	91.9265	18.698	60.5689	73.669	14.1888	53.6599
TCGA-DM-A1D4	0.0806919	0.0759519	18.0595	6.35337	0.0187431	25.9087	7.73242	5.27157	40.7895	94.0793	26.9351	1.10987	198.222	93.824	5.8862	0.0728424	146.928	14.5823	79.8305	10.298	115.036	180.093	101.49	21.7669	11.5664	16.7867	25.809	60.6771	0.21624	5.30398	0.906799	1.73419	3.9461	180.942	11.9035	0.144537	26.2357	0.160379	19.3046	0.833482	10.3134	31.1929	15.2831	86.3425	24.7434	62.6917	75.1515	11.2784	68.8019
TCGA-QG-A5Z2	0.0298035	0.00380801	12.4252	0.947324	0.00362924	12.5335	5.59501	3.18904	18.7116	30.6059	12.4229	0.819281	117.676	61.0427	2.12263	0.0196704	70.209	11.5563	71.2184	2.70949	25.0909	52.6471	24.4184	7.78104	1.04383	6.44908	7.79113	12.8518	0.097623	1.58037	0.795987	1.01436	2.82444	26.5901	2.31235	0.0127719	8.27587	0.0491255	8.57414	1.44069	4.05096	14.6702	5.96095	45.9668	7.90187	27.1726	43.9993	7.0713	24.1548
TCGA-AA-A01S	0.0953885	0.0188088	29.5502	9.15758	0.00727913	20.1223	5.61383	3.44297	32.8452	102.06	27.6247	0.986638	301.246	115.048	4.16894	0.0814901	83.4576	19.614	122.255	7.95116	149.957	101.693	64.5528	28.1305	5.40424	27.6402	20.4947	27.3894	0.306087	4.29437	0.992345	1.34772	4.40542	106.198	7.54899	0.0480868	25.3336	0.161194	13.0842	1.52496	17.0853	36.154	8.2248	69.0098	30.4926	41.7261	114.955	14.4218	116.938
TCGA-A6-A567	0.370804	0.122671	87.9816	19.5082	0.0328789	49.8347	4.17511	5.33083	70.8565	161.912	25.7375	2.41911	205.027	91.6412	13.3251	0.0806381	210.322	13.6635	96.0853	16.9519	613.693	294.69	101.762	16.4995	16.9793	10.9053	50.3067	89.5685	0.468411	9.04952	0.926738	1.20574	4.94078	353.404	11.9061	0.182905	38.2491	0.18496	33.8438	0.809163	57.7988	125.641	11.2797	127.587	20.7243	70.1925	149.667	29.3956	139.872
TCGA-AZ-5403	0.161008	0.028139	35.4157	6.27961	0.0128809	31.6811	13.3553	5.05367	35.6244	100.384	19.5275	1.56163	180.316	65.2115	7.48807	0.0452102	129.87	10.7591	91.914	12.9696	331.261	196.688	63.9789	19.1433	12.5954	9.46721	35.4472	46.6076	0.222682	6.90757	0.692249	2.96088	4.47528	187.706	4.89586	0.0726777	33.4388	0.0782927	19.3593	0.758338	24.3323	76.0706	14.9181	53.0276	11.5834	48.9869	172.022	10.4164	100.014
TCGA-DM-A28E	0.0566672	0.0176005	34.9156	1.71088	0.00751872	23.9569	3.84837	3.63941	33.6537	93.0311	24.9891	0.726716	203.965	100.435	6.23309	0.0549165	72.4606	15.723	90.8306	3.67219	151.149	139.186	52.5766	18.7622	6.57008	14.126	19.9515	25.7453	0.206818	3.78166	0.977287	0.615149	4.09484	45.7623	10.9629	0.0270001	12.2156	0.174042	12.818	0.964961	10.1565	24.6417	5.57585	76.2714	17.0793	59.2598	113.718	15.7772	72.3605
TCGA-AA-3492	0.0246118	0.00420335	8.57703	1.11568	0.00321179	18.5399	12.8115	4.5555	13.1541	36.6619	16.203	1.42163	193.801	64.6315	7.57309	0.0570997	63.8469	15.5671	140.107	5.21389	46.9408	87.6496	34.0404	21.2162	1.60477	14.2446	31.7297	15.5188	0.140075	6.79567	0.787139	0.98645	3.52965	24.322	12.8235	0.0170573	24.8953	0.0818768	6.80708	1.70527	3.37577	12.6155	6.95174	33.5743	14.4905	29.1808	92.7639	8.93641	56.5347
TCGA-A6-3809	0.0117377	0.00252801	3.38899	0.526575	0.00236893	17.0763	6.70591	2.04717	11.8891	28.6822	18.5822	0.377818	144.539	56.844	4.20032	0.021868	47.8458	12.697	117.845	1.73162	19.2483	41.962	38.2326	24.2739	1.17468	11.8899	23.1634	13.0189	0.100305	3.23956	0.685121	0.562481	1.62755	10.6595	2.32589	0.0109431	7.6874	0.0864024	6.53624	0.652709	2.22823	7.93932	5.4253	40.4004	12.6251	49.9235	54.639	5.69104	26.2228
TCGA-AA-A01I	0.0823147	0.0219911	18.3198	5.02399	0.0116724	20.4785	8.22939	6.01636	51.8035	75.6247	21.7063	1.58356	150.124	64.0164	5.26887	0.0646256	99.6187	11.8025	88.4294	9.50555	116.708	154.537	86.2077	18.6772	7.69815	8.38157	39.1909	51.784	0.2592	9.05493	0.905845	1.65434	4.43516	203.021	14.3476	0.0794319	38.4795	0.204298	16.3292	0.488613	11.279	37.1214	11.4596	83.2681	16.8261	53.095	277.223	9.45458	75.6798
TCGA-A6-6780	0.0294498	0.00260837	4.63599	0.392197	0.00386279	4.20735	0.76321	2.10965	3.38122	29.9845	11.4789	0.72728	60.2635	28.6066	0.693315	0.0292552	69.9831	6.3459	47.1485	1.14574	22.2575	52.664	11.6302	10.446	0.482049	1.64628	10.0655	11.1073	0.134729	2.08019	0.612937	0.934148	2.34706	42.4965	2.46076	0.0121758	3.75489	0.023795	2.9312	0.0601305	8.78846	9.09778	8.75588	22.0988	3.77826	53.0796	40.0511	1.81195	22.4907
TCGA-AA-3526	0.0306939	0.00767776	7.12716	3.44592	0.00488385	23.2659	5.2093	3.7475	11.5212	51.901	24.8493	0.794636	182.66	79.8908	5.9825	0.0443661	66.6632	15.1489	102.096	4.17748	87.8549	78.1721	40.4864	21.9158	5.18345	17.3367	18.0402	24.7023	0.0930194	3.05514	0.692955	2.11416	2.51116	32.4509	4.02141	0.017967	20.7783	0.0440159	9.03134	1.06629	5.0115	19.8258	9.96595	48.815	16.9304	46.7094	76.5411	10.7272	52.1645
TCGA-A6-2676	0.0227726	0.00281148	4.50528	1.06944	0.00265264	13.5678	13.8629	3.68999	17.8637	24.567	15.9543	0.387925	176.765	56.0306	4.30991	0.0231069	52.4146	12.7755	120.659	2.3848	41.9456	53.4208	45.4064	15.189	1.73367	11.9353	15.1081	20.501	0.0703887	2.24146	0.649604	1.35695	2.3435	13.7739	2.95504	0.0151735	10.2024	0.0482195	7.1167	0.991738	2.94769	16.4322	6.79222	41.3939	12.465	31.0024	66.3453	5.90708	42.2238
TCGA-CK-6748	0.142997	0.0596596	56.815	9.75475	0.0185346	46.3796	4.65832	5.31869	79.2042	110.086	31.8257	1.9392	183.927	97.6448	12.9284	0.0465777	77.8723	13.4811	83.8336	10.3181	77.0057	150.215	71.992	30.7272	8.9549	21.2356	26.8198	44.046	0.168141	4.51559	0.846862	1.67005	4.57269	285.64	4.73293	0.104598	38.5651	0.217842	18.0498	1.81	23.415	67.7996	6.43147	180.35	25.5649	74.4449	142.208	29.8232	113.525
TCGA-CM-6163	0.091721	0.0227229	11.9963	4.2038	0.00940116	16.523	12.7057	2.69694	29.4462	56.2506	16.5217	0.511403	147.319	70.223	4.99401	0.0495764	142.064	11.7366	66.8124	4.47485	81.9636	206.719	46.4393	14.0974	9.43962	8.77708	9.79567	46.496	0.135525	2.69369	0.802363	2.7063	5.70183	116.417	8.15646	0.0331906	24.1694	0.0754957	14.5827	1.22905	11.0468	35.5885	8.09593	87.999	15.9822	49.8832	58.3995	11.2407	49.9929
TCGA-DM-A1HB	0.0555036	0.0119756	14.1451	2.84162	0.00518045	21.9887	10.5947	3.59987	40.8591	50.8828	22.6113	1.08393	191.64	60.7516	4.71535	0.0338952	65.1465	11.9449	90.3679	6.23362	34.658	71.9119	61.6373	19.5224	2.20348	11.4134	17.9811	32.2132	0.141596	2.78566	0.795625	1.19954	2.97346	49.1491	6.99494	0.0425611	16.8451	0.117206	12.5619	0.692978	6.74781	29.57	6.51897	86.669	18.635	47.6087	62.9654	9.1469	56.8234
TCGA-SS-A7HO	0.13498	0.006699	23.529	1.62936	0.00525359	25.1383	1.98727	2.4995	15.3568	70.7726	22.0148	1.13817	286.533	134.526	9.00636	0.0924605	36.2381	15.8509	111.197	4.50203	160.362	52.4922	20.0672	24.1188	3.85085	10.5674	22.785	16.0601	0.143085	3.1595	1.01026	0.697175	3.49319	41.5949	8.46881	0.020156	11.8319	0.10269	6.20292	0.47583	19.7417	14.1811	5.93557	33.1648	12.4376	50.6828	69.0308	30.3214	63.7829
TCGA-CM-6169	0.145694	0.0416048	34.1389	10.9472	0.0301805	34.2261	3.38336	4.43191	34.196	76.033	17.458	1.35581	115.188	63.2631	7.15753	0.0387442	60.0159	9.81256	57.371	8.4882	202.729	146.843	43.9087	15.7943	6.28366	8.28482	25.1196	55.8904	0.339351	8.07033	0.762323	1.93221	3.25646	281.751	2.93869	0.103164	21.8414	0.185833	17.7995	1.04606	24.201	94.5757	8.66862	95.157	12.9342	53.4338	100.556	15.1946	63.8122
TCGA-AA-3543	0.0304526	0.00833076	12.6715	2.14055	0.00492295	19.2323	12.7172	3.68912	31.6488	35.6939	20.3085	0.549405	173.093	60.5552	4.90938	0.0267573	43.3201	13.6985	104.767	5.1773	30.651	52.0718	48.8678	19.4368	1.84427	17.4064	18.6194	18.6273	0.120805	3.21412	0.754756	0.717147	2.57014	18.7364	4.20057	0.0303519	14.9799	0.104326	10.2961	2.62866	4.08547	15.3295	6.0589	63.1552	22.4257	28.2947	63.5538	7.45933	34.1369
TCGA-4N-A93T	0.260452	0.0885094	89.9914	14.3934	0.0263629	30.481	7.46881	5.5557	67.0676	159.859	27.9891	1.76632	210	134.751	7.55254	0.105225	311.21	17.1305	86.1649	18.2904	132.034	175.848	152.771	23.582	13.5539	18.5427	41.9316	75.1906	0.296198	4.81563	0.969001	1.82072	5.52543	171.966	9.00593	0.183124	26.4822	0.170785	22.8557	1.6788	28.6674	63.9546	18.8387	159.537	35.115	54.286	105.711	17.1227	101.516
TCGA-DM-A1D8	0.128885	0.032963	41.4579	6.22967	0.00834393	24.4588	4.35337	3.44308	26.0714	77.6263	20.7149	0.985567	214.199	90.6129	5.06558	0.0376032	86.4093	14.9956	93.6393	7.74106	165.591	130.829	71.8872	19.2391	7.22335	14.539	12.4393	40.5484	0.115107	2.70277	0.837492	2.63488	4.95031	150.434	5.81829	0.0440735	28.5774	0.0921856	13.7051	0.841726	13.2377	47.1893	8.57595	75.7303	18.0603	60.2875	79.3057	17.5101	94.7964
TCGA-G4-6588	0.0327101	0.00330085	7.91345	1.10332	0.00269368	12.7995	5.65819	2.30271	16.3552	29.263	18.5825	0.482718	211.573	64.5478	2.48114	0.0151693	37.9978	13.3474	119.86	2.62474	22.6582	46.2027	26.3814	15.6669	0.496731	13.036	11.9067	16.0609	0.08551	1.64865	0.781877	0.81562	2.68379	20.0867	2.8351	0.0130647	6.84367	0.0807073	6.48568	0.744281	4.6211	14.9258	2.97026	40.7629	13.0794	41.1816	43.7139	7.25289	31.7276
TCGA-F4-6807	0.0767768	0.0202564	25.5991	5.57318	0.0114316	36.4263	8.83942	3.65398	32.4677	49.5051	25.7508	0.810073	153.566	74.0986	6.70916	0.0209768	69.2723	12.3309	76.6975	5.8312	77.7858	107.966	31.0079	15.8952	2.61478	14.8594	11.0227	39.6947	0.108172	2.24844	0.697793	2.38792	4.14285	132.711	1.81181	0.0489304	21.463	0.0847071	15.1883	1.62334	10.9726	65.4671	7.28403	84.0329	16.6136	57.7122	52.4525	21.2142	53.4955
TCGA-AA-A029	0.0625882	0.0184379	22.2918	7.19504	0.00752497	27.0744	3.28299	3.74734	44.7775	96.5739	27.2961	1.21411	225.085	80.1933	6.28246	0.0614835	96.0728	16.8867	112.572	7.73883	49.9338	101.597	87.9339	29.0069	3.39848	24.1352	23.5398	34.7719	0.148503	4.0934	0.880212	0.572702	3.52554	67.3828	9.11958	0.0446572	18.3668	0.181042	14.3339	1.77563	11.6516	27.6332	6.78366	102.992	29.9432	46.7664	154.756	15.2139	103.024
TCGA-AA-3972	0.110831	0.0554751	47.5435	7.4173	0.0206077	37.5266	7.51649	6.90866	52.9466	116.711	24.5705	1.2376	186.156	75.0318	12.1694	0.0754725	142.581	12.8722	88.268	10.2273	233.618	201.323	90.8655	18.2366	15.5879	10.0718	38.2434	61.0575	0.273717	6.76839	0.806593	0.907604	3.9987	136.591	13.0517	0.141765	28.3822	0.156343	21.7369	0.703291	16.4659	57.8008	10.9359	131.452	17.6878	57.1722	119.763	20.9699	99.5619
TCGA-AA-3511	0.117346	0.0773955	37.6759	11.1409	0.018236	34.0263	6.05981	5.60262	64.8136	92.359	26.1238	1.47963	188.939	71.9548	11.4523	0.0627924	101.252	12.4949	75.7694	12.3	127.78	172.011	73.3457	16.7465	10.6642	12.3381	22.6218	70.1088	0.226108	6.20035	0.868587	1.68036	4.14704	171.802	8.94505	0.101722	30.1608	0.159067	20.0478	1.29934	19.2213	59.7932	10.6836	110.525	22.4366	58.6138	121.13	21.1526	90.7644
TCGA-D5-5541	0.353568	0.0815204	94.3363	17.4552	0.0412352	28.9959	5.21792	5.75772	56.3502	207.243	19.0719	2.19418	209.977	104.145	8.34954	0.131533	205.932	13.5557	81.7257	11.4032	747.076	353.45	60.1431	16.4593	31.712	9.23599	50.9214	94.6832	0.605722	8.71897	0.890342	6.17978	7.51495	428.797	8.08013	0.161363	44.0506	0.200205	18.0685	0.732668	55.005	178.921	13.6166	87.6381	14.1025	59.1284	220.285	16.7044	192.69
TCGA-AD-6889	0.0392515	0.00970833	11.7273	2.43827	0.00469583	23.1047	8.98413	5.09723	39.5332	41.268	16.8465	0.915933	192.437	60.7373	5.72541	0.0246921	69.0352	11.5278	92.53	5.23259	72.2462	80.3336	56.7122	15.3723	3.39413	9.39152	22.6068	23.2373	0.144094	3.58965	0.725591	0.9751	3.459	43.5539	7.13615	0.0344537	15.238	0.0674807	12.8371	0.755567	5.30527	23.249	8.22946	76.6648	13.4553	34.0951	104.072	11.2246	51.4147
TCGA-CA-6716	0.124173	0.0220087	48.6532	3.03438	0.016135	28.2855	9.71092	5.45787	40.6739	100.62	14.4718	1.74626	195.247	112.205	6.41277	0.0711368	78.8427	13.7201	79.7044	7.10951	44.4375	122.592	57.8138	16.1189	9.2982	9.27816	10.9628	25.7041	0.127362	3.27568	0.866888	0.721003	5.79911	132.946	12.6633	0.0620431	14.2031	0.0778053	12.211	1.10779	17.2953	32.8147	7.87643	102.896	8.72281	34.3182	121.21	24.7478	73.5612
TCGA-A6-4105	0.0272338	0.0102526	7.93502	3.1056	0.00828197	27.6429	2.33478	2.74165	32.676	67.0451	21.5792	1.33744	212.039	98.2166	7.10344	0.0538741	58.7	13.9722	88.2203	5.42654	83.6282	102.687	47.5371	19.1514	5.3046	13.2323	24.579	27.2383	0.148583	3.73289	0.761313	1.93798	3.60701	63.47	2.95025	0.0328784	19.8981	0.0712726	9.74475	0.951492	4.29798	28.7879	10.5988	89.2552	13.2437	43.7987	78.2387	18.3805	57.9276
TCGA-A6-5662	0.470729	0.0895757	225.222	7.23265	0.038576	56.7381	16.4988	10.7414	92.8766	202.316	32.2782	2.17799	216.819	141.668	17.6901	0.10845	260.509	15.9641	94.2788	12.1066	317.909	221.414	151.931	26.2122	30.6511	15.4576	72.6826	73.2504	0.377356	8.13353	0.945922	1.04166	4.61005	159.704	8.7905	0.189286	35.9747	0.230461	30.7269	1.35575	57.5769	89.1868	9.15233	145.838	17.0098	73.5664	265.807	32.5245	148.582
TCGA-A6-6652	0.205665	0.0219339	40.9497	2.77019	0.011208	18.6774	6.77604	3.05177	53.1489	105.544	18.1115	1.14058	213.48	108.343	4.77665	0.0792202	113.998	16.1102	93.8011	5.6477	190.666	183.806	78.9455	14.0383	11.9982	12.2601	17.0335	26.2149	0.257031	3.77169	1.06352	0.647663	3.84705	86.4176	11.0852	0.0470248	25.2772	0.115132	18.958	1.13099	23.3238	52.9633	5.25609	92.7185	15.5735	52.7671	80.8963	14.894	76.7627
TCGA-CM-5860	0.101512	0.0101281	25.0272	3.16745	0.0049084	31.2551	5.27173	4.43807	21.2857	65.587	19.9883	0.604287	150.974	57.9665	7.28717	0.0178695	102.005	9.6986	95.9407	4.01016	67.4583	106.264	40.8927	18.988	3.89078	7.94262	17.6604	30.1225	0.0920094	2.75106	0.671335	2.36708	3.06998	84.2062	0.993019	0.0167635	17.5376	0.0482454	11.5931	0.63021	17.9062	53.1732	8.31533	72.4205	9.84908	56.7796	136.895	11.5992	59.7643
TCGA-CM-5861	0.17372	0.0330396	24.6737	5.2352	0.0124266	27.0314	49.8012	5.99135	67.9929	60.1124	22.8329	1.98275	209.333	72.3359	6.94024	0.0499548	116.048	13.8114	83.9101	13.1253	53.991	149.772	93.5193	19.7349	12.8778	17.6851	19.5309	55.2275	0.135132	3.78198	0.794497	1.31181	4.6499	95.6261	17.0692	0.130813	42.4203	0.145252	24.1045	1.2331	16.456	78.0112	9.55817	126.675	24.8192	55.7722	93.39	14.1122	71.1364
TCGA-AA-A01R	0.0314948	0.00573338	5.30072	1.50534	0.00298508	15.4347	2.92701	3.17932	18.8387	28.8243	17.9673	0.233824	266.991	89.0133	4.75241	0.0201917	31.0335	18.5025	140.978	2.30225	18.1785	34.766	42.9239	16.4905	1.46005	29.4198	8.1689	7.60467	0.0697682	1.33059	0.816216	0.709619	2.02947	15.8447	2.49688	0.0155795	13.0618	0.0591529	6.96601	3.73712	3.18602	13.2095	3.77754	32.9367	20.4966	25.2974	26.4043	7.4747	34.5385
TCGA-A6-5659	0.122173	0.0470067	39.6287	7.84837	0.0185682	27.0899	6.22803	4.44021	52.9879	137.127	20.9087	1.13208	251.185	106.158	6.69515	0.0744808	86.5797	12.7221	87.73	9.31366	471.477	200.753	57.7966	16.526	19.4335	11.1992	21.1808	68.3273	0.406974	5.96087	0.90053	3.57703	6.46877	388.399	4.97946	0.0572888	25.0088	0.102231	15.3799	0.784521	21.911	72.4678	13.4364	85.2	13.5174	53.623	150.129	17.1868	134.942
TCGA-DM-A285	0.294007	0.0482287	64.0141	14.8379	0.0133356	25.1839	7.88097	3.87946	50.4577	121.13	27.8312	1.5753	196.818	79.7875	4.99388	0.0521089	188.181	12.6436	77.612	9.20934	284.033	164.922	67.1993	18.7935	7.94712	14.2954	31.608	103.795	0.525985	5.85198	0.883933	6.25516	5.5931	358.55	4.23486	0.0648758	42.6409	0.173449	21.3389	0.793562	45.8712	86.859	13.4204	82.6926	21.546	68.5657	122.279	12.3505	135.738
TCGA-DM-A28A	0.0527916	0.0147265	18.971	2.9391	0.00812571	29.5197	6.75842	3.14172	39.8985	71.4343	23.3954	0.875422	264.741	144.672	4.92503	0.0454875	112.6	17.2397	103.314	5.11887	113.01	117.464	60.3976	22.6029	6.16246	20.0082	15.6332	15.9814	0.174273	2.01399	0.974474	1.06967	5.89672	41.9563	6.19764	0.0210152	15.6519	0.0585698	14.037	0.785871	9.08576	21.1566	4.7032	85.8436	12.7132	50.3581	110.84	24.4801	95.4809
TCGA-D5-6529	0.0520064	0.0209441	14.701	5.84538	0.0105776	21.2739	4.85936	3.82258	41.1462	52.7352	23.5612	1.06234	152.093	71.2207	5.16706	0.0335526	69.3521	12.5749	77.992	7.22536	34.2491	87.9411	47.8192	18.4383	4.1452	14.5048	18.7284	45.0087	0.109423	3.20977	0.797467	1.88808	3.35074	163.839	2.4838	0.0622562	33.2595	0.113153	11.8488	1.84529	7.67431	37.7503	6.75704	93.3258	25.3566	53.9652	87.7781	11.0237	57.8613
TCGA-QG-A5Z1	0.424002	0.055175	91.0475	18.8655	0.0201616	31.7754	6.11056	5.20045	47.23	139.766	25.6869	1.44627	211.269	93.4118	7.38254	0.0604526	137.964	14.3483	69.9182	9.45788	416.192	170.965	59.2575	16.5424	7.86728	19.9077	20.454	84.8534	0.657703	6.43513	1.04403	3.60493	5.09666	573.372	9.0366	0.111648	24.3655	0.298751	24.1908	1.22598	73.4487	163.695	9.82504	83.8121	20.8567	66.9271	167.925	14.1627	152.012
TCGA-CA-6719	0.149074	0.0293059	31.2388	13.8727	0.0130257	26.5087	8.72259	3.90809	53.18	79.2445	16.7482	1.0022	178.706	81.1331	5.27906	0.0354472	87.0548	12.043	81.4272	8.31889	194.03	120.447	39.4547	14.7116	7.17738	16.4298	16.4357	58.8561	0.339378	4.69389	0.829111	3.28708	3.7022	151.436	1.61411	0.0415966	26.155	0.131686	18.159	1.14494	31.0684	62.4895	8.68881	84.4673	11.7978	54.7906	94.5659	17.0462	85.7486
TCGA-NH-A50U	0.0835006	0.026255	35.9564	6.09815	0.0112123	27.0118	3.16946	3.42377	33.3368	60.1125	26.3268	1.32169	207.295	97.8892	5.05331	0.0459288	87.988	15.8619	100.403	8.21497	182.526	91.6408	66.1204	20.9429	3.20276	24.0007	30.2411	33.9409	0.195358	3.93032	1.02883	1.81888	4.62054	117.265	6.71899	0.0406344	16.7702	0.179668	16.1269	0.992834	10.0599	39.675	8.73641	57.8041	27.4805	55.0859	150.589	13.7955	56.2422
TCGA-CM-6170	0.169196	0.044446	57.9586	9.16056	0.0180321	24.0584	4.1929	5.17806	50.9447	99.5536	23.5643	1.9038	173.056	97.6271	7.26985	0.0493039	129.84	13.1926	89.0049	6.68493	280.251	194.68	63.7568	18.0835	10.8129	10.2507	31.7597	60.5553	0.369055	5.80787	0.866035	1.4428	4.58376	269.147	3.7288	0.0873884	27.339	0.228993	18.9601	1.10918	29.6533	53.9281	9.8298	121.524	15.4784	62.773	136.273	15.6319	130.564
TCGA-AA-3542	0.121543	0.0755827	32.3271	17.7877	0.0146312	35.2349	9.46757	4.80266	41.9416	112.566	41.2361	1.0278	345.049	117.82	11.0336	0.0776458	99.0953	18.6877	134.302	22.903	334.089	133.415	147.95	43.675	19.798	39.5074	36.0402	48.8155	0.210371	5.4669	0.765122	2.93482	3.94086	312.939	4.66813	0.147394	68.3843	0.166125	18.7222	1.83097	15.3674	46.437	10.7969	80.6049	46.1961	58.8816	152.364	11.1559	146.558
TCGA-QG-A5YW	0.0710776	0.0182918	13.4311	6.71417	0.00997959	13.7	5.13562	2.66204	28.3957	61.4204	23.9014	1.43843	168.68	85.3044	2.98401	0.0367543	107.402	14.8363	93.869	9.7075	66.4063	73.2944	49.5027	22.4273	4.24659	17.4847	20.8682	46.1426	0.149316	3.32083	0.852083	1.82405	3.40433	147.194	2.57098	0.0541873	28.3691	0.0842644	10.7099	1.11337	8.54307	35.329	10.3863	74.7939	23.3232	50.4878	54.3695	8.01101	54.5582
TCGA-F4-6459	0.361323	0.0681726	54.1295	12.8414	0.0300342	31.62	10.0645	6.49141	32.5885	94.3891	18.5685	1.93708	208.468	78.7451	11.0943	0.074922	97.9182	11.6423	75.431	10.6948	92.4416	176.903	45.5815	16.8966	36.5494	12.5401	28.1471	119.622	0.281431	4.60821	0.906552	3.39943	7.48206	485.767	4.68431	0.310794	58.0164	0.174802	19.5348	1.68048	49.2083	112.812	9.37299	78.3722	15.2993	60.0151	145.877	23.8239	139.919
TCGA-AA-3664	0.0641565	0.0212937	19.4175	3.50404	0.0111148	18.1515	4.92564	4.53863	30.788	44.2164	14.7829	0.792479	187.152	70.1369	3.00283	0.0312133	100.914	12.5815	83.0203	5.91035	73.2282	112.472	61.2355	10.7733	6.35726	8.99833	14.9106	53.9781	0.279933	3.22098	0.878073	1.06158	4.62995	99.8643	8.51213	0.0530087	16.4452	0.114221	14.741	0.454421	9.15111	31.3626	9.06065	67.1004	11.6349	43.1251	98.0256	8.76589	43.1245
TCGA-D5-6538	0.157706	0.018169	34.9182	4.83149	0.00958387	17.6919	5.80509	4.74636	24.945	93.0784	20.4309	1.19916	201.797	92.6534	3.92139	0.0728264	77.8078	14.016	83.1045	6.57745	163.872	153.723	40.5765	17.7507	4.98502	12.7114	14.4414	35.1674	0.130296	2.94567	0.956368	1.36747	4.95383	337.924	16.1721	0.0415208	16.9178	0.124497	10.7489	0.507593	23.9084	41.1347	7.62085	60.6481	14.485	52.4894	201.609	15.2767	99.0883
TCGA-D5-6535	0.205419	0.0805728	39.2081	10.9586	0.0248275	28.2772	7.17381	5.64763	85.6871	141.344	23.9209	1.60985	188.11	77.3267	6.96473	0.0883251	184.475	13.5812	74.5176	14.6344	164.096	247.21	93.3767	14.0527	14.5018	14.2118	18.6722	84.0356	0.370468	4.22632	0.918667	1.62275	7.56547	131.516	6.56689	0.107297	18.4951	0.212414	27.3395	1.99489	35.1578	74.0601	12.4417	182.517	20.6975	47.7872	112.886	16.8066	112.247
TCGA-CM-5862	0.119496	0.0362315	22.5467	2.26926	0.00943972	17.543	7.40818	4.80205	26.1055	54.1926	17.5842	0.612618	149.778	67.3978	3.71221	0.0415383	92.1386	10.6795	80.9568	6.37906	170.842	208.242	43.9281	18.5355	6.19048	8.83695	14.3061	30.4936	0.165211	3.11457	0.790819	1.60552	3.00679	139.13	5.86186	0.054694	23.0018	0.0512996	13.2443	0.487146	11.2251	31.9997	7.60295	52.8756	12.9094	53.7374	183.111	8.18512	37.2848
TCGA-AA-A02Y	0.0374851	0.0260794	10.3708	3.86784	0.00881005	24.1119	5.87266	5.09757	46.5095	60.1774	26.232	1.46362	212.921	71.0313	6.2965	0.0751499	65.6284	15.3385	93.0151	9.12056	67.3746	113.201	83.3797	22.8235	5.49543	19.927	24.3343	41.3294	0.195727	5.95808	0.881695	1.21982	3.83644	112.119	19.3878	0.0688377	25.8916	0.148469	13.2889	2.00395	5.28821	23.8267	9.5745	74.5296	30.0712	48.4771	156.558	8.99809	61.8904
TCGA-AA-3666	0.0565714	0.0333404	13.3889	3.60993	0.00945464	34.073	9.73004	5.0148	30.8404	70.3857	19.0553	0.578357	193.168	65.0832	10.5108	0.0777535	135.494	13.3486	101.484	4.45528	213.88	197.82	69.2948	16.0667	12.0303	11.5878	26.2325	62.3474	0.202968	6.19323	0.766654	2.16051	4.80504	36.2776	22.2249	0.0384495	24.3736	0.0660274	12.9952	1.39403	7.80496	29.9289	11.007	75.9208	17.9168	53.0496	110.748	10.8734	67.5261
TCGA-5M-AATE	0.0859354	0.0666707	21.1287	6.04824	0.0222612	22.9688	2.71301	3.61616	51.713	109.832	23.1468	1.08541	246.718	108.787	6.36769	0.0883687	118.81	15.7816	90.7036	9.37622	271.362	253.855	70.0583	15.4875	21.8296	15.2862	23.13	62.1028	0.204039	4.45284	0.943875	1.85839	4.82684	240.579	8.23311	0.106798	40.3004	0.0842705	19.1094	0.929621	14.2923	65.7963	13.7131	101.883	19.502	62.5281	67.0685	18.1291	90.7642
TCGA-DM-A0XD	0.0827954	0.0585069	26.4716	10.8512	0.0167103	25.5744	8.40485	4.54945	69.4525	92.556	33.0646	1.24811	215.146	86.3718	4.98322	0.0723647	91.5377	15.2446	100.921	13.5516	191.58	118.451	121.43	27.0895	9.62357	18.8588	36.0457	56.117	0.317985	6.65552	0.944077	1.99649	3.04756	311.441	5.05911	0.173621	46.2761	0.287784	24.578	0.952685	11.6861	52.4811	10.9937	109.003	30.3995	63.8349	99.3599	10.4328	88.9115
TCGA-4T-AA8H	0.110759	0.0321258	32.7179	6.71405	0.0144092	25.2845	4.85846	3.4793	32.834	75.2347	31.3548	1.16044	195.668	93.201	4.88362	0.0461802	97.3953	15.9539	88.8142	7.72813	69.1025	98.6341	74.1569	25.3967	4.40738	23.7586	19.4936	37.9902	0.177598	4.56854	0.941986	1.36267	3.47387	137.89	9.47831	0.0892931	22.599	0.18581	15.3286	1.19097	15.2585	43.1622	9.26908	83.8085	34.422	69.3949	64.6611	11.5331	59.2655
TCGA-AA-A01K	0.0898964	0.0264654	28.9261	4.08381	0.013089	29.7254	6.67319	3.3882	33.825	74.0728	28.403	1.18378	191.234	100.45	6.83153	0.0475771	63.1499	13.7824	88.2321	9.54929	48.6489	96.9981	89.0863	31.3849	5.59	18.7561	18.3193	37.7047	0.155633	3.75214	0.865443	1.30039	3.29284	129.923	3.95011	0.0649672	29.6983	0.13814	14.5375	1.22129	11.1211	39.9723	9.47635	86.5772	31.0369	53.9196	68.1088	16.1673	52.3025
TCGA-D5-6927	0.0203377	0.00171742	4.05362	0.567436	0.00163946	9.07545	10.0003	2.17227	9.27811	20.4682	11.0265	0.462403	137.494	48.2736	2.08022	0.0141596	30.4833	10.8385	106.552	2.34272	9.96885	43.2924	16.9137	10.6737	0.700774	6.30901	10.6191	7.51197	0.0576835	1.53652	0.722208	0.554866	2.60231	6.27104	1.31832	0.00511682	4.9572	0.0249886	4.86009	1.00516	3.28558	9.80916	3.27479	42.1708	9.06849	24.2739	54.7063	9.05216	29.2361
TCGA-CM-6677	0.0637533	0.0119045	13.7121	4.49119	0.00649207	13.8894	5.20078	2.34572	21.4809	78.1409	17.7768	0.836319	177.565	75.8218	3.57228	0.0347738	79.6584	13.0322	102.874	4.51076	138.914	141.88	34.8762	17.3316	5.38049	12.1195	14.2137	24.2028	0.10205	2.68756	0.794971	1.81468	4.19805	126.076	3.79563	0.0274769	20.1325	0.077423	10.5868	1.00338	9.72188	31.1891	5.42686	47.366	13.5785	58.0039	87.6086	10.252	79.0732
TCGA-AZ-6598	0.0879545	0.0137166	28.2833	4.35649	0.00599672	25.3896	2.45704	3.15594	17.0257	54.5361	22.0847	0.626108	201.31	66.5484	5.19318	0.0345465	40.0594	12.6326	80.8666	4.06542	49.7999	86.6065	30.7322	18.6875	3.03838	14.3441	10.0078	24.7787	0.110176	3.51013	0.737615	1.36923	2.83026	171.446	7.91936	0.0385077	13.8441	0.219906	7.41873	0.926553	8.99555	37.342	5.28409	61.1904	17.8283	55.7387	73.1145	12.4335	66.7723
TCGA-3L-AA1B	0.0469771	0.0158558	26.2292	2.90811	0.0106649	30.2068	2.8737	3.33369	32.4163	73.8639	15.9952	1.26624	173.186	100.63	5.38005	0.0412282	59.3885	14.0789	82.4756	5.79671	41.9558	95.5374	52.8232	17.5727	2.98543	9.27723	12.2128	18.3137	0.121985	2.80846	0.835194	0.995222	3.93081	155.636	6.38219	0.0549204	17.0364	0.084376	9.69802	1.15713	9.11879	32.7448	6.04076	65.7183	11.6666	35.3049	74.7002	20.3354	61.6993
TCGA-AA-3975	0.167101	0.0920917	60.3939	11.25	0.0277973	34.4963	3.94944	4.95914	57.7962	124.062	24.8597	1.47734	217.713	101.669	11.5817	0.0817141	114.856	15.4828	84.3822	13.6424	186.681	195.507	78.9609	20.6505	16.3199	19.8042	32.1625	62.5351	0.373588	5.77569	0.91523	2.27298	4.548	227.55	9.03061	0.213958	30.9445	0.228111	15.7714	2.25405	26.5071	56.5297	11.055	107.536	29.937	47.5803	123.247	20.1111	107.36
TCGA-AA-3532	0.054387	0.0185066	17.483	3.00299	0.00953807	21.9707	5.84434	4.16923	33.4718	65.0816	25.6138	0.825349	163.387	59.4579	6.84167	0.0440403	96.0898	12.1119	81.6228	7.41735	163.65	101.025	42.9561	15.5004	8.20114	13.0195	18.493	40.2031	0.169283	3.90389	0.765474	1.64645	3.96527	100.435	2.65374	0.0562723	26.2307	0.0856946	15.4541	1.41733	8.04055	38.9342	10.2415	78.8094	22.5898	43.6599	103.396	10.5548	67.2386
TCGA-AA-3696	0.0575871	0.00989562	24.9069	2.66996	0.00638863	25.1809	2.23139	2.94594	22.0102	56.7089	14.2623	1.25903	236.276	109.06	3.18451	0.0631228	39.4917	16.3633	104.829	4.70577	16.5516	64.542	55.8598	18.5208	5.75851	14.6189	13.013	12.8676	0.103863	2.68168	0.84103	1.10261	4.24237	61.5268	13.0835	0.0265606	19.5456	0.0656515	6.86234	1.50905	9.21412	17.355	7.16619	34.6138	13.0731	33.6541	81.5801	16.7869	46.4837
TCGA-AA-3681	0.0742143	0.0214036	26.4006	5.38175	0.010318	34.6197	7.05402	6.10951	42.4144	79.3337	23.9268	0.807621	181.406	68.2884	7.69003	0.050836	76.0309	13.8951	98.7507	5.38293	145.241	129.394	80.2935	21.1795	5.41073	13.7077	35.9035	43.5351	0.306605	6.05233	0.861488	0.887778	3.63876	123.997	6.24287	0.0606023	20.2267	0.234254	17.3992	1.54358	13.7504	30.5226	7.20305	84.7718	22.4481	43.617	168.593	13.1438	75.7593
TCGA-G4-6314	0.134259	0.0141717	37.7072	3.91763	0.00838595	36.5215	9.08273	3.45099	32.3519	74.8608	21.8333	1.1143	235.788	88.2282	7.45725	0.0207855	74.0459	11.424	85.4421	6.87085	55.6019	84.5911	34.4052	16.8706	4.01672	12.5204	16.9411	22.4661	0.192275	2.27187	0.770236	1.92999	4.30452	124.304	1.61806	0.0464647	26.7803	0.0766647	14.6345	0.807123	21.8255	80.5821	5.14969	73.3956	12.3063	55.4999	71.7863	22.9466	89.0844
TCGA-D5-6532	0.114099	0.0248494	38.9354	4.05195	0.014479	25.0425	6.08073	4.12795	39.7233	149.103	21.298	1.89526	220.675	91.4802	7.54785	0.148283	75.4756	14.7365	87.714	6.30497	402.987	168.502	51.1986	19.1074	11.5056	9.20787	30.0042	23.8542	0.329295	8.83672	1.03359	1.68419	4.41929	83.2696	11.5735	0.071838	17.6994	0.153479	11.8892	1.02484	24.9766	27.8024	7.65012	74.64	13.5603	43.0493	116.841	20.1308	129.671
TCGA-AA-3860	0.0621976	0.0228324	20.9241	7.74122	0.0103457	28.6206	6.06146	4.59025	32.848	89.361	28.0887	0.929929	196.613	78.1016	10.0216	0.0564338	96.4321	14.0229	92.5593	6.71237	96.6074	141.353	76.0728	21.0006	11.5692	16.5811	21.9151	51.6363	0.178986	4.07386	0.7699	1.58854	4.71937	122.296	6.7423	0.0568263	31.3091	0.100298	16.6216	1.59193	8.151	49.8119	10.6198	115.2	21.5546	48.8859	99.3079	13.3829	87.912
TCGA-AY-A69D	0.0536252	0.0111171	13.2999	2.87585	0.00561239	27.4132	3.93037	3.76251	27.6399	52.2493	18.3228	0.745884	195.29	90.6522	4.71321	0.0336166	102.421	14.307	93.0451	3.2972	50.826	95.6734	34.01	14.2897	3.05655	11.8215	10.2849	34.5613	0.117532	2.16164	0.935333	0.846101	4.67855	39.9246	7.76202	0.0160902	12.4259	0.0624626	10.2727	0.986091	8.91609	23.7609	6.23762	65.5454	12.651	48.7097	62.4332	19.4733	49.3812
TCGA-D5-5537	0.0388348	0.0207759	20.9906	3.25087	0.00802245	26.5562	7.60647	4.53745	37.2108	75.0394	19.0403	0.874148	215.779	89.7772	6.78631	0.0574222	76.0327	14.8964	94.9147	5.15223	39.5615	111.644	61.6958	19.9118	13.6496	11.3404	20.7994	21.9037	0.160843	4.22835	0.888542	1.34182	4.45729	64.7776	13.5388	0.0376781	36.3489	0.0957269	12.0941	1.45652	6.72713	22.4459	6.93542	87.5311	18.5858	47.15	116.016	18.3542	84.9042
TCGA-DM-A28H	0.168074	0.0229686	22.2844	3.23707	0.0111327	23.5414	7.5892	3.30252	20.8558	61.6628	18.3	0.837606	244.198	85.8285	6.91257	0.0968318	106.03	14.7249	116.44	5.20811	432.109	156.345	54.0614	20.8417	11.9428	11.9635	26.1021	42.2049	0.292737	7.27549	0.963242	4.2289	4.47766	214.04	6.53438	0.0570997	33.592	0.146096	10.6285	0.335196	18.6796	44.1172	9.36287	35.0836	13.3081	55.1027	132.367	11.9767	94.5195
TCGA-CM-6166	0.124852	0.0229005	33.153	5.31767	0.011957	49.5251	3.96868	3.42576	48.4969	132.484	19.725	2.5089	256.713	128.198	8.0352	0.068685	126.469	15.9742	122.454	9.50279	498.948	159.254	75.3663	26.405	14.7424	10.8717	39.354	35.3269	0.274893	6.86712	0.943163	2.98883	6.0386	228.299	5.18286	0.0552044	36.0655	0.113022	15.2122	0.271773	18.9692	68.5157	11.6997	69.8484	9.52674	58.0899	200.441	28.4238	113.074
TCGA-AZ-6600	0.0632173	0.0167131	17.0383	4.39902	0.00753217	22.0178	6.66655	2.98506	34.4836	54.166	18.5723	0.925411	160.484	64.8681	4.23034	0.0314046	74.8481	11.6736	83.2533	6.27632	53.5764	135.096	48.247	16.0408	4.31455	12.0067	15.2772	30.6466	0.119004	2.88237	0.811119	1.06372	4.8846	88.1181	4.19986	0.0291196	20.5966	0.0949467	13.7644	1.31012	8.09714	39.8908	5.13542	84.5121	16.8641	47.5144	92.3661	12.4902	60.0856
TCGA-AA-A017	0.190595	0.14798	62.3717	15.4289	0.0331465	30.4414	4.70664	6.32841	57.6882	125.178	27.0221	1.64962	217.745	94.592	10.8767	0.0921941	119.995	14.2592	83.2967	15.7961	207.772	215.839	114.59	21.3736	20.4657	18.3328	28.0425	75.3698	0.328547	6.17418	0.916912	2.27125	4.29788	291.365	9.02994	0.220675	41.3213	0.243386	21.0076	1.93544	28.1985	67.8248	12.6826	107.769	32.8338	53.8038	106.578	17.1217	123.009
TCGA-AA-3979	0.183079	0.023973	27.6687	9.01563	0.00902901	41.5951	4.24904	3.00197	26.608	92.7096	26.4823	0.90375	192.012	64.9379	12.7486	0.0719628	188.66	13.6326	110.811	6.68892	908.239	145.955	91.812	25.9215	16.7961	15.355	35.7049	95.8833	0.188532	6.46846	0.929828	1.68396	3.13606	62.4348	7.92867	0.0349768	30.3362	0.0965602	16.818	0.714288	35.1413	73.3659	17.1358	51.351	26.1841	58.9403	272.4	18.2961	128.77
TCGA-AA-A00Z	0.106434	0.0106346	24.869	5.28482	0.00716696	17.239	5.37757	2.49902	25.0041	71.0723	18.7908	1.12793	221.708	94.041	5.19625	0.0612506	53.3536	16.4139	111.852	4.66355	253.482	124.91	54.8623	19.6909	6.31634	13.7026	18.3133	31.4179	0.192226	4.26629	0.89929	2.21681	4.67641	119.647	3.67977	0.0332831	25.8443	0.118073	7.97996	0.998673	16.4945	53.5028	6.06511	54.3401	13.182	33.0466	59.224	17.8313	122.604
TCGA-A6-4107	0.110211	0.0443608	25.761	8.19051	0.0123843	30.5736	12.8255	5.75542	43.4444	71.0885	22.5629	1.08089	174.437	66.8884	8.69807	0.0536759	107.461	12.6274	92.4726	13.3589	74.8063	134.573	95.0613	21.8629	12.5359	14.896	20.5178	42.1899	0.137083	4.96827	0.735731	1.92855	3.98025	151.229	6.34995	0.122598	38.7832	0.132384	17.9823	1.58958	14.853	40.0462	10.8562	95.8191	26.3852	40.6632	148.829	13.2062	82.7821
TCGA-D5-6540	0.0499361	0.00818246	11.6785	2.2455	0.00553287	23.0954	7.82354	4.62781	37.0471	41.2178	20.3449	0.719077	224.47	71.4625	6.11807	0.0216482	63.6244	12.9424	109.758	4.50709	56.1647	61.6138	50.6358	15.1662	3.81501	13.6993	20.2387	32.2135	0.0972768	2.24352	0.79592	1.02149	3.73424	40.272	2.98516	0.0457693	16.3511	0.089867	16.403	1.17447	6.9837	45.6186	5.85309	65.1904	16.5402	41.3411	66.3326	12.9777	56.2781
[truncated: 298 more rows]
[truncated: 149 more columns]
